# Supplementary material for: Moisture-enabled self-charging and voltage stabilizing supercapacitor
Source: Nat Commun. 2024 Jun 10;15:4929. doi: 10.1038/s41467-024-49393-9 (PMC11165001; doi:10.1038/s41467-024-49393-9)
Supplement: Supplementary file 9 — Source Data [file 41467_2024_49393_MOESM9_ESM.xlsx]

## Sheet: Fig2d
	0.01 mV s-1		0.02 mV s-1		0.05 mV s-1		0.1 mV s-1
Volttage (V)	Current density (mA cm-2)	Volttage (V)	Current density (mA cm-2)	Volttage (V)	Current density (mA cm-2)	Volttage (V)	Current density (mA cm-2)
0	-0.01313	0	-0.02674	0	-0.06521	0	-0.11862
0.001	-0.00821	0.001	-0.01918	0.001	-0.05537	0.001	-0.10631
0.002	-0.00561	0.002	-0.01473	0.002	-0.04644	0.002	-0.09446
0.003	-0.00393	0.003	-0.01145	0.003	-0.03998	0.003	-0.08541
0.004	-0.00269	0.004	-0.00881	0.004	-0.0348	0.004	-0.07764
0.005	-0.00178	0.005	-0.00669	0.005	-0.0304	0.005	-0.07122
0.006	-0.00112	0.006	-0.00489	0.006	-0.02651	0.006	-0.06525
0.007	-0.000553679	0.007	-0.00336	0.007	-0.02301	0.007	-0.06006
0.008	-0.000124116	0.008	-0.00208	0.008	-0.01978	0.008	-0.05503
0.009	0.000280544	0.009	-0.000943294	0.009	-0.01684	0.009	-0.05062
0.01	0.000615167	0.01	4.98044e-05	0.01	-0.01419	0.01	-0.0463
0.011	0.000903099	0.011	0.000899068	0.011	-0.01168	0.011	-0.04243
0.012	0.0012	0.012	0.00168	0.012	-0.00939	0.012	-0.03848
0.013	0.00144	0.013	0.00234	0.013	-0.00725	0.013	-0.03505
0.014	0.00167	0.014	0.00296	0.014	-0.00525	0.014	-0.03149
0.015	0.00189	0.015	0.00352	0.015	-0.00339	0.015	-0.02843
0.016	0.00206	0.016	0.00401	0.016	-0.00164	0.016	-0.02519
0.017	0.00227	0.017	0.00448	0.017	2.58983e-05	0.017	-0.02232
0.018	0.00244	0.018	0.00491	0.018	0.00156	0.018	-0.01932
0.019	0.0026	0.019	0.0053	0.019	0.00302	0.019	-0.01669
0.02	0.00278	0.02	0.00569	0.02	0.00438	0.02	-0.01393
0.021	0.00291	0.021	0.00601	0.021	0.00565	0.021	-0.01154
0.022	0.00305	0.022	0.00634	0.022	0.00686	0.022	-0.00896
0.023	0.0032	0.023	0.00665	0.023	0.008	0.023	-0.00675
0.024	0.00331	0.024	0.00693	0.024	0.00908	0.024	-0.00438
0.025	0.00346	0.025	0.00722	0.025	0.01009	0.025	-0.00231
0.026	0.00358	0.026	0.00748	0.026	0.01106	0.026	-4.43258e-05
0.027	0.00368	0.027	0.00771	0.027	0.012	0.027	0.00186
0.028	0.00381	0.028	0.00797	0.028	0.01288	0.028	0.00396
0.029	0.0039	0.029	0.00817	0.029	0.0137	0.029	0.00569
0.03	0.004	0.03	0.0084	0.03	0.0145	0.03	0.00767
0.031	0.00412	0.031	0.00861	0.031	0.01525	0.031	0.00929
0.032	0.0042	0.032	0.0088	0.032	0.01599	0.032	0.01113
0.033	0.00431	0.033	0.009	0.033	0.01669	0.033	0.01268
0.034	0.0044	0.034	0.00919	0.034	0.01734	0.034	0.0144
0.035	0.00447	0.035	0.00933	0.035	0.01799	0.035	0.01583
0.036	0.00458	0.036	0.00951	0.036	0.01858	0.036	0.01746
0.037	0.00464	0.037	0.00965	0.037	0.01919	0.037	0.01879
0.038	0.00473	0.038	0.00983	0.038	0.01976	0.038	0.02037
0.039	0.00483	0.039	0.00998	0.039	0.02029	0.039	0.0216
0.04	0.00487	0.04	0.01012	0.04	0.02081	0.04	0.02306
0.041	0.00497	0.041	0.01028	0.041	0.0213	0.041	0.02423
0.042	0.00504	0.042	0.01042	0.042	0.02177	0.042	0.02559
0.043	0.00509	0.043	0.01054	0.043	0.02224	0.043	0.02669
0.044	0.00519	0.044	0.0107	0.044	0.02268	0.044	0.028
0.045	0.00524	0.045	0.01081	0.045	0.02311	0.045	0.02902
0.046	0.00531	0.046	0.01095	0.046	0.02354	0.046	0.03027
0.047	0.00538	0.047	0.01107	0.047	0.02391	0.047	0.03122
0.048	0.00541	0.048	0.01118	0.048	0.0243	0.048	0.03239
0.049	0.0055	0.049	0.0113	0.049	0.02467	0.049	0.0333
0.05	0.00556	0.05	0.01141	0.05	0.02502	0.05	0.03439
0.051	0.00562	0.051	0.01154	0.051	0.02539	0.051	0.03524
0.052	0.00569	0.052	0.01167	0.052	0.02573	0.052	0.03634
0.053	0.00573	0.053	0.01175	0.053	0.02604	0.053	0.03711
0.054	0.00578	0.054	0.01186	0.054	0.02637	0.054	0.03814
0.055	0.00585	0.055	0.01196	0.055	0.02666	0.055	0.03887
0.056	0.00588	0.056	0.01204	0.056	0.02696	0.056	0.03985
0.057	0.00595	0.057	0.01215	0.057	0.02725	0.057	0.04055
0.058	0.006	0.058	0.01225	0.058	0.02752	0.058	0.04148
0.059	0.00604	0.059	0.01233	0.059	0.0278	0.059	0.04213
0.06	0.0061	0.06	0.01245	0.06	0.02807	0.06	0.04302
0.061	0.00613	0.061	0.01249	0.061	0.02832	0.061	0.0436
0.062	0.00618	0.062	0.01259	0.062	0.02858	0.062	0.04446
0.063	0.00624	0.063	0.01268	0.063	0.0288	0.063	0.04502
0.064	0.00626	0.064	0.01276	0.064	0.02905	0.064	0.04584
0.065	0.00632	0.065	0.01284	0.065	0.02928	0.065	0.04639
0.066	0.00637	0.066	0.01293	0.066	0.02949	0.066	0.04715
0.067	0.00639	0.067	0.01298	0.067	0.02971	0.067	0.04767
0.068	0.00645	0.068	0.01309	0.068	0.02992	0.068	0.0484
0.069	0.00648	0.069	0.01314	0.069	0.03011	0.069	0.04885
0.07	0.00652	0.07	0.01323	0.07	0.03033	0.07	0.04955
0.071	0.00658	0.071	0.0133	0.071	0.03052	0.071	0.04999
0.072	0.00659	0.072	0.01336	0.072	0.03071	0.072	0.05068
0.073	0.00664	0.073	0.01343	0.073	0.03092	0.073	0.05111
0.074	0.00668	0.074	0.0135	0.074	0.03108	0.074	0.05174
0.075	0.0067	0.075	0.01355	0.075	0.03126	0.075	0.05214
0.076	0.00677	0.076	0.01364	0.076	0.03144	0.076	0.05278
0.077	0.00678	0.077	0.01368	0.077	0.03161	0.077	0.05314
0.078	0.00682	0.078	0.01376	0.078	0.0318	0.078	0.05376
0.079	0.00687	0.079	0.01382	0.079	0.03195	0.079	0.0541
0.08	0.00688	0.08	0.01388	0.08	0.03211	0.08	0.05466
0.081	0.00693	0.081	0.01394	0.081	0.03227	0.081	0.05501
0.082	0.00697	0.082	0.014	0.082	0.03241	0.082	0.05556
0.083	0.00699	0.083	0.01404	0.083	0.03258	0.083	0.05588
0.084	0.00704	0.084	0.01412	0.084	0.03272	0.084	0.05645
0.085	0.00705	0.085	0.01414	0.085	0.03287	0.085	0.05672
0.086	0.00707	0.086	0.01422	0.086	0.03302	0.086	0.05726
0.087	0.00712	0.087	0.01427	0.087	0.03313	0.087	0.05751
0.088	0.00713	0.088	0.01431	0.088	0.03326	0.088	0.05801
0.089	0.00718	0.089	0.01437	0.089	0.03341	0.089	0.05828
0.09	0.00721	0.09	0.01443	0.09	0.03353	0.09	0.05878
0.091	0.00722	0.091	0.01446	0.091	0.03368	0.091	0.05903
0.092	0.00735	0.092	0.01454	0.092	0.03381	0.092	0.05952
0.093	0.00732	0.093	0.01455	0.093	0.03392	0.093	0.05971
0.094	0.00733	0.094	0.01462	0.094	0.03404	0.094	0.06019
0.095	0.00738	0.095	0.01468	0.095	0.03415	0.095	0.06039
0.096	0.00739	0.096	0.01472	0.096	0.03427	0.096	0.06085
0.097	0.00744	0.097	0.01476	0.097	0.03439	0.097	0.06106
0.098	0.00744	0.098	0.01482	0.098	0.03448	0.098	0.06149
0.099	0.00746	0.099	0.01484	0.099	0.03461	0.099	0.06166
0.1	0.00751	0.1	0.01491	0.1	0.03471	0.1	0.06208
0.101	0.00752	0.101	0.01492	0.101	0.03481	0.101	0.06224
0.102	0.00757	0.102	0.01501	0.102	0.03494	0.102	0.06268
0.103	0.0076	0.103	0.01507	0.103	0.03507	0.103	0.06288
0.104	0.0076	0.104	0.0151	0.104	0.03517	0.104	0.06328
0.105	0.00763	0.105	0.01514	0.105	0.03527	0.105	0.06342
0.106	0.00766	0.106	0.01517	0.106	0.03534	0.106	0.06378
0.107	0.00766	0.107	0.01519	0.107	0.03545	0.107	0.06393
0.108	0.00771	0.108	0.01526	0.108	0.03554	0.108	0.06431
0.109	0.00772	0.109	0.01527	0.109	0.03563	0.109	0.06441
0.11	0.00774	0.11	0.01534	0.11	0.03572	0.11	0.0648
0.111	0.00778	0.111	0.01537	0.111	0.0358	0.111	0.0649
0.112	0.00776	0.112	0.01539	0.112	0.03588	0.112	0.06526
0.113	0.00781	0.113	0.01544	0.113	0.03598	0.113	0.06536
0.114	0.00782	0.114	0.01547	0.114	0.03606	0.114	0.06569
0.115	0.00784	0.115	0.01551	0.115	0.03615	0.115	0.06581
0.116	0.00788	0.116	0.01556	0.116	0.03623	0.116	0.06617
0.117	0.00789	0.117	0.01557	0.117	0.0363	0.117	0.06622
0.118	0.00791	0.118	0.01562	0.118	0.0364	0.118	0.06658
0.119	0.00793	0.119	0.01565	0.119	0.03647	0.119	0.06665
0.12	0.00793	0.12	0.01568	0.12	0.03655	0.12	0.06697
0.121	0.00797	0.121	0.01572	0.121	0.03664	0.121	0.06706
0.122	0.008	0.122	0.01576	0.122	0.03671	0.122	0.06738
0.123	0.008	0.123	0.01577	0.123	0.03679	0.123	0.06744
0.124	0.00805	0.124	0.01583	0.124	0.03685	0.124	0.06776
0.125	0.00804	0.125	0.01583	0.125	0.03692	0.125	0.0678
0.126	0.00807	0.126	0.01588	0.126	0.03699	0.126	0.06812
0.127	0.0081	0.127	0.01592	0.127	0.03706	0.127	0.06817
0.128	0.0081	0.128	0.01594	0.128	0.03715	0.128	0.06848
0.129	0.00814	0.129	0.01598	0.129	0.03722	0.129	0.06853
0.13	0.00815	0.13	0.01602	0.13	0.03727	0.13	0.06881
0.131	0.00815	0.131	0.01603	0.131	0.03735	0.131	0.06886
0.132	0.00819	0.132	0.01608	0.132	0.03741	0.132	0.06915
0.133	0.00819	0.133	0.01609	0.133	0.03747	0.133	0.06917
0.134	0.00821	0.134	0.01614	0.134	0.03755	0.134	0.06946
0.135	0.00825	0.135	0.01616	0.135	0.0376	0.135	0.0695
0.136	0.00825	0.136	0.01618	0.136	0.03767	0.136	0.06976
0.137	0.00827	0.137	0.01622	0.137	0.03774	0.137	0.06979
0.138	0.00828	0.138	0.01624	0.138	0.03777	0.138	0.07005
0.139	0.0083	0.139	0.01625	0.139	0.03785	0.139	0.07007
0.14	0.00833	0.14	0.01631	0.14	0.03792	0.14	0.07036
0.141	0.00834	0.141	0.01631	0.141	0.03798	0.141	0.07038
0.142	0.00835	0.142	0.01636	0.142	0.03805	0.142	0.07065
0.143	0.00838	0.143	0.01638	0.143	0.03809	0.143	0.07066
0.144	0.00837	0.144	0.0164	0.144	0.03814	0.144	0.0709
0.145	0.0084	0.145	0.01643	0.145	0.0382	0.145	0.07091
0.146	0.00842	0.146	0.01646	0.146	0.03825	0.146	0.07115
0.147	0.00843	0.147	0.01648	0.147	0.03832	0.147	0.07117
0.148	0.00846	0.148	0.01653	0.148	0.03838	0.148	0.07145
0.149	0.00846	0.149	0.01652	0.149	0.03842	0.149	0.07143
0.15	0.00847	0.15	0.01656	0.15	0.03848	0.15	0.07169
0.151	0.00851	0.151	0.01659	0.151	0.03852	0.151	0.07166
0.152	0.00849	0.152	0.01661	0.152	0.03857	0.152	0.07191
0.153	0.00853	0.153	0.01665	0.153	0.03864	0.153	0.07191
0.154	0.00856	0.154	0.01668	0.154	0.0387	0.154	0.07217
0.155	0.00855	0.155	0.01669	0.155	0.03876	0.155	0.07218
0.156	0.00859	0.156	0.01673	0.156	0.03881	0.156	0.07242
0.157	0.00859	0.157	0.01671	0.157	0.03884	0.157	0.07237
0.158	0.0086	0.158	0.01676	0.158	0.03891	0.158	0.07261
0.159	0.00862	0.159	0.01678	0.159	0.03894	0.159	0.07259
0.16	0.00862	0.16	0.0168	0.16	0.039	0.16	0.07282
0.161	0.00865	0.161	0.01682	0.161	0.03907	0.161	0.07283
0.162	0.00867	0.162	0.01685	0.162	0.0391	0.162	0.07304
0.163	0.00867	0.163	0.01685	0.163	0.03915	0.163	0.07301
0.164	0.0087	0.164	0.0169	0.164	0.03919	0.164	0.07323
0.165	0.0087	0.165	0.01689	0.165	0.03923	0.165	0.07318
0.166	0.0087	0.166	0.01693	0.166	0.03928	0.166	0.07343
0.167	0.00873	0.167	0.01696	0.167	0.03933	0.167	0.07342
0.168	0.00873	0.168	0.01697	0.168	0.03937	0.168	0.07362
0.169	0.00875	0.169	0.017	0.169	0.03943	0.169	0.07361
0.17	0.00877	0.17	0.01701	0.17	0.03945	0.17	0.07379
0.171	0.00877	0.171	0.01702	0.171	0.0395	0.171	0.07377
0.172	0.0088	0.172	0.01707	0.172	0.03954	0.172	0.07398
0.173	0.00881	0.173	0.01707	0.173	0.03958	0.173	0.07396
0.174	0.00881	0.174	0.0171	0.174	0.03963	0.174	0.07416
0.175	0.00884	0.175	0.01713	0.175	0.03966	0.175	0.07413
0.176	0.00883	0.176	0.01713	0.176	0.03969	0.176	0.07432
0.177	0.00886	0.177	0.01715	0.177	0.03974	0.177	0.07428
0.178	0.00887	0.178	0.01718	0.178	0.03976	0.178	0.07448
0.179	0.00887	0.179	0.01719	0.179	0.03982	0.179	0.07446
0.18	0.0089	0.18	0.01723	0.18	0.03985	0.18	0.07466
0.181	0.0089	0.181	0.01723	0.181	0.0399	0.181	0.07462
0.182	0.00891	0.182	0.01726	0.182	0.03995	0.182	0.07484
0.183	0.00894	0.183	0.01727	0.183	0.03996	0.183	0.07477
0.184	0.00893	0.184	0.01728	0.184	0.04	0.184	0.07498
0.185	0.00895	0.185	0.01731	0.185	0.04004	0.185	0.07495
0.186	0.00898	0.186	0.01734	0.186	0.04008	0.186	0.07513
0.187	0.00897	0.187	0.01734	0.187	0.04013	0.187	0.07509
0.188	0.009	0.188	0.01738	0.188	0.04016	0.188	0.07528
0.189	0.00899	0.189	0.01737	0.189	0.04018	0.189	0.07522
0.19	0.009	0.19	0.0174	0.19	0.04023	0.19	0.07542
0.191	0.00903	0.191	0.01742	0.191	0.04025	0.191	0.07536
0.192	0.00902	0.192	0.01743	0.192	0.04029	0.192	0.07556
0.193	0.00904	0.193	0.01745	0.193	0.04034	0.193	0.07554
0.194	0.00905	0.194	0.01747	0.194	0.04036	0.194	0.07571
0.195	0.00905	0.195	0.01748	0.195	0.0404	0.195	0.07565
0.196	0.00909	0.196	0.01751	0.196	0.04042	0.196	0.07583
0.197	0.00908	0.197	0.0175	0.197	0.04045	0.197	0.07577
0.198	0.00909	0.198	0.01754	0.198	0.0405	0.198	0.07596
0.199	0.00912	0.199	0.01756	0.199	0.04053	0.199	0.07592
0.2	0.00911	0.2	0.01756	0.2	0.04055	0.2	0.07611
0.201	0.00912	0.201	0.01759	0.201	0.0406	0.201	0.07606
0.202	0.00914	0.202	0.0176	0.202	0.04061	0.202	0.07621
0.203	0.00914	0.203	0.0176	0.203	0.04064	0.203	0.07616
0.204	0.00917	0.204	0.01764	0.204	0.04067	0.204	0.07635
0.205	0.00919	0.205	0.01767	0.205	0.04073	0.205	0.07632
0.206	0.00919	0.206	0.01769	0.206	0.04078	0.206	0.07652
0.207	0.0092	0.207	0.0177	0.207	0.04079	0.207	0.07644
0.208	0.00919	0.208	0.0177	0.208	0.04082	0.208	0.07661
0.209	0.00922	0.209	0.01772	0.209	0.04085	0.209	0.07656
0.21	0.00923	0.21	0.01774	0.21	0.04086	0.21	0.07672
0.211	0.00923	0.211	0.01774	0.211	0.04089	0.211	0.07667
0.212	0.00926	0.212	0.01779	0.212	0.04094	0.212	0.07685
0.213	0.00925	0.213	0.01776	0.213	0.04095	0.213	0.07677
0.214	0.00926	0.214	0.01779	0.214	0.04099	0.214	0.07697
0.215	0.00927	0.215	0.01781	0.215	0.04099	0.215	0.07688
0.216	0.00926	0.216	0.0178	0.216	0.04102	0.216	0.07703
0.217	0.00929	0.217	0.01783	0.217	0.04105	0.217	0.07699
0.218	0.0093	0.218	0.01785	0.218	0.04107	0.218	0.07715
0.219	0.0093	0.219	0.01785	0.219	0.04111	0.219	0.0771
0.22	0.00933	0.22	0.01789	0.22	0.04114	0.22	0.07727
0.221	0.00931	0.221	0.01787	0.221	0.04114	0.221	0.07718
0.222	0.00933	0.222	0.0179	0.222	0.04118	0.222	0.07736
0.223	0.00935	0.223	0.01792	0.223	0.0412	0.223	0.0773
0.224	0.00934	0.224	0.01792	0.224	0.04123	0.224	0.07746
0.225	0.00936	0.225	0.01795	0.225	0.04127	0.225	0.07741
0.226	0.00937	0.226	0.01796	0.226	0.04128	0.226	0.07756
0.227	0.00937	0.227	0.01796	0.227	0.0413	0.227	0.07749
0.228	0.0094	0.228	0.01799	0.228	0.04133	0.228	0.07767
0.229	0.00939	0.229	0.01797	0.229	0.04134	0.229	0.07756
0.23	0.0094	0.23	0.018	0.23	0.04138	0.23	0.07774
0.231	0.00943	0.231	0.01802	0.231	0.04139	0.231	0.07766
0.232	0.00942	0.232	0.01802	0.232	0.04142	0.232	0.07784
0.233	0.00944	0.233	0.01804	0.233	0.04145	0.233	0.07777
0.234	0.00944	0.234	0.01805	0.234	0.04145	0.234	0.0779
0.235	0.00944	0.235	0.01806	0.235	0.04148	0.235	0.07785
0.236	0.00947	0.236	0.01809	0.236	0.04151	0.236	0.078
0.237	0.00947	0.237	0.01808	0.237	0.04153	0.237	0.07793
0.238	0.00947	0.238	0.0181	0.238	0.04158	0.238	0.0781
0.239	0.00948	0.239	0.01812	0.239	0.04157	0.239	0.07801
0.24	0.00947	0.24	0.01811	0.24	0.04159	0.24	0.07815
0.241	0.00951	0.241	0.01813	0.241	0.04162	0.241	0.07808
0.242	0.00951	0.242	0.01814	0.242	0.04163	0.242	0.07823
0.243	0.00951	0.243	0.01815	0.243	0.04166	0.243	0.07816
0.244	0.00954	0.244	0.01818	0.244	0.04169	0.244	0.07833
0.245	0.00953	0.245	0.01817	0.245	0.0417	0.245	0.07824
0.246	0.00953	0.246	0.01819	0.246	0.04172	0.246	0.0784
0.247	0.00956	0.247	0.0182	0.247	0.04172	0.247	0.07831
0.248	0.00954	0.248	0.0182	0.248	0.04175	0.248	0.07845
0.249	0.00957	0.249	0.01822	0.249	0.04177	0.249	0.07839
0.25	0.00958	0.25	0.01823	0.25	0.04179	0.25	0.07854
0.251	0.00958	0.251	0.01823	0.251	0.04182	0.251	0.07847
0.252	0.00961	0.252	0.01826	0.252	0.04183	0.252	0.07861
0.253	0.00958	0.253	0.01825	0.253	0.04184	0.253	0.0785
0.254	0.0096	0.254	0.01826	0.254	0.04187	0.254	0.07866
0.255	0.00962	0.255	0.01828	0.255	0.04187	0.255	0.07857
0.256	0.00962	0.256	0.0183	0.256	0.0419	0.256	0.07874
0.257	0.00964	0.257	0.01832	0.257	0.04193	0.257	0.07869
0.258	0.00965	0.258	0.01832	0.258	0.04194	0.258	0.07883
0.259	0.00963	0.259	0.01833	0.259	0.04196	0.259	0.07874
0.26	0.00966	0.26	0.01835	0.26	0.04197	0.26	0.0789
0.261	0.00965	0.261	0.01833	0.261	0.04198	0.261	0.07878
0.262	0.00967	0.262	0.01836	0.262	0.042	0.262	0.07896
0.263	0.00969	0.263	0.01838	0.263	0.04202	0.263	0.07887
0.264	0.00968	0.264	0.01837	0.264	0.04203	0.264	0.07901
0.265	0.00969	0.265	0.01839	0.265	0.04205	0.265	0.07892
0.266	0.0097	0.266	0.01839	0.266	0.04204	0.266	0.07905
0.267	0.0097	0.267	0.0184	0.267	0.04207	0.267	0.07898
0.268	0.00972	0.268	0.01842	0.268	0.04207	0.268	0.07913
0.269	0.00972	0.269	0.01841	0.269	0.04209	0.269	0.07902
0.27	0.00973	0.27	0.01843	0.27	0.04211	0.27	0.07917
0.271	0.00975	0.271	0.01845	0.271	0.04211	0.271	0.07906
0.272	0.00973	0.272	0.01844	0.272	0.04213	0.272	0.0792
0.273	0.00976	0.273	0.01846	0.273	0.04214	0.273	0.07913
0.274	0.00976	0.274	0.01846	0.274	0.04214	0.274	0.07925
0.275	0.00976	0.275	0.01847	0.275	0.04217	0.275	0.07917
0.276	0.00979	0.276	0.01849	0.276	0.04218	0.276	0.07932
0.277	0.00979	0.277	0.01848	0.277	0.04218	0.277	0.0792
0.278	0.00979	0.278	0.01849	0.278	0.04221	0.278	0.07934
0.279	0.00981	0.279	0.01852	0.279	0.0422	0.279	0.07925
0.28	0.0098	0.28	0.01851	0.28	0.04222	0.28	0.07937
0.281	0.00982	0.281	0.01854	0.281	0.04224	0.281	0.0793
0.282	0.00983	0.282	0.01854	0.282	0.04225	0.282	0.07942
0.283	0.00983	0.283	0.01854	0.283	0.04227	0.283	0.07933
0.284	0.00986	0.284	0.01856	0.284	0.04228	0.284	0.07947
0.285	0.00985	0.285	0.01855	0.285	0.04227	0.285	0.07935
0.286	0.00986	0.286	0.01856	0.286	0.0423	0.286	0.0795
0.287	0.00987	0.287	0.01859	0.287	0.0423	0.287	0.0794
0.288	0.00987	0.288	0.01859	0.288	0.04232	0.288	0.07952
0.289	0.00989	0.289	0.01861	0.289	0.04234	0.289	0.07945
0.29	0.0099	0.29	0.01862	0.29	0.04234	0.29	0.07956
0.291	0.00989	0.291	0.01862	0.291	0.04235	0.291	0.07946
0.292	0.00992	0.292	0.01864	0.292	0.04235	0.292	0.0796
0.293	0.00991	0.293	0.01863	0.293	0.04236	0.293	0.07949
0.294	0.00992	0.294	0.01865	0.294	0.04238	0.294	0.07962
0.295	0.00994	0.295	0.01867	0.295	0.04238	0.295	0.07953
0.296	0.00993	0.296	0.01866	0.296	0.04239	0.296	0.07965
0.297	0.00995	0.297	0.01869	0.297	0.04241	0.297	0.07957
0.298	0.00996	0.298	0.01869	0.298	0.0424	0.298	0.07966
0.299	0.00996	0.299	0.01869	0.299	0.04242	0.299	0.07958
0.3	0.00999	0.3	0.01871	0.3	0.04242	0.3	0.0797
0.301	0.00997	0.301	0.01871	0.301	0.04244	0.301	0.0796
0.302	0.00998	0.302	0.01872	0.302	0.04246	0.302	0.07973
0.303	0.01	0.303	0.01874	0.303	0.04245	0.303	0.07963
0.304	0.00999	0.304	0.01873	0.304	0.04246	0.304	0.07975
0.305	0.01001	0.305	0.01876	0.305	0.04248	0.305	0.07966
0.306	0.01002	0.306	0.01875	0.306	0.04247	0.306	0.07976
0.307	0.01005	0.307	0.0188	0.307	0.04252	0.307	0.07971
0.308	0.01007	0.308	0.01881	0.308	0.04256	0.308	0.07987
0.309	0.01005	0.309	0.0188	0.309	0.04255	0.309	0.07976
0.31	0.01005	0.31	0.0188	0.31	0.04256	0.31	0.07987
0.311	0.01007	0.311	0.01882	0.311	0.04253	0.311	0.07975
0.312	0.01005	0.312	0.01881	0.312	0.04256	0.312	0.07985
0.313	0.01008	0.313	0.01883	0.313	0.04257	0.313	0.07977
0.314	0.01009	0.314	0.01884	0.314	0.04256	0.314	0.07988
0.315	0.01008	0.315	0.01884	0.315	0.04258	0.315	0.07978
0.316	0.01012	0.316	0.01886	0.316	0.04259	0.316	0.07989
0.317	0.0101	0.317	0.01885	0.317	0.04258	0.317	0.07978
0.318	0.0101	0.318	0.01886	0.318	0.04259	0.318	0.07991
0.319	0.01012	0.319	0.01888	0.319	0.04259	0.319	0.0798
0.32	0.01011	0.32	0.01887	0.32	0.04261	0.32	0.07991
0.321	0.01014	0.321	0.01889	0.321	0.04263	0.321	0.07982
0.322	0.01014	0.322	0.01889	0.322	0.04262	0.322	0.07992
0.323	0.01014	0.323	0.0189	0.323	0.04264	0.323	0.07984
0.324	0.01017	0.324	0.01892	0.324	0.04264	0.324	0.07994
0.325	0.01016	0.325	0.01891	0.325	0.04263	0.325	0.07982
0.326	0.01017	0.326	0.01892	0.326	0.04266	0.326	0.07996
0.327	0.01019	0.327	0.01895	0.327	0.04267	0.327	0.07985
0.328	0.01017	0.328	0.01893	0.328	0.04268	0.328	0.07997
0.329	0.0102	0.329	0.01896	0.329	0.04268	0.329	0.07988
0.33	0.01021	0.33	0.01895	0.33	0.04268	0.33	0.07996
0.331	0.01019	0.331	0.01896	0.331	0.0427	0.331	0.07987
0.332	0.01023	0.332	0.01898	0.332	0.0427	0.332	0.07999
0.333	0.01022	0.333	0.01898	0.333	0.0427	0.333	0.07987
0.334	0.01023	0.334	0.01898	0.334	0.04273	0.334	0.08001
0.335	0.01025	0.335	0.01901	0.335	0.04273	0.335	0.07989
0.336	0.01023	0.336	0.01899	0.336	0.04273	0.336	0.07999
0.337	0.01027	0.337	0.01903	0.337	0.04275	0.337	0.07991
0.338	0.01027	0.338	0.01902	0.338	0.04273	0.338	0.08
0.339	0.01027	0.339	0.01904	0.339	0.04276	0.339	0.07992
0.34	0.0103	0.34	0.01906	0.34	0.04277	0.34	0.08003
0.341	0.01028	0.341	0.01905	0.341	0.04277	0.341	0.07991
0.342	0.01029	0.342	0.01906	0.342	0.04279	0.342	0.08004
0.343	0.01032	0.343	0.01909	0.343	0.04278	0.343	0.07993
0.344	0.0103	0.344	0.01906	0.344	0.04279	0.344	0.08004
0.345	0.01032	0.345	0.01909	0.345	0.0428	0.345	0.07995
0.346	0.01034	0.346	0.0191	0.346	0.0428	0.346	0.08005
0.347	0.01033	0.347	0.01911	0.347	0.04281	0.347	0.07995
0.348	0.01036	0.348	0.01912	0.348	0.04283	0.348	0.08007
0.349	0.01035	0.349	0.01911	0.349	0.04282	0.349	0.07995
0.35	0.01035	0.35	0.01913	0.35	0.04284	0.35	0.08006
0.351	0.01038	0.351	0.01915	0.351	0.04283	0.351	0.07995
0.352	0.01037	0.352	0.01914	0.352	0.04285	0.352	0.08007
0.353	0.01039	0.353	0.01917	0.353	0.04287	0.353	0.07999
0.354	0.0104	0.354	0.01916	0.354	0.04286	0.354	0.08008
0.355	0.01039	0.355	0.01916	0.355	0.04288	0.355	0.07999
0.356	0.01042	0.356	0.01918	0.356	0.04289	0.356	0.0801
0.357	0.01041	0.357	0.01918	0.357	0.04289	0.357	0.07998
0.358	0.01043	0.358	0.0192	0.358	0.04291	0.358	0.0801
0.359	0.01046	0.359	0.01923	0.359	0.04293	0.359	0.08002
0.36	0.01043	0.36	0.01921	0.36	0.04294	0.36	0.08012
0.361	0.01045	0.361	0.01923	0.361	0.04294	0.361	0.08004
0.362	0.01046	0.362	0.01923	0.362	0.04293	0.362	0.08013
0.363	0.01045	0.363	0.01924	0.363	0.04295	0.363	0.08002
0.364	0.01048	0.364	0.01926	0.364	0.04294	0.364	0.08014
0.365	0.01047	0.365	0.01926	0.365	0.04295	0.365	0.08004
0.366	0.01048	0.366	0.01926	0.366	0.04298	0.366	0.08016
0.367	0.01049	0.367	0.01928	0.367	0.04297	0.367	0.08006
0.368	0.01048	0.368	0.01926	0.368	0.04298	0.368	0.08015
0.369	0.0105	0.369	0.01929	0.369	0.04298	0.369	0.08006
0.37	0.01052	0.37	0.01929	0.37	0.04298	0.37	0.08014
0.371	0.01051	0.371	0.0193	0.371	0.04299	0.371	0.08006
0.372	0.01055	0.372	0.01931	0.372	0.04301	0.372	0.08017
0.373	0.01053	0.373	0.01931	0.373	0.04301	0.373	0.08006
0.374	0.01053	0.374	0.01931	0.374	0.04302	0.374	0.08019
0.375	0.01055	0.375	0.01934	0.375	0.04302	0.375	0.08007
0.376	0.01054	0.376	0.01932	0.376	0.04303	0.376	0.08017
0.377	0.01056	0.377	0.01936	0.377	0.04303	0.377	0.08008
0.378	0.01057	0.378	0.01936	0.378	0.04304	0.378	0.08019
0.379	0.01056	0.379	0.01937	0.379	0.04306	0.379	0.08011
0.38	0.0106	0.38	0.01938	0.38	0.04307	0.38	0.08021
0.381	0.01058	0.381	0.01937	0.381	0.04306	0.381	0.08008
0.382	0.01059	0.382	0.01938	0.382	0.04307	0.382	0.08019
0.383	0.0106	0.383	0.01941	0.383	0.04307	0.383	0.0801
0.384	0.0106	0.384	0.01939	0.384	0.04309	0.384	0.08021
0.385	0.01062	0.385	0.01942	0.385	0.0431	0.385	0.08013
0.386	0.01063	0.386	0.01942	0.386	0.0431	0.386	0.08022
0.387	0.01063	0.387	0.01943	0.387	0.04311	0.387	0.08013
0.388	0.01064	0.388	0.01944	0.388	0.04311	0.388	0.08024
0.389	0.01063	0.389	0.01944	0.389	0.04312	0.389	0.08012
0.39	0.01064	0.39	0.01945	0.39	0.04314	0.39	0.08025
0.391	0.01067	0.391	0.01948	0.391	0.04314	0.391	0.08015
0.392	0.01066	0.392	0.01946	0.392	0.04315	0.392	0.08025
0.393	0.01067	0.393	0.01949	0.393	0.04317	0.393	0.08017
0.394	0.01068	0.394	0.01948	0.394	0.04316	0.394	0.08024
0.395	0.01067	0.395	0.0195	0.395	0.04316	0.395	0.08016
0.396	0.0107	0.396	0.0195	0.396	0.04318	0.396	0.08027
0.397	0.0107	0.397	0.0195	0.397	0.04319	0.397	0.08017
0.398	0.0107	0.398	0.01951	0.398	0.04321	0.398	0.08027
0.399	0.01072	0.399	0.01954	0.399	0.04321	0.399	0.08018
0.4	0.01071	0.4	0.01952	0.4	0.04322	0.4	0.08029
0.401	0.01074	0.401	0.01955	0.401	0.04323	0.401	0.0802
0.402	0.01074	0.402	0.01954	0.402	0.04321	0.402	0.08027
0.403	0.01074	0.403	0.01957	0.403	0.04323	0.403	0.08021
0.404	0.01077	0.404	0.01958	0.404	0.04325	0.404	0.08032
0.405	0.01076	0.405	0.01957	0.405	0.04325	0.405	0.08022
0.406	0.01076	0.406	0.01958	0.406	0.04327	0.406	0.08032
0.407	0.01078	0.407	0.0196	0.407	0.04326	0.407	0.08022
0.408	0.01077	0.408	0.01958	0.408	0.04327	0.408	0.08032
0.409	0.01084	0.409	0.01967	0.409	0.0433	0.409	0.08027
0.41	0.01091	0.41	0.01978	0.41	0.04351	0.41	0.08062
0.411	0.01085	0.411	0.01971	0.411	0.04349	0.411	0.08051
0.412	0.01086	0.412	0.0197	0.412	0.04345	0.412	0.08056
0.413	0.01084	0.413	0.01968	0.413	0.04342	0.413	0.08041
0.414	0.01084	0.414	0.01968	0.414	0.04342	0.414	0.08051
0.415	0.01086	0.415	0.0197	0.415	0.04341	0.415	0.08041
0.416	0.01084	0.416	0.01968	0.416	0.04342	0.416	0.08048
0.417	0.01087	0.417	0.01971	0.417	0.04343	0.417	0.08041
0.418	0.01088	0.418	0.0197	0.418	0.04342	0.418	0.0805
0.419	0.01086	0.419	0.0197	0.419	0.04343	0.419	0.0804
0.42	0.01089	0.42	0.01972	0.42	0.04343	0.42	0.08048
0.421	0.01088	0.421	0.01971	0.421	0.04343	0.421	0.08038
0.422	0.01089	0.422	0.01972	0.422	0.04344	0.422	0.08049
0.423	0.01091	0.423	0.01975	0.423	0.04344	0.423	0.08039
0.424	0.01091	0.424	0.01972	0.424	0.04346	0.424	0.0805
0.425	0.01091	0.425	0.01976	0.425	0.04347	0.425	0.08041
0.426	0.01093	0.426	0.01975	0.426	0.04345	0.426	0.08048
0.427	0.01092	0.427	0.01976	0.427	0.04346	0.427	0.0804
0.428	0.01095	0.428	0.01978	0.428	0.04347	0.428	0.0805
0.429	0.01095	0.429	0.01978	0.429	0.04348	0.429	0.08042
0.43	0.01096	0.43	0.01978	0.43	0.0435	0.43	0.08053
0.431	0.01098	0.431	0.01982	0.431	0.0435	0.431	0.08043
0.432	0.01096	0.432	0.01979	0.432	0.0435	0.432	0.08052
0.433	0.01098	0.433	0.01983	0.433	0.04352	0.433	0.08044
0.434	0.01098	0.434	0.01982	0.434	0.04352	0.434	0.08052
0.435	0.01098	0.435	0.01983	0.435	0.04354	0.435	0.08046
0.436	0.01102	0.436	0.01985	0.436	0.04355	0.436	0.08057
0.437	0.01101	0.437	0.01986	0.437	0.04355	0.437	0.08047
0.438	0.01101	0.438	0.01985	0.438	0.04357	0.438	0.08057
0.439	0.01103	0.439	0.01987	0.439	0.04356	0.439	0.08048
0.44	0.01102	0.44	0.01986	0.44	0.04357	0.44	0.08056
0.441	0.01104	0.441	0.01989	0.441	0.0436	0.441	0.0805
0.442	0.01105	0.442	0.01989	0.442	0.0436	0.442	0.08059
0.443	0.01105	0.443	0.0199	0.443	0.04362	0.443	0.08053
0.444	0.01107	0.444	0.01992	0.444	0.04362	0.444	0.08061
0.445	0.01106	0.445	0.01991	0.445	0.04361	0.445	0.08052
0.446	0.01107	0.446	0.01991	0.446	0.04364	0.446	0.08061
0.447	0.01109	0.447	0.01995	0.447	0.04365	0.447	0.08052
0.448	0.01108	0.448	0.01993	0.448	0.04365	0.448	0.08062
0.449	0.0111	0.449	0.01996	0.449	0.04367	0.449	0.08056
0.45	0.01112	0.45	0.01996	0.45	0.04368	0.45	0.08063
0.451	0.0111	0.451	0.01997	0.451	0.04369	0.451	0.08054
0.452	0.01113	0.452	0.01999	0.452	0.0437	0.452	0.08065
0.453	0.01113	0.453	0.01998	0.453	0.0437	0.453	0.08056
0.454	0.01113	0.454	0.01999	0.454	0.04372	0.454	0.08069
0.455	0.01116	0.455	0.02003	0.455	0.04372	0.455	0.0806
0.456	0.01114	0.456	0.02	0.456	0.04374	0.456	0.08068
0.457	0.01117	0.457	0.02003	0.457	0.04376	0.457	0.08063
0.458	0.01118	0.458	0.02003	0.458	0.04376	0.458	0.08069
0.459	0.01117	0.459	0.02005	0.459	0.04378	0.459	0.08062
0.46	0.0112	0.46	0.02006	0.46	0.04379	0.46	0.08072
0.461	0.01121	0.461	0.02008	0.461	0.04381	0.461	0.08066
0.462	0.01121	0.462	0.02008	0.462	0.04384	0.462	0.08078
0.463	0.01123	0.463	0.02011	0.463	0.04383	0.463	0.08071
0.464	0.01121	0.464	0.02008	0.464	0.04384	0.464	0.08079
0.465	0.01123	0.465	0.02011	0.465	0.04386	0.465	0.08072
0.466	0.01124	0.466	0.02011	0.466	0.04385	0.466	0.08079
0.467	0.01124	0.467	0.02013	0.467	0.04387	0.467	0.08073
0.468	0.01126	0.468	0.02014	0.468	0.04388	0.468	0.08083
0.469	0.01126	0.469	0.02014	0.469	0.04388	0.469	0.08074
0.47	0.01126	0.47	0.02015	0.47	0.04391	0.47	0.08083
0.471	0.01129	0.471	0.02017	0.471	0.04391	0.471	0.08076
0.472	0.01127	0.472	0.02015	0.472	0.04391	0.472	0.08085
0.473	0.0113	0.473	0.02019	0.473	0.04394	0.473	0.08079
0.474	0.01131	0.474	0.02019	0.474	0.04394	0.474	0.08086
0.475	0.01131	0.475	0.0202	0.475	0.04397	0.475	0.0808
0.476	0.01134	0.476	0.02021	0.476	0.04397	0.476	0.08091
0.477	0.01133	0.477	0.02021	0.477	0.04397	0.477	0.08082
0.478	0.01134	0.478	0.02022	0.478	0.044	0.478	0.08092
0.479	0.01137	0.479	0.02025	0.479	0.04399	0.479	0.08084
0.48	0.01136	0.48	0.02023	0.48	0.04402	0.48	0.08094
0.481	0.01138	0.481	0.02027	0.481	0.04405	0.481	0.08089
0.482	0.01139	0.482	0.02026	0.482	0.04404	0.482	0.08095
0.483	0.01138	0.483	0.02027	0.483	0.04406	0.483	0.08089
0.484	0.01141	0.484	0.02029	0.484	0.04406	0.484	0.08098
0.485	0.0114	0.485	0.02028	0.485	0.04407	0.485	0.0809
0.486	0.01142	0.486	0.0203	0.486	0.0441	0.486	0.08101
0.487	0.01144	0.487	0.02033	0.487	0.0441	0.487	0.08093
0.488	0.01144	0.488	0.02031	0.488	0.04412	0.488	0.08103
0.489	0.01145	0.489	0.02034	0.489	0.04413	0.489	0.08097
0.49	0.01147	0.49	0.02033	0.49	0.04412	0.49	0.08104
0.491	0.01146	0.491	0.02035	0.491	0.04415	0.491	0.08098
0.492	0.01149	0.492	0.02037	0.492	0.04416	0.492	0.08108
0.493	0.01149	0.493	0.02038	0.493	0.04418	0.493	0.081
0.494	0.01149	0.494	0.02038	0.494	0.0442	0.494	0.08111
0.495	0.01152	0.495	0.02041	0.495	0.0442	0.495	0.08104
0.496	0.01151	0.496	0.02038	0.496	0.04422	0.496	0.08112
0.497	0.01152	0.497	0.02041	0.497	0.04424	0.497	0.08107
0.498	0.01154	0.498	0.02042	0.498	0.04423	0.498	0.08113
0.499	0.01154	0.499	0.02043	0.499	0.04426	0.499	0.08109
0.5	0.01156	0.5	0.02045	0.5	0.04428	0.5	0.08117
0.501	0.01157	0.501	0.02044	0.501	0.04428	0.501	0.0811
0.502	0.01157	0.502	0.02045	0.502	0.04431	0.502	0.08122
0.503	0.01159	0.503	0.02049	0.503	0.04431	0.503	0.08113
0.504	0.01158	0.504	0.02046	0.504	0.04432	0.504	0.08122
0.505	0.01161	0.505	0.0205	0.505	0.04434	0.505	0.08118
0.506	0.01162	0.506	0.02051	0.506	0.04436	0.506	0.08126
0.507	0.01161	0.507	0.02051	0.507	0.04438	0.507	0.0812
0.508	0.01165	0.508	0.02053	0.508	0.04439	0.508	0.0813
0.509	0.01164	0.509	0.02053	0.509	0.04439	0.509	0.08123
0.51	0.01165	0.51	0.02054	0.51	0.04441	0.51	0.08131
0.511	0.01166	0.511	0.02057	0.511	0.04442	0.511	0.08126
0.512	0.0117	0.512	0.0206	0.512	0.04447	0.512	0.0814
0.513	0.0117	0.513	0.02063	0.513	0.04451	0.513	0.08137
0.514	0.01171	0.514	0.02061	0.514	0.0445	0.514	0.08143
0.515	0.0117	0.515	0.02061	0.515	0.04451	0.515	0.08136
0.516	0.01173	0.516	0.02063	0.516	0.04452	0.516	0.08144
0.517	0.01172	0.517	0.02062	0.517	0.04452	0.517	0.08137
0.518	0.01173	0.518	0.02064	0.518	0.04455	0.518	0.08147
0.519	0.01175	0.519	0.02067	0.519	0.04456	0.519	0.08142
0.52	0.01175	0.52	0.02066	0.52	0.04457	0.52	0.0815
0.521	0.01177	0.521	0.02068	0.521	0.04458	0.521	0.08145
0.522	0.01179	0.522	0.02068	0.522	0.04458	0.522	0.08151
0.523	0.01178	0.523	0.02069	0.523	0.04461	0.523	0.08146
0.524	0.0118	0.524	0.02072	0.524	0.04462	0.524	0.08156
0.525	0.0118	0.525	0.02072	0.525	0.04463	0.525	0.08148
0.526	0.01182	0.526	0.02073	0.526	0.04466	0.526	0.08159
0.527	0.01183	0.527	0.02076	0.527	0.04467	0.527	0.08154
0.528	0.01182	0.528	0.02075	0.528	0.04468	0.528	0.0816
0.529	0.01185	0.529	0.02077	0.529	0.0447	0.529	0.08157
0.53	0.01186	0.53	0.02078	0.53	0.0447	0.53	0.08164
0.531	0.01187	0.531	0.02079	0.531	0.04473	0.531	0.0816
0.532	0.01189	0.532	0.02082	0.532	0.04476	0.532	0.0817
0.533	0.01189	0.533	0.02081	0.533	0.04476	0.533	0.08163
0.534	0.0119	0.534	0.02082	0.534	0.04479	0.534	0.08174
0.535	0.01193	0.535	0.02084	0.535	0.04479	0.535	0.08166
0.536	0.01192	0.536	0.02084	0.536	0.0448	0.536	0.08175
0.537	0.01195	0.537	0.02087	0.537	0.04483	0.537	0.0817
0.538	0.01196	0.538	0.02087	0.538	0.04483	0.538	0.08179
0.539	0.01196	0.539	0.02088	0.539	0.04486	0.539	0.08175
0.54	0.012	0.54	0.02091	0.54	0.04488	0.54	0.08183
0.541	0.01198	0.541	0.0209	0.541	0.04488	0.541	0.08177
0.542	0.012	0.542	0.02092	0.542	0.04491	0.542	0.08186
0.543	0.01201	0.543	0.02094	0.543	0.04492	0.543	0.08182
0.544	0.01201	0.544	0.02094	0.544	0.04494	0.544	0.08191
0.545	0.01203	0.545	0.02097	0.545	0.04496	0.545	0.08187
0.546	0.01204	0.546	0.02097	0.546	0.04496	0.546	0.08194
0.547	0.01203	0.547	0.02098	0.547	0.045	0.547	0.08191
0.548	0.01208	0.548	0.02101	0.548	0.04501	0.548	0.08199
0.549	0.01207	0.549	0.021	0.549	0.04502	0.549	0.08193
0.55	0.01209	0.55	0.02101	0.55	0.04505	0.55	0.08202
0.551	0.0121	0.551	0.02104	0.551	0.04506	0.551	0.08198
0.552	0.0121	0.552	0.02103	0.552	0.04509	0.552	0.08206
0.553	0.01212	0.553	0.02106	0.553	0.04511	0.553	0.08202
0.554	0.01214	0.554	0.02106	0.554	0.0451	0.554	0.08208
0.555	0.01213	0.555	0.02107	0.555	0.04514	0.555	0.08206
0.556	0.01217	0.556	0.0211	0.556	0.04514	0.556	0.08215
0.557	0.01216	0.557	0.02111	0.557	0.04517	0.557	0.0821
0.558	0.01217	0.558	0.02111	0.558	0.0452	0.558	0.08219
0.559	0.01219	0.559	0.02114	0.559	0.04521	0.559	0.08214
0.56	0.01218	0.56	0.02112	0.56	0.04523	0.56	0.08222
0.561	0.01221	0.561	0.02115	0.561	0.04525	0.561	0.08219
0.562	0.01222	0.562	0.02116	0.562	0.04526	0.562	0.08225
0.563	0.01224	0.563	0.02118	0.563	0.04529	0.563	0.08223
0.564	0.01227	0.564	0.02121	0.564	0.04533	0.564	0.08234
0.565	0.01225	0.565	0.0212	0.565	0.04534	0.565	0.08227
0.566	0.01226	0.566	0.02121	0.566	0.04536	0.566	0.08237
0.567	0.01228	0.567	0.02125	0.567	0.04536	0.567	0.08232
0.568	0.01227	0.568	0.02124	0.568	0.04538	0.568	0.08239
0.569	0.0123	0.569	0.02127	0.569	0.04541	0.569	0.08237
0.57	0.01232	0.57	0.02127	0.57	0.04542	0.57	0.08247
0.571	0.01231	0.571	0.02128	0.571	0.04545	0.571	0.08243
0.572	0.01235	0.572	0.0213	0.572	0.04547	0.572	0.0825
0.573	0.01235	0.573	0.0213	0.573	0.04547	0.573	0.08245
0.574	0.01235	0.574	0.02131	0.574	0.0455	0.574	0.08255
0.575	0.01237	0.575	0.02135	0.575	0.04551	0.575	0.08249
0.576	0.01237	0.576	0.02134	0.576	0.04554	0.576	0.08258
0.577	0.0124	0.577	0.02138	0.577	0.04557	0.577	0.08257
0.578	0.01241	0.578	0.02137	0.578	0.04557	0.578	0.08264
0.579	0.01241	0.579	0.02138	0.579	0.0456	0.579	0.0826
0.58	0.01245	0.58	0.02141	0.58	0.04561	0.58	0.0827
0.581	0.01245	0.581	0.0214	0.581	0.04563	0.581	0.08264
0.582	0.01246	0.582	0.02143	0.582	0.04566	0.582	0.08274
0.583	0.01249	0.583	0.02147	0.583	0.04567	0.583	0.08271
0.584	0.01249	0.584	0.02145	0.584	0.04569	0.584	0.08279
0.585	0.0125	0.585	0.02148	0.585	0.04573	0.585	0.08277
0.586	0.01252	0.586	0.02149	0.586	0.04573	0.586	0.08283
0.587	0.01252	0.587	0.02151	0.587	0.04576	0.587	0.0828
0.588	0.01256	0.588	0.02153	0.588	0.04578	0.588	0.08289
0.589	0.01256	0.589	0.02153	0.589	0.04579	0.589	0.08286
0.59	0.01256	0.59	0.02154	0.59	0.04582	0.59	0.08295
0.591	0.0126	0.591	0.02158	0.591	0.04583	0.591	0.08291
0.592	0.01257	0.592	0.02157	0.592	0.04586	0.592	0.08298
0.593	0.0126	0.593	0.0216	0.593	0.04588	0.593	0.08296
0.594	0.01262	0.594	0.02161	0.594	0.04589	0.594	0.08304
0.595	0.01263	0.595	0.02162	0.595	0.04591	0.595	0.08302
0.596	0.01266	0.596	0.02165	0.596	0.04594	0.596	0.08312
0.597	0.01265	0.597	0.02165	0.597	0.04595	0.597	0.08307
0.598	0.01267	0.598	0.02166	0.598	0.04599	0.598	0.08317
0.599	0.01269	0.599	0.02169	0.599	0.046	0.599	0.08312
0.6	0.01268	0.6	0.02169	0.6	0.04601	0.6	0.08318
0.601	0.01271	0.601	0.02171	0.601	0.04603	0.601	0.08318
0.602	0.01274	0.602	0.02173	0.602	0.04606	0.602	0.08326
0.603	0.01273	0.603	0.02174	0.603	0.04609	0.603	0.08324
0.604	0.01276	0.604	0.02177	0.604	0.0461	0.604	0.08332
0.605	0.01276	0.605	0.02176	0.605	0.04612	0.605	0.08328
0.606	0.01277	0.606	0.02179	0.606	0.04615	0.606	0.08337
0.607	0.01281	0.607	0.02181	0.607	0.04615	0.607	0.08334
0.608	0.01281	0.608	0.02181	0.608	0.04618	0.608	0.08342
0.609	0.01282	0.609	0.02184	0.609	0.04622	0.609	0.08341
0.61	0.01284	0.61	0.02185	0.61	0.04622	0.61	0.08348
0.611	0.01284	0.611	0.02186	0.611	0.04625	0.611	0.08347
0.612	0.01288	0.612	0.02189	0.612	0.04627	0.612	0.08354
0.613	0.01287	0.613	0.02188	0.613	0.04628	0.613	0.08349
0.614	0.0129	0.614	0.02193	0.614	0.04632	0.614	0.08361
0.615	0.01291	0.615	0.02197	0.615	0.04637	0.615	0.08361
0.616	0.01291	0.616	0.02195	0.616	0.04638	0.616	0.08369
0.617	0.01293	0.617	0.02198	0.617	0.04641	0.617	0.08368
0.618	0.01295	0.618	0.02198	0.618	0.04641	0.618	0.08372
0.619	0.01294	0.619	0.022	0.619	0.04644	0.619	0.08371
0.62	0.01298	0.62	0.02203	0.62	0.04645	0.62	0.08379
0.621	0.01299	0.621	0.02203	0.621	0.04648	0.621	0.08376
0.622	0.01298	0.622	0.02205	0.622	0.04652	0.622	0.08386
0.623	0.01302	0.623	0.02208	0.623	0.04653	0.623	0.08383
0.624	0.01301	0.624	0.02207	0.624	0.04654	0.624	0.08391
0.625	0.01303	0.625	0.0221	0.625	0.04656	0.625	0.08388
0.626	0.01305	0.626	0.02211	0.626	0.04658	0.626	0.08395
0.627	0.01305	0.627	0.02214	0.627	0.04662	0.627	0.08395
0.628	0.01309	0.628	0.02217	0.628	0.04664	0.628	0.08404
0.629	0.01308	0.629	0.02216	0.629	0.04664	0.629	0.08399
0.63	0.0131	0.63	0.02218	0.63	0.04668	0.63	0.08408
0.631	0.01313	0.631	0.02222	0.631	0.04669	0.631	0.08405
0.632	0.01312	0.632	0.02221	0.632	0.04672	0.632	0.08413
0.633	0.01316	0.633	0.02225	0.633	0.04674	0.633	0.08413
0.634	0.01318	0.634	0.02226	0.634	0.04677	0.634	0.0842
0.635	0.01318	0.635	0.02227	0.635	0.0468	0.635	0.0842
0.636	0.01322	0.636	0.0223	0.636	0.04682	0.636	0.08426
0.637	0.01321	0.637	0.0223	0.637	0.04683	0.637	0.08423
0.638	0.01323	0.638	0.02232	0.638	0.04687	0.638	0.08432
0.639	0.01325	0.639	0.02235	0.639	0.04688	0.639	0.0843
0.64	0.01325	0.64	0.02236	0.64	0.04692	0.64	0.08437
0.641	0.01329	0.641	0.02239	0.641	0.04694	0.641	0.08438
0.642	0.0133	0.642	0.02241	0.642	0.04696	0.642	0.08445
0.643	0.0133	0.643	0.02242	0.643	0.04699	0.643	0.08445
0.644	0.01333	0.644	0.02245	0.644	0.04702	0.644	0.08452
0.645	0.01333	0.645	0.02245	0.645	0.04703	0.645	0.08448
0.646	0.01335	0.646	0.02247	0.646	0.04707	0.646	0.08458
0.647	0.01338	0.647	0.0225	0.647	0.04708	0.647	0.08456
0.648	0.01338	0.648	0.02251	0.648	0.04711	0.648	0.08465
0.649	0.0134	0.649	0.02254	0.649	0.04714	0.649	0.08465
0.65	0.01342	0.65	0.02255	0.65	0.04715	0.65	0.0847
0.651	0.01342	0.651	0.02256	0.651	0.04718	0.651	0.08469
0.652	0.01346	0.652	0.0226	0.652	0.0472	0.652	0.08478
0.653	0.01347	0.653	0.0226	0.653	0.04723	0.653	0.08476
0.654	0.01348	0.654	0.02262	0.654	0.04727	0.654	0.08485
0.655	0.01351	0.655	0.02266	0.655	0.04728	0.655	0.08483
0.656	0.01351	0.656	0.02265	0.656	0.0473	0.656	0.0849
0.657	0.01354	0.657	0.02269	0.657	0.04734	0.657	0.08491
0.658	0.01356	0.658	0.0227	0.658	0.04734	0.658	0.08496
0.659	0.01357	0.659	0.02271	0.659	0.04738	0.659	0.08497
0.66	0.0136	0.66	0.02275	0.66	0.04742	0.66	0.08506
0.661	0.01361	0.661	0.02275	0.661	0.04743	0.661	0.08504
0.662	0.01361	0.662	0.02278	0.662	0.04747	0.662	0.08512
0.663	0.01365	0.663	0.02281	0.663	0.04748	0.663	0.0851
0.664	0.01365	0.664	0.02281	0.664	0.04751	0.664	0.08516
0.665	0.01369	0.665	0.02284	0.665	0.04755	0.665	0.08518
0.666	0.01372	0.666	0.02287	0.666	0.04758	0.666	0.08527
0.667	0.01372	0.667	0.02287	0.667	0.04762	0.667	0.08528
0.668	0.01375	0.668	0.0229	0.668	0.04764	0.668	0.08535
0.669	0.01374	0.669	0.0229	0.669	0.04765	0.669	0.08532
0.67	0.01377	0.67	0.02292	0.67	0.04769	0.67	0.0854
0.671	0.01379	0.671	0.02295	0.671	0.04771	0.671	0.0854
0.672	0.0138	0.672	0.02297	0.672	0.04774	0.672	0.08548
0.673	0.01383	0.673	0.02299	0.673	0.04778	0.673	0.08548
0.674	0.01385	0.674	0.023	0.674	0.04778	0.674	0.08554
0.675	0.01385	0.675	0.02301	0.675	0.04782	0.675	0.08554
0.676	0.01389	0.676	0.02305	0.676	0.04784	0.676	0.08561
0.677	0.01389	0.677	0.02305	0.677	0.04786	0.677	0.08559
0.678	0.01391	0.678	0.02307	0.678	0.0479	0.678	0.08569
0.679	0.01394	0.679	0.02311	0.679	0.04792	0.679	0.08569
0.68	0.01394	0.68	0.0231	0.68	0.04795	0.68	0.08577
0.681	0.01398	0.681	0.02314	0.681	0.04799	0.681	0.08577
0.682	0.014	0.682	0.02315	0.682	0.048	0.682	0.08582
0.683	0.014	0.683	0.02317	0.683	0.04803	0.683	0.08583
0.684	0.01403	0.684	0.02321	0.684	0.04806	0.684	0.08591
0.685	0.01404	0.685	0.02321	0.685	0.04809	0.685	0.08591
0.686	0.01406	0.686	0.02324	0.686	0.04814	0.686	0.08599
0.687	0.01409	0.687	0.02327	0.687	0.04815	0.687	0.08598
0.688	0.01409	0.688	0.02327	0.688	0.04818	0.688	0.08605
0.689	0.01411	0.689	0.0233	0.689	0.04822	0.689	0.08606
0.69	0.01414	0.69	0.02332	0.69	0.04823	0.69	0.08613
0.691	0.01414	0.691	0.02334	0.691	0.04827	0.691	0.08613
0.692	0.01418	0.692	0.02338	0.692	0.0483	0.692	0.08621
0.693	0.01419	0.693	0.02338	0.693	0.04833	0.693	0.08622
0.694	0.01421	0.694	0.02341	0.694	0.04837	0.694	0.0863
0.695	0.01424	0.695	0.02343	0.695	0.04838	0.695	0.08629
0.696	0.01424	0.696	0.02344	0.696	0.04841	0.696	0.08637
0.697	0.01428	0.697	0.02348	0.697	0.04845	0.697	0.08639
0.698	0.0143	0.698	0.02351	0.698	0.04847	0.698	0.08646
0.699	0.01431	0.699	0.02352	0.699	0.04852	0.699	0.08647
0.7	0.01435	0.7	0.02356	0.7	0.04854	0.7	0.08655
0.701	0.01435	0.701	0.02355	0.701	0.04855	0.701	0.08654
0.702	0.01436	0.702	0.02359	0.702	0.04859	0.702	0.08662
0.703	0.01439	0.703	0.02361	0.703	0.04862	0.703	0.08662
0.704	0.01439	0.704	0.02363	0.704	0.04866	0.704	0.08669
0.705	0.01442	0.705	0.02366	0.705	0.04869	0.705	0.08671
0.706	0.01445	0.706	0.02367	0.706	0.0487	0.706	0.08677
0.707	0.01445	0.707	0.0237	0.707	0.04875	0.707	0.0868
0.708	0.01449	0.708	0.02373	0.708	0.04876	0.708	0.08687
0.709	0.01449	0.709	0.02373	0.709	0.04879	0.709	0.08687
0.71	0.01453	0.71	0.02377	0.71	0.04884	0.71	0.08695
0.711	0.01455	0.711	0.0238	0.711	0.04887	0.711	0.08697
0.712	0.01455	0.712	0.02381	0.712	0.0489	0.712	0.08703
0.713	0.01458	0.713	0.02383	0.713	0.04894	0.713	0.08706
0.714	0.0146	0.714	0.02386	0.714	0.04895	0.714	0.08711
0.715	0.01462	0.715	0.02387	0.715	0.04898	0.715	0.08713
0.716	0.01465	0.716	0.02391	0.716	0.04901	0.716	0.08721
0.717	0.01469	0.717	0.02396	0.717	0.04907	0.717	0.08727
0.718	0.0147	0.718	0.02397	0.718	0.04912	0.718	0.08735
0.719	0.01473	0.719	0.02399	0.719	0.04913	0.719	0.08736
0.72	0.01473	0.72	0.02399	0.72	0.04915	0.72	0.08741
0.721	0.01476	0.721	0.02403	0.721	0.04919	0.721	0.08744
0.722	0.01479	0.722	0.02405	0.722	0.0492	0.722	0.08749
0.723	0.0148	0.723	0.02407	0.723	0.04924	0.723	0.08753
0.724	0.01484	0.724	0.02411	0.724	0.04927	0.724	0.08759
0.725	0.01484	0.725	0.02411	0.725	0.0493	0.725	0.0876
0.726	0.01487	0.726	0.02414	0.726	0.04935	0.726	0.08767
0.727	0.0149	0.727	0.02417	0.727	0.04936	0.727	0.0877
0.728	0.01491	0.728	0.02418	0.728	0.0494	0.728	0.08775
0.729	0.01495	0.729	0.02421	0.729	0.04944	0.729	0.08779
0.73	0.01498	0.73	0.02424	0.73	0.04946	0.73	0.08785
0.731	0.01498	0.731	0.02426	0.731	0.04951	0.731	0.08788
0.732	0.01503	0.732	0.02431	0.732	0.04954	0.732	0.08796
0.733	0.01503	0.733	0.0243	0.733	0.04956	0.733	0.08796
0.734	0.01505	0.734	0.02434	0.734	0.04961	0.734	0.08804
0.735	0.01509	0.735	0.02436	0.735	0.04964	0.735	0.08806
0.736	0.01509	0.736	0.02439	0.736	0.04968	0.736	0.08813
0.737	0.01513	0.737	0.02442	0.737	0.04973	0.737	0.08818
0.738	0.01516	0.738	0.02444	0.738	0.04974	0.738	0.08822
0.739	0.01517	0.739	0.02445	0.739	0.04978	0.739	0.08825
0.74	0.01522	0.74	0.0245	0.74	0.04981	0.74	0.08832
0.741	0.01522	0.741	0.0245	0.741	0.04985	0.741	0.08834
0.742	0.01525	0.742	0.02454	0.742	0.04989	0.742	0.08842
0.743	0.0153	0.743	0.02457	0.743	0.04993	0.743	0.08845
0.744	0.0153	0.744	0.02459	0.744	0.04998	0.744	0.08852
0.745	0.01533	0.745	0.02462	0.745	0.05002	0.745	0.08856
0.746	0.01537	0.746	0.02466	0.746	0.05004	0.746	0.08861
0.747	0.01537	0.747	0.02467	0.747	0.05008	0.747	0.08865
0.748	0.01542	0.748	0.02472	0.748	0.05012	0.748	0.08873
0.749	0.01544	0.749	0.02473	0.749	0.05016	0.749	0.08875
0.75	0.01546	0.75	0.02477	0.75	0.05021	0.75	0.08883
0.751	0.01551	0.751	0.0248	0.751	0.05024	0.751	0.08885
0.752	0.01551	0.752	0.02482	0.752	0.05027	0.752	0.0889
0.753	0.01555	0.753	0.02486	0.753	0.05032	0.753	0.08895
0.754	0.01558	0.754	0.02488	0.754	0.05034	0.754	0.08899
0.755	0.0156	0.755	0.02491	0.755	0.0504	0.755	0.08906
0.756	0.01565	0.756	0.02496	0.756	0.05044	0.756	0.08911
0.757	0.01565	0.757	0.02496	0.757	0.05047	0.757	0.08914
0.758	0.01568	0.758	0.02501	0.758	0.05052	0.758	0.08922
0.759	0.01572	0.759	0.02504	0.759	0.05055	0.759	0.08924
0.76	0.01574	0.76	0.02505	0.76	0.05059	0.76	0.0893
0.761	0.01577	0.761	0.0251	0.761	0.05064	0.761	0.08935
0.762	0.01582	0.762	0.02513	0.762	0.05067	0.762	0.08943
0.763	0.01583	0.763	0.02515	0.763	0.05073	0.763	0.08947
0.764	0.01588	0.764	0.0252	0.764	0.05077	0.764	0.08956
0.765	0.01589	0.765	0.0252	0.765	0.0508	0.765	0.08958
0.766	0.01592	0.766	0.02524	0.766	0.05084	0.766	0.08965
0.767	0.01596	0.767	0.02527	0.767	0.05089	0.767	0.08967
0.768	0.01599	0.768	0.02532	0.768	0.05094	0.768	0.08977
0.769	0.01602	0.769	0.02535	0.769	0.05099	0.769	0.08983
0.77	0.01605	0.77	0.02538	0.77	0.05102	0.77	0.08988
0.771	0.01607	0.771	0.0254	0.771	0.05107	0.771	0.08993
0.772	0.01612	0.772	0.02545	0.772	0.0511	0.772	0.08999
0.773	0.01613	0.773	0.02546	0.773	0.05114	0.773	0.09002
0.774	0.01616	0.774	0.0255	0.774	0.0512	0.774	0.0901
0.775	0.0162	0.775	0.02555	0.775	0.05125	0.775	0.09016
0.776	0.01621	0.776	0.02556	0.776	0.05129	0.776	0.09022
0.777	0.01626	0.777	0.0256	0.777	0.05133	0.777	0.09028
0.778	0.01629	0.778	0.02563	0.778	0.05137	0.778	0.09033
0.779	0.01631	0.779	0.02565	0.779	0.05142	0.779	0.09038
0.78	0.01637	0.78	0.02571	0.78	0.05146	0.78	0.09044
0.781	0.01638	0.781	0.02573	0.781	0.0515	0.781	0.09049
0.782	0.01641	0.782	0.02576	0.782	0.05156	0.782	0.09058
0.783	0.01645	0.783	0.02581	0.783	0.0516	0.783	0.09062
0.784	0.01646	0.784	0.02583	0.784	0.05164	0.784	0.09069
0.785	0.01651	0.785	0.02587	0.785	0.05169	0.785	0.09075
0.786	0.01655	0.786	0.0259	0.786	0.05172	0.786	0.0908
0.787	0.01657	0.787	0.02593	0.787	0.05179	0.787	0.09087
0.788	0.01663	0.788	0.02599	0.788	0.05184	0.788	0.09094
0.789	0.01665	0.789	0.026	0.789	0.05187	0.789	0.09097
0.79	0.01667	0.79	0.02605	0.79	0.05193	0.79	0.09106
0.791	0.01671	0.791	0.02609	0.791	0.05196	0.791	0.09111
0.792	0.01674	0.792	0.02611	0.792	0.05203	0.792	0.09118
0.793	0.01679	0.793	0.02616	0.793	0.05208	0.793	0.09124
0.794	0.01683	0.794	0.0262	0.794	0.05212	0.794	0.09132
0.795	0.01685	0.795	0.02622	0.795	0.05218	0.795	0.09138
0.796	0.01691	0.796	0.02628	0.796	0.05223	0.796	0.09146
0.797	0.01691	0.797	0.02629	0.797	0.05227	0.797	0.09151
0.798	0.01695	0.798	0.02634	0.798	0.05233	0.798	0.09158
0.799	0.017	0.799	0.02638	0.799	0.05237	0.799	0.09164
0.8	0.01703	0.8	0.02642	0.8	0.05243	0.8	0.09173
0.801	0.01708	0.801	0.02646	0.801	0.05248	0.801	0.0918
0.802	0.01711	0.802	0.0265	0.802	0.05253	0.802	0.09185
0.803	0.01713	0.803	0.02652	0.803	0.05259	0.803	0.09191
0.804	0.01719	0.804	0.02658	0.804	0.05264	0.804	0.09198
0.805	0.01721	0.805	0.02659	0.805	0.05268	0.805	0.09203
0.806	0.01725	0.806	0.02665	0.806	0.05274	0.806	0.09211
0.807	0.0173	0.807	0.0267	0.807	0.0528	0.807	0.09218
0.808	0.01731	0.808	0.02672	0.808	0.05285	0.808	0.09226
0.809	0.01736	0.809	0.02678	0.809	0.05291	0.809	0.09234
0.81	0.0174	0.81	0.02682	0.81	0.05294	0.81	0.09239
0.811	0.01742	0.811	0.02684	0.811	0.053	0.811	0.09247
0.812	0.01748	0.812	0.0269	0.812	0.05306	0.812	0.09254
0.813	0.01751	0.813	0.02694	0.813	0.05312	0.813	0.09262
0.814	0.01754	0.814	0.02699	0.814	0.05319	0.814	0.09271
0.815	0.0176	0.815	0.02704	0.815	0.05323	0.815	0.09277
0.816	0.01761	0.816	0.02706	0.816	0.05329	0.816	0.09283
0.817	0.01767	0.817	0.02711	0.817	0.05335	0.817	0.09291
0.818	0.01771	0.818	0.02716	0.818	0.05339	0.818	0.09298
0.819	0.01782	0.819	0.02729	0.819	0.05352	0.819	0.09315
0.82	0.01785	0.82	0.02734	0.82	0.05366	0.82	0.09333
0.821	0.01786	0.821	0.02734	0.821	0.05367	0.821	0.09335
0.822	0.01788	0.822	0.02738	0.822	0.05371	0.822	0.09342
0.823	0.01793	0.823	0.02742	0.823	0.05375	0.823	0.09347
0.824	0.01796	0.824	0.02745	0.824	0.0538	0.824	0.09352
0.825	0.018	0.825	0.0275	0.825	0.05386	0.825	0.0936
0.826	0.01806	0.826	0.02755	0.826	0.05391	0.826	0.09366
0.827	0.01808	0.827	0.02758	0.827	0.05398	0.827	0.09376
0.828	0.01814	0.828	0.02765	0.828	0.05403	0.828	0.09382
0.829	0.01817	0.829	0.02767	0.829	0.05407	0.829	0.09388
0.83	0.01821	0.83	0.02774	0.83	0.05414	0.83	0.09396
0.831	0.01828	0.831	0.02778	0.831	0.05418	0.831	0.09404
0.832	0.0183	0.832	0.02782	0.832	0.05425	0.832	0.09411
0.833	0.01836	0.833	0.02788	0.833	0.05432	0.833	0.0942
0.834	0.01841	0.834	0.02793	0.834	0.05437	0.834	0.09425
0.835	0.01843	0.835	0.02797	0.835	0.05443	0.835	0.09435
0.836	0.01851	0.836	0.02804	0.836	0.0545	0.836	0.09443
0.837	0.01854	0.837	0.02807	0.837	0.05455	0.837	0.0945
0.838	0.01859	0.838	0.02813	0.838	0.05462	0.838	0.09459
0.839	0.01865	0.839	0.02819	0.839	0.0547	0.839	0.0947
0.84	0.01867	0.84	0.02823	0.84	0.05476	0.84	0.09475
0.841	0.01874	0.841	0.02829	0.841	0.05483	0.841	0.09485
0.842	0.01879	0.842	0.02833	0.842	0.05488	0.842	0.09492
0.843	0.01882	0.843	0.02838	0.843	0.05495	0.843	0.09503
0.844	0.01889	0.844	0.02845	0.844	0.05502	0.844	0.0951
0.845	0.01894	0.845	0.02849	0.845	0.0551	0.845	0.0952
0.846	0.01898	0.846	0.02855	0.846	0.05517	0.846	0.0953
0.847	0.01905	0.847	0.02861	0.847	0.05523	0.847	0.09538
0.848	0.01906	0.848	0.02864	0.848	0.0553	0.848	0.09546
0.849	0.01912	0.849	0.0287	0.849	0.05537	0.849	0.09556
0.85	0.01918	0.85	0.02876	0.85	0.05543	0.85	0.09563
0.851	0.01922	0.851	0.02881	0.851	0.05552	0.851	0.09573
0.852	0.01929	0.852	0.02889	0.852	0.0556	0.852	0.09582
0.853	0.01933	0.853	0.02892	0.853	0.05565	0.853	0.09592
0.854	0.01936	0.854	0.02899	0.854	0.05573	0.854	0.09602
0.855	0.01944	0.855	0.02905	0.855	0.05579	0.855	0.09609
0.856	0.01947	0.856	0.0291	0.856	0.05587	0.856	0.09617
0.857	0.01954	0.857	0.02916	0.857	0.05595	0.857	0.0963
0.858	0.01959	0.858	0.02922	0.858	0.05602	0.858	0.09637
0.859	0.01963	0.859	0.02927	0.859	0.05611	0.859	0.0965
0.86	0.01972	0.86	0.02934	0.86	0.05618	0.86	0.09658
0.861	0.01975	0.861	0.02938	0.861	0.05624	0.861	0.09666
0.862	0.0198	0.862	0.02945	0.862	0.05635	0.862	0.09677
0.863	0.01987	0.863	0.02952	0.863	0.05641	0.863	0.09689
0.864	0.01992	0.864	0.02958	0.864	0.0565	0.864	0.09697
0.865	0.01999	0.865	0.02965	0.865	0.05659	0.865	0.09709
0.866	0.02005	0.866	0.02972	0.866	0.05664	0.866	0.09716
0.867	0.0201	0.867	0.02975	0.867	0.05673	0.867	0.09729
0.868	0.02018	0.868	0.02983	0.868	0.0568	0.868	0.09738
0.869	0.02022	0.869	0.02988	0.869	0.05688	0.869	0.09748
0.87	0.02029	0.87	0.02996	0.87	0.05697	0.87	0.09759
0.871	0.02037	0.871	0.03004	0.871	0.05708	0.871	0.09773
0.872	0.0204	0.872	0.03009	0.872	0.05716	0.872	0.09782
0.873	0.02047	0.873	0.03016	0.873	0.05725	0.873	0.09795
0.874	0.02054	0.874	0.03022	0.874	0.05731	0.874	0.09801
0.875	0.02059	0.875	0.03028	0.875	0.05741	0.875	0.09816
0.876	0.02068	0.876	0.03037	0.876	0.0575	0.876	0.09824
0.877	0.02074	0.877	0.03041	0.877	0.05759	0.877	0.09837
0.878	0.02079	0.878	0.0305	0.878	0.05769	0.878	0.09846
0.879	0.02087	0.879	0.03057	0.879	0.05777	0.879	0.09859
0.88	0.02091	0.88	0.03063	0.88	0.05786	0.88	0.09868
0.881	0.02099	0.881	0.03071	0.881	0.05795	0.881	0.09884
0.882	0.02106	0.882	0.03078	0.882	0.05804	0.882	0.09891
0.883	0.02113	0.883	0.03085	0.883	0.05814	0.883	0.09906
0.884	0.02121	0.884	0.03094	0.884	0.05822	0.884	0.09916
0.885	0.02126	0.885	0.03099	0.885	0.05831	0.885	0.09929
0.886	0.02132	0.886	0.03108	0.886	0.05842	0.886	0.09938
0.887	0.0214	0.887	0.03115	0.887	0.0585	0.887	0.09952
0.888	0.02146	0.888	0.03121	0.888	0.05859	0.888	0.09962
0.889	0.02154	0.889	0.0313	0.889	0.0587	0.889	0.09977
0.89	0.02162	0.89	0.03139	0.89	0.05881	0.89	0.09986
0.891	0.02168	0.891	0.03145	0.891	0.05893	0.891	0.10003
0.892	0.02177	0.892	0.03156	0.892	0.05903	0.892	0.10013
0.893	0.02182	0.893	0.03161	0.893	0.05911	0.893	0.10025
0.894	0.02189	0.894	0.0317	0.894	0.05923	0.894	0.10036
0.895	0.02198	0.895	0.0318	0.895	0.05932	0.895	0.1005
0.896	0.02203	0.896	0.03187	0.896	0.05943	0.896	0.10061
0.897	0.02212	0.897	0.03195	0.897	0.05955	0.897	0.10078
0.898	0.0222	0.898	0.03204	0.898	0.05964	0.898	0.10087
0.899	0.02226	0.899	0.03211	0.899	0.05975	0.899	0.10102
0.9	0.02235	0.9	0.03221	0.9	0.05985	0.9	0.10114
0.901	0.02241	0.901	0.03228	0.901	0.05995	0.901	0.10128
0.902	0.02249	0.902	0.03238	0.902	0.06007	0.902	0.1014
0.903	0.02258	0.903	0.03247	0.903	0.06017	0.903	0.10157
0.904	0.02263	0.904	0.03255	0.904	0.06029	0.904	0.10168
0.905	0.02273	0.905	0.03265	0.905	0.0604	0.905	0.10183
0.906	0.0228	0.906	0.03273	0.906	0.0605	0.906	0.10193
0.907	0.02287	0.907	0.03281	0.907	0.06062	0.907	0.10211
0.908	0.02298	0.908	0.03293	0.908	0.06073	0.908	0.10222
0.909	0.02303	0.909	0.033	0.909	0.06085	0.909	0.10235
0.91	0.02312	0.91	0.0331	0.91	0.06098	0.91	0.10251
0.911	0.02321	0.911	0.0332	0.911	0.06108	0.911	0.10267
0.912	0.02327	0.912	0.03328	0.912	0.06121	0.912	0.10278
0.913	0.02337	0.913	0.03339	0.913	0.06133	0.913	0.10297
0.914	0.02346	0.914	0.03348	0.914	0.06144	0.914	0.10307
0.915	0.02353	0.915	0.03357	0.915	0.06158	0.915	0.10327
0.916	0.02365	0.916	0.0337	0.916	0.06171	0.916	0.10339
0.917	0.02372	0.917	0.03377	0.917	0.06182	0.917	0.10356
0.918	0.0238	0.918	0.03388	0.918	0.06195	0.918	0.10369
0.919	0.0239	0.919	0.03397	0.919	0.06207	0.919	0.10384
0.92	0.02397	0.92	0.03406	0.92	0.06219	0.92	0.10396
0.921	0.02409	0.921	0.03419	0.921	0.06232	0.921	0.10418
0.922	0.0242	0.922	0.03433	0.922	0.0625	0.922	0.10437
0.923	0.02427	0.923	0.0344	0.923	0.06264	0.923	0.10456
0.924	0.02438	0.924	0.03451	0.924	0.06276	0.924	0.10468
0.925	0.02445	0.925	0.03459	0.925	0.06287	0.925	0.10484
0.926	0.02454	0.926	0.03471	0.926	0.06302	0.926	0.10499
0.927	0.02466	0.927	0.03482	0.927	0.06315	0.927	0.10518
0.928	0.02473	0.928	0.03493	0.928	0.06328	0.928	0.10531
0.929	0.02484	0.929	0.03503	0.929	0.06343	0.929	0.10552
0.93	0.02494	0.93	0.03515	0.93	0.06356	0.93	0.10564
0.931	0.02502	0.931	0.03525	0.931	0.0637	0.931	0.10585
0.932	0.02514	0.932	0.03539	0.932	0.06383	0.932	0.10598
0.933	0.02522	0.933	0.03547	0.933	0.06398	0.933	0.10617
0.934	0.02532	0.934	0.03559	0.934	0.06413	0.934	0.10634
0.935	0.02543	0.935	0.03572	0.935	0.06425	0.935	0.10655
0.936	0.02551	0.936	0.03582	0.936	0.06441	0.936	0.10668
0.937	0.02562	0.937	0.03595	0.937	0.06457	0.937	0.10692
0.938	0.02572	0.938	0.03607	0.938	0.0647	0.938	0.10703
0.939	0.02582	0.939	0.03617	0.939	0.06487	0.939	0.10727
0.94	0.02595	0.94	0.03632	0.94	0.06502	0.94	0.10742
0.941	0.02603	0.941	0.03642	0.941	0.06517	0.941	0.10764
0.942	0.02614	0.942	0.03655	0.942	0.06534	0.942	0.10781
0.943	0.02626	0.943	0.03667	0.943	0.06547	0.943	0.10804
0.944	0.02634	0.944	0.03679	0.944	0.06564	0.944	0.10817
0.945	0.02646	0.945	0.03693	0.945	0.06581	0.945	0.1084
0.946	0.02657	0.946	0.03705	0.946	0.06596	0.946	0.10855
0.947	0.02667	0.947	0.03717	0.947	0.06613	0.947	0.1088
0.948	0.0268	0.948	0.03733	0.948	0.06628	0.948	0.10896
0.949	0.02688	0.949	0.03743	0.949	0.06646	0.949	0.10918
0.95	0.02699	0.95	0.03757	0.95	0.06664	0.95	0.10937
0.951	0.02712	0.951	0.0377	0.951	0.06678	0.951	0.10959
0.952	0.0272	0.952	0.03782	0.952	0.06695	0.952	0.10976
0.953	0.02732	0.953	0.03797	0.953	0.06714	0.953	0.11003
0.954	0.02744	0.954	0.03811	0.954	0.06731	0.954	0.11019
0.955	0.02753	0.955	0.03823	0.955	0.0675	0.955	0.11044
0.956	0.02766	0.956	0.03839	0.956	0.06768	0.956	0.11062
0.957	0.02775	0.957	0.0385	0.957	0.06784	0.957	0.11085
0.958	0.02786	0.958	0.03865	0.958	0.06804	0.958	0.11105
0.959	0.028	0.959	0.0388	0.959	0.06822	0.959	0.11132
0.96	0.0281	0.96	0.03894	0.96	0.06841	0.96	0.11149
0.961	0.02822	0.961	0.03911	0.961	0.0686	0.961	0.11177
0.962	0.02835	0.962	0.03925	0.962	0.06878	0.962	0.11193
0.963	0.02845	0.963	0.03939	0.963	0.06897	0.963	0.11221
0.964	0.0286	0.964	0.03956	0.964	0.06915	0.964	0.11241
0.965	0.0287	0.965	0.03968	0.965	0.06933	0.965	0.11266
0.966	0.02883	0.966	0.03983	0.966	0.06954	0.966	0.11286
0.967	0.02897	0.967	0.04	0.967	0.06972	0.967	0.11315
0.968	0.02907	0.968	0.04012	0.968	0.06992	0.968	0.11334
0.969	0.02922	0.969	0.04029	0.969	0.07014	0.969	0.11364
0.97	0.02933	0.97	0.04044	0.97	0.07033	0.97	0.11382
0.971	0.02944	0.971	0.04059	0.971	0.07054	0.971	0.11411
0.972	0.02959	0.972	0.04077	0.972	0.07074	0.972	0.1143
0.973	0.02972	0.973	0.04091	0.973	0.07096	0.973	0.11463
0.974	0.02985	0.974	0.04108	0.974	0.07119	0.974	0.11486
0.975	0.02999	0.975	0.04125	0.975	0.07139	0.975	0.11515
0.976	0.0301	0.976	0.0414	0.976	0.0716	0.976	0.11534
0.977	0.03024	0.977	0.04158	0.977	0.07181	0.977	0.11566
0.978	0.03037	0.978	0.04173	0.978	0.07203	0.978	0.11585
0.979	0.0305	0.979	0.04189	0.979	0.07226	0.979	0.11618
0.98	0.03065	0.98	0.04208	0.98	0.07248	0.98	0.11643
0.981	0.03077	0.981	0.04223	0.981	0.07269	0.981	0.11671
0.982	0.0309	0.982	0.0424	0.982	0.07292	0.982	0.11696
0.983	0.03106	0.983	0.04258	0.983	0.07313	0.983	0.11727
0.984	0.03118	0.984	0.04275	0.984	0.07337	0.984	0.11749
0.985	0.03133	0.985	0.04293	0.985	0.07361	0.985	0.11784
0.986	0.03147	0.986	0.0431	0.986	0.07382	0.986	0.11805
0.987	0.03161	0.987	0.04327	0.987	0.07407	0.987	0.11841
0.988	0.03178	0.988	0.04348	0.988	0.07429	0.988	0.11865
0.989	0.03189	0.989	0.04363	0.989	0.07452	0.989	0.11899
0.99	0.03204	0.99	0.04382	0.99	0.07478	0.99	0.11926
0.991	0.03221	0.991	0.04401	0.991	0.07501	0.991	0.11958
0.992	0.03233	0.992	0.04419	0.992	0.07527	0.992	0.11984
0.993	0.03249	0.993	0.04438	0.993	0.07553	0.993	0.12021
0.994	0.03264	0.994	0.04457	0.994	0.07576	0.994	0.12045
0.995	0.03277	0.995	0.04474	0.995	0.07602	0.995	0.12083
0.996	0.03294	0.996	0.04495	0.996	0.07627	0.996	0.12108
0.997	0.03308	0.997	0.04512	0.997	0.07652	0.997	0.12143
0.998	0.03324	0.998	0.04533	0.998	0.07679	0.998	0.1217
0.999	0.0334	0.999	0.04553	0.999	0.07704	0.999	0.12207
1	0.03074	1	0.04259	1	0.0758	1	0.1198
0.999	0.02615	0.999	0.03562	0.999	0.06669	0.999	0.10814
0.998	0.02381	0.998	0.03159	0.998	0.05852	0.998	0.09735
0.997	0.02221	0.997	0.02865	0.997	0.05267	0.997	0.08906
0.996	0.02099	0.996	0.02632	0.996	0.04803	0.996	0.08218
0.995	0.02005	0.995	0.02442	0.995	0.04404	0.995	0.07626
0.994	0.01923	0.994	0.02281	0.994	0.04052	0.994	0.07094
0.993	0.01851	0.993	0.02142	0.993	0.03737	0.993	0.06623
0.992	0.01789	0.992	0.0202	0.992	0.03453	0.992	0.06178
0.991	0.01729	0.991	0.01908	0.991	0.03195	0.991	0.05772
0.99	0.01677	0.99	0.0181	0.99	0.0296	0.99	0.05389
0.989	0.01629	0.989	0.01721	0.989	0.02741	0.989	0.05038
0.988	0.0158	0.988	0.01638	0.988	0.0254	0.988	0.04701
0.987	0.01537	0.987	0.01564	0.987	0.02352	0.987	0.04388
0.986	0.01494	0.986	0.01492	0.986	0.02174	0.986	0.0408
0.985	0.01454	0.985	0.01426	0.985	0.02009	0.985	0.03796
0.984	0.01418	0.984	0.01367	0.984	0.01852	0.984	0.03516
0.983	0.01379	0.983	0.01307	0.983	0.01706	0.983	0.0326
0.982	0.01345	0.982	0.01252	0.982	0.01569	0.982	0.03006
0.981	0.01312	0.981	0.01199	0.981	0.01437	0.981	0.02774
0.98	0.01277	0.98	0.01147	0.98	0.01315	0.98	0.02538
0.979	0.01247	0.979	0.011	0.979	0.01196	0.979	0.02324
0.978	0.01217	0.978	0.01053	0.978	0.01083	0.978	0.02105
0.977	0.01187	0.977	0.01008	0.977	0.00978	0.977	0.01908
0.976	0.01161	0.976	0.00968	0.976	0.00879	0.976	0.01704
0.975	0.0113	0.975	0.00927	0.975	0.00782	0.975	0.0152
0.974	0.01105	0.974	0.0089	0.974	0.00689	0.974	0.01334
0.973	0.01078	0.973	0.0085	0.973	0.00598	0.973	0.01162
0.972	0.01053	0.972	0.00811	0.972	0.00512	0.972	0.00986
0.971	0.01029	0.971	0.00778	0.971	0.00432	0.971	0.00833
0.97	0.01006	0.97	0.00742	0.97	0.00353	0.97	0.00668
0.969	0.00982	0.969	0.00709	0.969	0.00281	0.969	0.00522
0.968	0.00961	0.968	0.00677	0.968	0.00207	0.968	0.00368
0.967	0.00935	0.967	0.00644	0.967	0.00136	0.967	0.0023
0.966	0.00916	0.966	0.00613	0.966	0.000687549	0.966	0.000853149
0.965	0.00896	0.965	0.00584	0.965	1.24511e-05	0.965	-0.000458698
0.964	0.00873	0.964	0.00554	0.964	-0.00060587	0.964	-0.00182
0.963	0.00856	0.963	0.00527	0.963	-0.00123	0.963	-0.003
0.962	0.00835	0.962	0.00498	0.962	-0.00182	0.962	-0.0043
0.961	0.00815	0.961	0.00472	0.961	-0.00238	0.961	-0.00544
0.96	0.00798	0.96	0.00445	0.96	-0.00295	0.96	-0.00666
0.959	0.00777	0.959	0.00419	0.959	-0.00348	0.959	-0.00772
0.958	0.00761	0.958	0.00397	0.958	-0.00398	0.958	-0.00885
0.957	0.00744	0.957	0.00373	0.957	-0.0045	0.957	-0.00986
0.956	0.00725	0.956	0.00347	0.956	-0.00497	0.956	-0.01092
0.955	0.00709	0.955	0.00325	0.955	-0.00545	0.955	-0.01186
0.954	0.00692	0.954	0.00301	0.954	-0.00591	0.954	-0.01292
0.953	0.00675	0.953	0.0028	0.953	-0.00636	0.953	-0.0138
0.952	0.00661	0.952	0.00259	0.952	-0.0068	0.952	-0.01479
0.951	0.00644	0.951	0.00236	0.951	-0.00723	0.951	-0.01562
0.95	0.0063	0.95	0.00218	0.95	-0.00761	0.95	-0.01653
0.949	0.00616	0.949	0.00197	0.949	-0.00803	0.949	-0.01733
0.948	0.006	0.948	0.00176	0.948	-0.00842	0.948	-0.01821
0.947	0.00586	0.947	0.00158	0.947	-0.00881	0.947	-0.01897
0.946	0.0057	0.946	0.00137	0.946	-0.00917	0.946	-0.01982
0.945	0.00557	0.945	0.00119	0.945	-0.00952	0.945	-0.0205
0.944	0.00544	0.944	0.00102	0.944	-0.0099	0.944	-0.02134
0.943	0.0053	0.943	0.000830537	0.943	-0.01023	0.943	-0.02202
0.942	0.00518	0.942	0.000669171	0.942	-0.01054	0.942	-0.02277
0.941	0.00504	0.941	0.000472145	0.941	-0.01087	0.941	-0.02342
0.94	0.00491	0.94	0.000301217	0.94	-0.01119	0.94	-0.02417
0.939	0.0048	0.939	0.000158776	0.939	-0.0115	0.939	-0.02473
0.938	0.00467	0.938	-1.1953e-05	0.938	-0.01182	0.938	-0.02546
0.937	0.00454	0.937	-0.000167143	0.937	-0.01209	0.937	-0.02599
0.936	0.00444	0.936	-0.000316955	0.936	-0.0124	0.936	-0.02667
0.935	0.0043	0.935	-0.000490274	0.935	-0.01268	0.935	-0.02721
0.934	0.0042	0.934	-0.000620961	0.934	-0.01296	0.934	-0.02785
0.933	0.00408	0.933	-0.000779538	0.933	-0.01324	0.933	-0.02837
0.932	0.00395	0.932	-0.00094708	0.932	-0.01349	0.932	-0.02898
0.931	0.00386	0.931	-0.00107	0.931	-0.01375	0.931	-0.02944
0.93	0.00375	0.93	-0.00123	0.93	-0.01401	0.93	-0.03005
0.929	0.00364	0.929	-0.00137	0.929	-0.01425	0.929	-0.03048
0.928	0.00354	0.928	-0.0015	0.928	-0.0145	0.928	-0.03103
0.927	0.00341	0.927	-0.00164	0.927	-0.01475	0.927	-0.03147
0.926	0.00332	0.926	-0.00176	0.926	-0.01497	0.926	-0.03201
0.925	0.00324	0.925	-0.00188	0.925	-0.01521	0.925	-0.03242
0.924	0.00306	0.924	-0.00203	0.924	-0.01544	0.924	-0.03295
0.923	0.00301	0.923	-0.00213	0.923	-0.01566	0.923	-0.03334
0.922	0.00289	0.922	-0.0023	0.922	-0.01588	0.922	-0.03387
0.921	0.00279	0.921	-0.00242	0.921	-0.01613	0.921	-0.03428
0.92	0.00272	0.92	-0.00252	0.92	-0.01633	0.92	-0.03477
0.919	0.00262	0.919	-0.00263	0.919	-0.01651	0.919	-0.0351
0.918	0.00255	0.918	-0.00273	0.918	-0.0167	0.918	-0.03554
0.917	0.00246	0.917	-0.00284	0.917	-0.0169	0.917	-0.03586
0.916	0.00235	0.916	-0.00296	0.916	-0.01707	0.916	-0.03631
0.915	0.00228	0.915	-0.00307	0.915	-0.01727	0.915	-0.03663
0.914	0.00219	0.914	-0.00318	0.914	-0.01747	0.914	-0.03709
0.913	0.0021	0.913	-0.00328	0.913	-0.01762	0.913	-0.03737
0.912	0.00204	0.912	-0.00337	0.912	-0.0178	0.912	-0.03779
0.911	0.00193	0.911	-0.00349	0.911	-0.01797	0.911	-0.03807
0.91	0.00186	0.91	-0.00357	0.91	-0.01814	0.91	-0.03845
0.909	0.00178	0.909	-0.00368	0.909	-0.01833	0.909	-0.03874
0.908	0.00169	0.908	-0.0038	0.908	-0.01849	0.908	-0.03914
0.907	0.00163	0.907	-0.00386	0.907	-0.01864	0.907	-0.03939
0.906	0.00155	0.906	-0.00397	0.906	-0.01881	0.906	-0.03977
0.905	0.00146	0.905	-0.00406	0.905	-0.01896	0.905	-0.03999
0.904	0.0014	0.904	-0.00415	0.904	-0.01912	0.904	-0.04039
0.903	0.00131	0.903	-0.00426	0.903	-0.01926	0.903	-0.04062
0.902	0.00123	0.902	-0.00433	0.902	-0.01942	0.902	-0.04099
0.901	0.00117	0.901	-0.00442	0.901	-0.01958	0.901	-0.04122
0.9	0.00109	0.9	-0.00452	0.9	-0.01971	0.9	-0.04157
0.899	0.00104	0.899	-0.00458	0.899	-0.01985	0.899	-0.04177
0.898	0.000957572	0.898	-0.00469	0.898	-0.01999	0.898	-0.04212
0.897	0.000882866	0.897	-0.00476	0.897	-0.02013	0.897	-0.04228
0.896	0.00082917	0.896	-0.00485	0.896	-0.02027	0.896	-0.04264
0.895	0.000740456	0.895	-0.00495	0.895	-0.0204	0.895	-0.04283
0.894	0.000696099	0.894	-0.00501	0.894	-0.02052	0.894	-0.04315
0.893	0.000633066	0.893	-0.00509	0.893	-0.02067	0.893	-0.04332
0.892	0.000550577	0.892	-0.00519	0.892	-0.02079	0.892	-0.04363
0.891	0.000501551	0.891	-0.00524	0.891	-0.02092	0.891	-0.04377
0.89	0.000427623	0.89	-0.00532	0.89	-0.02106	0.89	-0.04409
0.889	0.000362254	0.889	-0.0054	0.889	-0.02118	0.889	-0.04425
0.888	0.000317119	0.888	-0.00546	0.888	-0.0213	0.888	-0.04456
0.887	0.000237744	0.887	-0.00555	0.887	-0.02142	0.887	-0.04471
0.886	0.000187161	0.886	-0.00561	0.886	-0.02152	0.886	-0.04498
0.885	0.000126462	0.885	-0.00569	0.885	-0.02165	0.885	-0.04513
0.884	5.95374e-05	0.884	-0.00577	0.884	-0.02176	0.884	-0.04542
0.883	1.59586e-05	0.883	-0.00582	0.883	-0.02187	0.883	-0.04554
0.882	-4.78533e-05	0.882	-0.0059	0.882	-0.02199	0.882	-0.04583
0.881	-0.000109331	0.881	-0.00596	0.881	-0.02208	0.881	-0.04591
0.88	-0.000145906	0.88	-0.00601	0.88	-0.02221	0.88	-0.04618
0.879	-0.00023462	0.879	-0.00609	0.879	-0.0223	0.879	-0.0463
0.878	-0.000275864	0.878	-0.00614	0.878	-0.0224	0.878	-0.04657
0.877	-0.000338119	0.877	-0.00621	0.877	-0.02252	0.877	-0.04671
0.876	-0.000391036	0.876	-0.0063	0.876	-0.02261	0.876	-0.04697
0.875	-0.000423721	0.875	-0.00633	0.875	-0.0227	0.875	-0.04704
0.874	-0.000490645	0.874	-0.00641	0.874	-0.02281	0.874	-0.04731
0.873	-0.000545897	0.873	-0.00647	0.873	-0.02289	0.873	-0.04738
0.872	-0.000584806	0.872	-0.00653	0.872	-0.02299	0.872	-0.04765
0.871	-0.000657178	0.871	-0.0066	0.871	-0.0231	0.871	-0.04775
0.87	-0.000705426	0.87	-0.00667	0.87	-0.0232	0.87	-0.048
0.869	-0.000740445	0.869	-0.00672	0.869	-0.02329	0.869	-0.04811
0.868	-0.000801144	0.868	-0.00679	0.868	-0.02337	0.868	-0.04834
0.867	-0.000831494	0.867	-0.00682	0.867	-0.02346	0.867	-0.04841
0.866	-0.000881298	0.866	-0.0069	0.866	-0.02356	0.866	-0.04865
0.865	-0.000935771	0.865	-0.00694	0.865	-0.02363	0.865	-0.0487
0.864	-0.000969234	0.864	-0.007	0.864	-0.02373	0.864	-0.04894
0.863	-0.00105	0.863	-0.00707	0.863	-0.02382	0.863	-0.04903
0.862	-0.00107	0.862	-0.00711	0.862	-0.02388	0.862	-0.04923
0.861	-0.00112	0.861	-0.00716	0.861	-0.02398	0.861	-0.04931
0.86	-0.00117	0.86	-0.00723	0.86	-0.02405	0.86	-0.04952
0.859	-0.0012	0.859	-0.00726	0.859	-0.02413	0.859	-0.04957
0.858	-0.00125	0.858	-0.00734	0.858	-0.02422	0.858	-0.04979
0.857	-0.0013	0.857	-0.00738	0.857	-0.02429	0.857	-0.04984
0.856	-0.00133	0.856	-0.00743	0.856	-0.02437	0.856	-0.05006
0.855	-0.00139	0.855	-0.00749	0.855	-0.02445	0.855	-0.05012
0.854	-0.00142	0.854	-0.00752	0.854	-0.02451	0.854	-0.05031
0.853	-0.00147	0.853	-0.00757	0.853	-0.0246	0.853	-0.05034
0.852	-0.00152	0.852	-0.00765	0.852	-0.02468	0.852	-0.05056
0.851	-0.00155	0.851	-0.00768	0.851	-0.02475	0.851	-0.0506
0.85	-0.0016	0.85	-0.00774	0.85	-0.02483	0.85	-0.05083
0.849	-0.00164	0.849	-0.00778	0.849	-0.02488	0.849	-0.05085
0.848	-0.00166	0.848	-0.00783	0.848	-0.02498	0.848	-0.05106
0.847	-0.00173	0.847	-0.00789	0.847	-0.02504	0.847	-0.0511
0.846	-0.00176	0.846	-0.00793	0.846	-0.02511	0.846	-0.0513
0.845	-0.00179	0.845	-0.00797	0.845	-0.02518	0.845	-0.05134
0.844	-0.00185	0.844	-0.00803	0.844	-0.02524	0.844	-0.05154
0.843	-0.00187	0.843	-0.00804	0.843	-0.02531	0.843	-0.05156
0.842	-0.00191	0.842	-0.00811	0.842	-0.02539	0.842	-0.05176
0.841	-0.00195	0.841	-0.00814	0.841	-0.02543	0.841	-0.05178
0.84	-0.00198	0.84	-0.00819	0.84	-0.0255	0.84	-0.05199
0.839	-0.00203	0.839	-0.00824	0.839	-0.02557	0.839	-0.05201
0.838	-0.00206	0.838	-0.00828	0.838	-0.02564	0.838	-0.05219
0.837	-0.00209	0.837	-0.00832	0.837	-0.02571	0.837	-0.05222
0.836	-0.00214	0.836	-0.00838	0.836	-0.02576	0.836	-0.0524
0.835	-0.00216	0.835	-0.0084	0.835	-0.02582	0.835	-0.05241
0.834	-0.0022	0.834	-0.00846	0.834	-0.02589	0.834	-0.05262
0.833	-0.00224	0.833	-0.00849	0.833	-0.02594	0.833	-0.05261
0.832	-0.00226	0.832	-0.00853	0.832	-0.02601	0.832	-0.05281
0.831	-0.00232	0.831	-0.00859	0.831	-0.02608	0.831	-0.05284
0.83	-0.00234	0.83	-0.00861	0.83	-0.02612	0.83	-0.05299
0.829	-0.00237	0.829	-0.00865	0.829	-0.02619	0.829	-0.05301
0.828	-0.00242	0.828	-0.00872	0.828	-0.02624	0.828	-0.05319
0.827	-0.00244	0.827	-0.00872	0.827	-0.02631	0.827	-0.05319
0.826	-0.00248	0.826	-0.00879	0.826	-0.02636	0.826	-0.05339
0.825	-0.00252	0.825	-0.00882	0.825	-0.02641	0.825	-0.05338
0.824	-0.00253	0.824	-0.00886	0.824	-0.02648	0.824	-0.05359
0.823	-0.00259	0.823	-0.0089	0.823	-0.02653	0.823	-0.05359
0.822	-0.00261	0.822	-0.00893	0.822	-0.02658	0.822	-0.05375
0.821	-0.00264	0.821	-0.00896	0.821	-0.02665	0.821	-0.05376
0.82	-0.00268	0.82	-0.00902	0.82	-0.02671	0.82	-0.05394
0.819	-0.00278	0.819	-0.00916	0.819	-0.02687	0.819	-0.05407
0.818	-0.00277	0.818	-0.00915	0.818	-0.02695	0.818	-0.05428
0.817	-0.00279	0.817	-0.00915	0.817	-0.02694	0.817	-0.05423
0.816	-0.00279	0.816	-0.00918	0.816	-0.02699	0.816	-0.05438
0.815	-0.00284	0.815	-0.00921	0.815	-0.02701	0.815	-0.05436
0.814	-0.00286	0.814	-0.00924	0.814	-0.02707	0.814	-0.05451
0.813	-0.00289	0.813	-0.00927	0.813	-0.02713	0.813	-0.0545
0.812	-0.00293	0.812	-0.00933	0.812	-0.02718	0.812	-0.05468
0.811	-0.00293	0.811	-0.00934	0.811	-0.02722	0.811	-0.05467
0.81	-0.00297	0.81	-0.00938	0.81	-0.02727	0.81	-0.05484
0.809	-0.003	0.809	-0.0094	0.809	-0.0273	0.809	-0.0548
0.808	-0.00303	0.808	-0.00944	0.808	-0.02736	0.808	-0.05498
0.807	-0.00307	0.807	-0.00948	0.807	-0.0274	0.807	-0.05497
0.806	-0.00309	0.806	-0.00951	0.806	-0.02745	0.806	-0.05513
0.805	-0.00311	0.805	-0.00953	0.805	-0.02751	0.805	-0.05511
0.804	-0.00315	0.804	-0.00958	0.804	-0.02755	0.804	-0.05528
0.803	-0.00317	0.803	-0.00959	0.803	-0.0276	0.803	-0.05526
0.802	-0.0032	0.802	-0.00965	0.802	-0.02765	0.802	-0.05542
0.801	-0.00323	0.801	-0.00967	0.801	-0.02768	0.801	-0.05539
0.8	-0.00325	0.8	-0.00971	0.8	-0.02775	0.8	-0.05557
0.799	-0.00329	0.799	-0.00975	0.799	-0.0278	0.799	-0.05556
0.798	-0.0033	0.798	-0.00977	0.798	-0.02783	0.798	-0.05571
0.797	-0.00333	0.797	-0.0098	0.797	-0.02788	0.797	-0.05569
0.796	-0.00337	0.796	-0.00985	0.796	-0.02793	0.796	-0.05583
0.795	-0.00339	0.795	-0.00986	0.795	-0.02797	0.795	-0.05582
0.794	-0.00342	0.794	-0.00991	0.794	-0.02803	0.794	-0.056
0.793	-0.00345	0.793	-0.00993	0.793	-0.02807	0.793	-0.05596
0.792	-0.00346	0.792	-0.00996	0.792	-0.02812	0.792	-0.05613
0.791	-0.00351	0.791	-0.00999	0.791	-0.02815	0.791	-0.05612
0.79	-0.00351	0.79	-0.01	0.79	-0.02819	0.79	-0.05626
0.789	-0.00354	0.789	-0.01004	0.789	-0.02825	0.789	-0.05624
0.788	-0.00358	0.788	-0.01008	0.788	-0.02829	0.788	-0.0564
0.787	-0.00359	0.787	-0.01009	0.787	-0.02835	0.787	-0.05638
0.786	-0.00362	0.786	-0.01014	0.786	-0.02839	0.786	-0.05656
0.785	-0.00365	0.785	-0.01016	0.785	-0.02843	0.785	-0.05651
0.784	-0.00365	0.784	-0.01018	0.784	-0.02848	0.784	-0.05669
0.783	-0.0037	0.783	-0.01022	0.783	-0.02852	0.783	-0.05665
0.782	-0.00371	0.782	-0.01024	0.782	-0.02855	0.782	-0.05679
0.781	-0.00373	0.781	-0.01027	0.781	-0.02861	0.781	-0.05678
0.78	-0.00377	0.78	-0.01032	0.78	-0.02865	0.78	-0.05693
0.779	-0.00378	0.779	-0.01033	0.779	-0.0287	0.779	-0.0569
0.778	-0.00381	0.778	-0.01037	0.778	-0.02874	0.778	-0.05709
0.777	-0.00383	0.777	-0.01038	0.777	-0.02877	0.777	-0.05702
0.776	-0.00384	0.776	-0.01042	0.776	-0.02883	0.776	-0.0572
0.775	-0.00389	0.775	-0.01045	0.775	-0.02886	0.775	-0.05718
0.774	-0.0039	0.774	-0.01048	0.774	-0.02891	0.774	-0.05733
0.773	-0.00392	0.773	-0.0105	0.773	-0.02896	0.773	-0.0573
0.772	-0.00395	0.772	-0.01055	0.772	-0.02898	0.772	-0.05746
0.771	-0.00396	0.771	-0.01054	0.771	-0.02904	0.771	-0.05743
0.77	-0.004	0.77	-0.01059	0.77	-0.02907	0.77	-0.05759
0.769	-0.00402	0.769	-0.0106	0.769	-0.0291	0.769	-0.05755
0.768	-0.00404	0.768	-0.01065	0.768	-0.02917	0.768	-0.05772
0.767	-0.00408	0.767	-0.01067	0.767	-0.02923	0.767	-0.05771
0.766	-0.00409	0.766	-0.01069	0.766	-0.02925	0.766	-0.05783
0.765	-0.0041	0.765	-0.01071	0.765	-0.0293	0.765	-0.05781
0.764	-0.00414	0.764	-0.01075	0.764	-0.02933	0.764	-0.05797
0.763	-0.00414	0.763	-0.01074	0.763	-0.02936	0.763	-0.05792
0.762	-0.00418	0.762	-0.0108	0.762	-0.02941	0.762	-0.05809
0.761	-0.0042	0.761	-0.01082	0.761	-0.02945	0.761	-0.05805
0.76	-0.0042	0.76	-0.01084	0.76	-0.0295	0.76	-0.05822
0.759	-0.00425	0.759	-0.01087	0.759	-0.02954	0.759	-0.05818
0.758	-0.00425	0.758	-0.01089	0.758	-0.02957	0.758	-0.05834
0.757	-0.00428	0.757	-0.01092	0.757	-0.02961	0.757	-0.0583
0.756	-0.00431	0.756	-0.01096	0.756	-0.02965	0.756	-0.05845
0.755	-0.00432	0.755	-0.01097	0.755	-0.02969	0.755	-0.05842
0.754	-0.00435	0.754	-0.01102	0.754	-0.02973	0.754	-0.05859
0.753	-0.00436	0.753	-0.01102	0.753	-0.02976	0.753	-0.05853
0.752	-0.00437	0.752	-0.01105	0.752	-0.02982	0.752	-0.05869
0.751	-0.00442	0.751	-0.01108	0.751	-0.02986	0.751	-0.05865
0.75	-0.00443	0.75	-0.0111	0.75	-0.02989	0.75	-0.05878
0.749	-0.00445	0.749	-0.01113	0.749	-0.02994	0.749	-0.05877
0.748	-0.00448	0.748	-0.01118	0.748	-0.02997	0.748	-0.05893
0.747	-0.00449	0.747	-0.01117	0.747	-0.03001	0.747	-0.05889
0.746	-0.00451	0.746	-0.01122	0.746	-0.03005	0.746	-0.05907
0.745	-0.00453	0.745	-0.01123	0.745	-0.03007	0.745	-0.059
0.744	-0.00454	0.744	-0.01126	0.744	-0.03013	0.744	-0.05916
0.743	-0.00458	0.743	-0.01129	0.743	-0.03016	0.743	-0.05914
0.742	-0.00459	0.742	-0.01131	0.742	-0.03019	0.742	-0.05928
0.741	-0.0046	0.741	-0.01132	0.741	-0.03024	0.741	-0.05924
0.74	-0.00464	0.74	-0.01137	0.74	-0.03027	0.74	-0.0594
0.739	-0.00464	0.739	-0.01136	0.739	-0.0303	0.739	-0.05935
0.738	-0.00467	0.738	-0.01141	0.738	-0.03035	0.738	-0.05952
0.737	-0.00469	0.737	-0.01143	0.737	-0.03037	0.737	-0.05945
0.736	-0.00471	0.736	-0.01146	0.736	-0.03043	0.736	-0.05963
0.735	-0.00474	0.735	-0.01149	0.735	-0.03047	0.735	-0.05961
0.734	-0.00475	0.734	-0.0115	0.734	-0.03049	0.734	-0.05975
0.733	-0.00476	0.733	-0.01151	0.733	-0.03052	0.733	-0.0597
0.732	-0.0048	0.732	-0.01156	0.732	-0.03055	0.732	-0.05987
0.731	-0.00479	0.731	-0.01156	0.731	-0.03058	0.731	-0.05981
0.73	-0.00482	0.73	-0.01161	0.73	-0.03062	0.73	-0.05999
0.729	-0.00485	0.729	-0.01163	0.729	-0.03065	0.729	-0.05992
0.728	-0.00485	0.728	-0.01164	0.728	-0.03069	0.728	-0.06009
0.727	-0.00489	0.727	-0.01168	0.727	-0.03073	0.727	-0.06006
0.726	-0.00489	0.726	-0.01169	0.726	-0.03075	0.726	-0.06019
0.725	-0.00492	0.725	-0.01172	0.725	-0.0308	0.725	-0.06015
0.724	-0.00494	0.724	-0.01176	0.724	-0.03083	0.724	-0.06032
0.723	-0.00495	0.723	-0.01176	0.723	-0.03088	0.723	-0.06027
0.722	-0.00498	0.722	-0.01181	0.722	-0.03093	0.722	-0.06045
0.721	-0.005	0.721	-0.01181	0.721	-0.03095	0.721	-0.06039
0.72	-0.005	0.72	-0.01184	0.72	-0.03099	0.72	-0.06056
0.719	-0.00504	0.719	-0.01187	0.719	-0.03103	0.719	-0.0605
0.718	-0.00505	0.718	-0.01189	0.718	-0.03105	0.718	-0.06065
0.717	-0.00509	0.717	-0.01193	0.717	-0.03112	0.717	-0.06065
0.716	-0.00511	0.716	-0.01198	0.716	-0.03119	0.716	-0.06085
0.715	-0.0051	0.715	-0.01196	0.715	-0.0312	0.715	-0.06079
0.714	-0.00512	0.714	-0.012	0.714	-0.03124	0.714	-0.06096
0.713	-0.00514	0.713	-0.01201	0.713	-0.03125	0.713	-0.06089
0.712	-0.00515	0.712	-0.01203	0.712	-0.03129	0.712	-0.06104
0.711	-0.00519	0.711	-0.01207	0.711	-0.03133	0.711	-0.061
0.71	-0.00519	0.71	-0.01209	0.71	-0.03138	0.71	-0.06117
0.709	-0.0052	0.709	-0.0121	0.709	-0.03142	0.709	-0.06112
0.708	-0.00523	0.708	-0.01214	0.708	-0.03144	0.708	-0.06128
0.707	-0.00523	0.707	-0.01213	0.707	-0.03147	0.707	-0.06121
0.706	-0.00525	0.706	-0.01218	0.706	-0.03152	0.706	-0.06138
0.705	-0.00528	0.705	-0.01219	0.705	-0.03153	0.705	-0.06131
0.704	-0.00529	0.704	-0.01222	0.704	-0.03159	0.704	-0.06151
0.703	-0.00532	0.703	-0.01225	0.703	-0.03163	0.703	-0.06145
0.702	-0.00532	0.702	-0.01226	0.702	-0.03165	0.702	-0.0616
0.701	-0.00534	0.701	-0.01227	0.701	-0.0317	0.701	-0.06155
0.7	-0.00537	0.7	-0.01232	0.7	-0.03173	0.7	-0.06172
0.699	-0.00537	0.699	-0.01231	0.699	-0.03176	0.699	-0.06166
0.698	-0.00539	0.698	-0.01236	0.698	-0.03181	0.698	-0.06185
0.697	-0.00542	0.697	-0.01238	0.697	-0.03184	0.697	-0.06179
0.696	-0.00542	0.696	-0.01239	0.696	-0.03189	0.696	-0.06196
0.695	-0.00545	0.695	-0.01242	0.695	-0.03192	0.695	-0.06189
0.694	-0.00545	0.694	-0.01243	0.694	-0.03195	0.694	-0.06205
0.693	-0.00547	0.693	-0.01246	0.693	-0.032	0.693	-0.06201
0.692	-0.00551	0.692	-0.0125	0.692	-0.03203	0.692	-0.06218
0.691	-0.00551	0.691	-0.01249	0.691	-0.03207	0.691	-0.06213
0.69	-0.00553	0.69	-0.01253	0.69	-0.03211	0.69	-0.0623
0.689	-0.00555	0.689	-0.01255	0.689	-0.03214	0.689	-0.06222
0.688	-0.00555	0.688	-0.01256	0.688	-0.03218	0.688	-0.06241
0.687	-0.00558	0.687	-0.01259	0.687	-0.03221	0.687	-0.06234
0.686	-0.00558	0.686	-0.0126	0.686	-0.03224	0.686	-0.06249
0.685	-0.0056	0.685	-0.01264	0.685	-0.03229	0.685	-0.06246
0.684	-0.00564	0.684	-0.01267	0.684	-0.03233	0.684	-0.06264
0.683	-0.00563	0.683	-0.01267	0.683	-0.03235	0.683	-0.06257
0.682	-0.00566	0.682	-0.01271	0.682	-0.0324	0.682	-0.06276
0.681	-0.00567	0.681	-0.01272	0.681	-0.03242	0.681	-0.06268
0.68	-0.00568	0.68	-0.01274	0.68	-0.03247	0.68	-0.06286
0.679	-0.00572	0.679	-0.01278	0.679	-0.03251	0.679	-0.06281
0.678	-0.00572	0.678	-0.01279	0.678	-0.03255	0.678	-0.06297
0.677	-0.00573	0.677	-0.01281	0.677	-0.03259	0.677	-0.06292
0.676	-0.00576	0.676	-0.01284	0.676	-0.0326	0.676	-0.06307
0.675	-0.00576	0.675	-0.01284	0.675	-0.03264	0.675	-0.06301
0.674	-0.00579	0.674	-0.01288	0.674	-0.03269	0.674	-0.0632
0.673	-0.00581	0.673	-0.01289	0.673	-0.03271	0.673	-0.06312
0.672	-0.00581	0.672	-0.01292	0.672	-0.03277	0.672	-0.06331
0.671	-0.00585	0.671	-0.01295	0.671	-0.0328	0.671	-0.06326
0.67	-0.00585	0.67	-0.01296	0.67	-0.03284	0.67	-0.06341
0.669	-0.00586	0.669	-0.01298	0.669	-0.03288	0.669	-0.06337
0.668	-0.00589	0.668	-0.01302	0.668	-0.03291	0.668	-0.06354
0.667	-0.0059	0.667	-0.01302	0.667	-0.03294	0.667	-0.06348
0.666	-0.00593	0.666	-0.01307	0.666	-0.03299	0.666	-0.06367
0.665	-0.00595	0.665	-0.01309	0.665	-0.03303	0.665	-0.06361
0.664	-0.00595	0.664	-0.01309	0.664	-0.03307	0.664	-0.06379
0.663	-0.00598	0.663	-0.01313	0.663	-0.03311	0.663	-0.06373
0.662	-0.00598	0.662	-0.01313	0.662	-0.03313	0.662	-0.06388
0.661	-0.00599	0.661	-0.01315	0.661	-0.03317	0.661	-0.06384
0.66	-0.00603	0.66	-0.0132	0.66	-0.0332	0.66	-0.064
0.659	-0.00603	0.659	-0.0132	0.659	-0.03325	0.659	-0.06395
0.658	-0.00605	0.658	-0.01324	0.658	-0.0333	0.658	-0.06414
0.657	-0.00607	0.657	-0.01324	0.657	-0.0333	0.657	-0.06405
0.656	-0.00607	0.656	-0.01326	0.656	-0.03336	0.656	-0.06424
0.655	-0.0061	0.655	-0.0133	0.655	-0.03339	0.655	-0.06419
0.654	-0.00611	0.654	-0.01331	0.654	-0.03342	0.654	-0.06433
0.653	-0.00612	0.653	-0.01334	0.653	-0.03347	0.653	-0.06431
0.652	-0.00615	0.652	-0.01337	0.652	-0.03351	0.652	-0.06448
0.651	-0.00614	0.651	-0.01337	0.651	-0.03354	0.651	-0.06441
0.65	-0.00617	0.65	-0.01339	0.65	-0.03359	0.65	-0.06459
0.649	-0.00619	0.649	-0.01342	0.649	-0.0336	0.649	-0.06453
0.648	-0.00619	0.648	-0.01343	0.648	-0.03365	0.648	-0.06471
0.647	-0.00622	0.647	-0.01346	0.647	-0.03369	0.647	-0.06466
0.646	-0.00623	0.646	-0.01348	0.646	-0.03373	0.646	-0.06482
0.645	-0.00623	0.645	-0.0135	0.645	-0.03377	0.645	-0.06478
0.644	-0.00626	0.644	-0.01353	0.644	-0.03379	0.644	-0.06495
0.643	-0.00626	0.643	-0.01352	0.643	-0.03383	0.643	-0.06489
0.642	-0.00629	0.642	-0.01357	0.642	-0.03388	0.642	-0.06507
0.641	-0.00631	0.641	-0.0136	0.641	-0.03391	0.641	-0.065
0.64	-0.00631	0.64	-0.01361	0.64	-0.03395	0.64	-0.06518
0.639	-0.00634	0.639	-0.01363	0.639	-0.034	0.639	-0.06512
0.638	-0.00635	0.638	-0.01364	0.638	-0.03401	0.638	-0.06529
0.637	-0.00635	0.637	-0.01366	0.637	-0.03406	0.637	-0.06525
0.636	-0.00638	0.636	-0.01369	0.636	-0.03409	0.636	-0.06541
0.635	-0.00638	0.635	-0.01369	0.635	-0.03414	0.635	-0.06536
0.634	-0.0064	0.634	-0.01374	0.634	-0.03418	0.634	-0.06555
0.633	-0.00642	0.633	-0.01376	0.633	-0.03422	0.633	-0.06548
0.632	-0.00642	0.632	-0.01377	0.632	-0.03426	0.632	-0.06567
0.631	-0.00646	0.631	-0.0138	0.631	-0.03429	0.631	-0.06561
0.63	-0.00646	0.63	-0.0138	0.63	-0.0343	0.63	-0.06577
0.629	-0.00647	0.629	-0.01384	0.629	-0.03436	0.629	-0.06572
0.628	-0.0065	0.628	-0.01388	0.628	-0.03439	0.628	-0.0659
0.627	-0.0065	0.627	-0.01388	0.627	-0.03443	0.627	-0.06584
0.626	-0.00652	0.626	-0.01391	0.626	-0.03448	0.626	-0.06604
0.625	-0.00654	0.625	-0.01392	0.625	-0.0345	0.625	-0.06595
0.624	-0.00654	0.624	-0.01394	0.624	-0.03455	0.624	-0.06614
0.623	-0.00657	0.623	-0.01397	0.623	-0.03459	0.623	-0.06608
0.622	-0.00658	0.622	-0.01398	0.622	-0.03463	0.622	-0.06625
0.621	-0.0066	0.621	-0.01401	0.621	-0.03467	0.621	-0.06621
0.62	-0.00662	0.62	-0.01404	0.62	-0.03471	0.62	-0.06639
0.619	-0.00661	0.619	-0.01405	0.619	-0.03475	0.619	-0.06632
0.618	-0.00664	0.618	-0.01407	0.618	-0.03479	0.618	-0.06652
0.617	-0.00666	0.617	-0.01409	0.617	-0.03482	0.617	-0.06645
0.616	-0.00666	0.616	-0.01412	0.616	-0.03487	0.616	-0.06662
0.615	-0.00669	0.615	-0.01415	0.615	-0.0349	0.615	-0.06657
0.614	-0.00671	0.614	-0.01418	0.614	-0.03497	0.614	-0.06678
0.613	-0.00671	0.613	-0.0142	0.613	-0.03502	0.613	-0.06673
0.612	-0.00674	0.612	-0.01422	0.612	-0.03504	0.612	-0.06692
0.611	-0.00673	0.611	-0.01421	0.611	-0.03507	0.611	-0.06683
0.61	-0.00675	0.61	-0.01425	0.61	-0.03511	0.61	-0.06703
0.609	-0.00677	0.609	-0.01427	0.609	-0.03513	0.609	-0.06695
0.608	-0.00678	0.608	-0.01428	0.608	-0.03519	0.608	-0.06715
0.607	-0.00681	0.607	-0.01432	0.607	-0.03523	0.607	-0.06709
0.606	-0.00681	0.606	-0.01432	0.606	-0.03526	0.606	-0.06727
0.605	-0.00682	0.605	-0.01435	0.605	-0.0353	0.605	-0.06721
0.604	-0.00685	0.604	-0.01437	0.604	-0.03532	0.604	-0.06738
0.603	-0.00685	0.603	-0.01438	0.603	-0.03537	0.603	-0.06732
0.602	-0.00687	0.602	-0.01442	0.602	-0.03541	0.602	-0.06753
0.601	-0.00689	0.601	-0.01444	0.601	-0.03545	0.601	-0.06746
0.6	-0.00689	0.6	-0.01444	0.6	-0.03549	0.6	-0.06764
0.599	-0.00692	0.599	-0.01449	0.599	-0.03553	0.599	-0.06758
0.598	-0.00692	0.598	-0.01449	0.598	-0.03555	0.598	-0.06774
0.597	-0.00694	0.597	-0.01452	0.597	-0.03561	0.597	-0.0677
0.596	-0.00697	0.596	-0.01455	0.596	-0.03563	0.596	-0.06789
0.595	-0.00697	0.595	-0.01456	0.595	-0.03569	0.595	-0.06783
0.594	-0.00699	0.594	-0.0146	0.594	-0.03574	0.594	-0.06802
0.593	-0.00701	0.593	-0.01461	0.593	-0.03575	0.593	-0.06794
0.592	-0.007	0.592	-0.01463	0.592	-0.0358	0.592	-0.06815
0.591	-0.00703	0.591	-0.01467	0.591	-0.03583	0.591	-0.06809
0.59	-0.00705	0.59	-0.01468	0.59	-0.03587	0.59	-0.06828
0.589	-0.00705	0.589	-0.01471	0.589	-0.03593	0.589	-0.06822
0.588	-0.00709	0.588	-0.01474	0.588	-0.03596	0.588	-0.0684
0.587	-0.00708	0.587	-0.01474	0.587	-0.03599	0.587	-0.06835
0.586	-0.0071	0.586	-0.01476	0.586	-0.03605	0.586	-0.06854
0.585	-0.00712	0.585	-0.01479	0.585	-0.03607	0.585	-0.06846
0.584	-0.00713	0.584	-0.01481	0.584	-0.03611	0.584	-0.06864
0.583	-0.00716	0.583	-0.01485	0.583	-0.03615	0.583	-0.0686
0.582	-0.00716	0.582	-0.01486	0.582	-0.0362	0.582	-0.06879
0.581	-0.00718	0.581	-0.01488	0.581	-0.03624	0.581	-0.06874
0.58	-0.0072	0.58	-0.01491	0.58	-0.03628	0.58	-0.06893
0.579	-0.00719	0.579	-0.01491	0.579	-0.03632	0.579	-0.06886
0.578	-0.00722	0.578	-0.01495	0.578	-0.03636	0.578	-0.06906
0.577	-0.00724	0.577	-0.01496	0.577	-0.03639	0.577	-0.06898
0.576	-0.00724	0.576	-0.01498	0.576	-0.03643	0.576	-0.06918
0.575	-0.00727	0.575	-0.01502	0.575	-0.03647	0.575	-0.06914
0.574	-0.00727	0.574	-0.01502	0.574	-0.03651	0.574	-0.06931
0.573	-0.00728	0.573	-0.01504	0.573	-0.03656	0.573	-0.06925
0.572	-0.00731	0.572	-0.01508	0.572	-0.03658	0.572	-0.06944
0.571	-0.00731	0.571	-0.01508	0.571	-0.03663	0.571	-0.06938
0.57	-0.00734	0.57	-0.01512	0.57	-0.03668	0.57	-0.06959
0.569	-0.00735	0.569	-0.01514	0.569	-0.03671	0.569	-0.06953
0.568	-0.00735	0.568	-0.01515	0.568	-0.03676	0.568	-0.06973
0.567	-0.00741	0.567	-0.01519	0.567	-0.03679	0.567	-0.06967
0.566	-0.00738	0.566	-0.01519	0.566	-0.03683	0.566	-0.06983
0.565	-0.00739	0.565	-0.01523	0.565	-0.03688	0.565	-0.06979
0.564	-0.00741	0.564	-0.01525	0.564	-0.03691	0.564	-0.06999
0.563	-0.00743	0.563	-0.01528	0.563	-0.03698	0.563	-0.06996
0.562	-0.00744	0.562	-0.0153	0.562	-0.03703	0.562	-0.07016
0.561	-0.00744	0.561	-0.01532	0.561	-0.03705	0.561	-0.07007
0.56	-0.00744	0.56	-0.01533	0.56	-0.03709	0.56	-0.07026
0.559	-0.00748	0.559	-0.01537	0.559	-0.03712	0.559	-0.07021
0.558	-0.00748	0.558	-0.01536	0.558	-0.03716	0.558	-0.07036
0.557	-0.0075	0.557	-0.0154	0.557	-0.03722	0.557	-0.07034
0.556	-0.00753	0.556	-0.01542	0.556	-0.03726	0.556	-0.07052
0.555	-0.00751	0.555	-0.01543	0.555	-0.0373	0.555	-0.07046
0.554	-0.00754	0.554	-0.01546	0.554	-0.03734	0.554	-0.07066
0.553	-0.00756	0.553	-0.01548	0.553	-0.03735	0.553	-0.07058
0.552	-0.00756	0.552	-0.0155	0.552	-0.03741	0.552	-0.07078
0.551	-0.00759	0.551	-0.01553	0.551	-0.03746	0.551	-0.07073
0.55	-0.00759	0.55	-0.01554	0.55	-0.03749	0.55	-0.07092
0.549	-0.0076	0.549	-0.01557	0.549	-0.03755	0.549	-0.07087
0.548	-0.00763	0.548	-0.01559	0.548	-0.03757	0.548	-0.07106
0.547	-0.00762	0.547	-0.0156	0.547	-0.03761	0.547	-0.071
0.546	-0.00765	0.546	-0.01563	0.546	-0.03767	0.546	-0.07122
0.545	-0.00767	0.545	-0.01566	0.545	-0.0377	0.545	-0.07114
0.544	-0.00767	0.544	-0.01567	0.544	-0.03775	0.544	-0.07135
0.543	-0.00771	0.543	-0.01571	0.543	-0.03779	0.543	-0.0713
0.542	-0.00771	0.542	-0.01571	0.542	-0.03782	0.542	-0.07148
0.541	-0.00771	0.541	-0.01574	0.541	-0.03788	0.541	-0.07142
0.54	-0.00774	0.54	-0.01577	0.54	-0.03791	0.54	-0.07161
0.539	-0.00775	0.539	-0.01578	0.539	-0.03796	0.539	-0.07156
0.538	-0.00777	0.538	-0.01581	0.538	-0.03801	0.538	-0.07178
0.537	-0.00779	0.537	-0.01583	0.537	-0.03804	0.537	-0.07169
0.536	-0.00778	0.536	-0.01584	0.536	-0.03808	0.536	-0.07192
0.535	-0.00782	0.535	-0.01588	0.535	-0.03812	0.535	-0.07187
0.534	-0.00782	0.534	-0.01588	0.534	-0.03816	0.534	-0.07204
0.533	-0.00783	0.533	-0.01591	0.533	-0.03821	0.533	-0.07199
0.532	-0.00786	0.532	-0.01594	0.532	-0.03824	0.532	-0.07219
0.531	-0.00786	0.531	-0.01596	0.531	-0.0383	0.531	-0.07215
0.53	-0.00788	0.53	-0.01598	0.53	-0.03835	0.53	-0.07234
0.529	-0.00789	0.529	-0.016	0.529	-0.03837	0.529	-0.07227
0.528	-0.00789	0.528	-0.01601	0.528	-0.03843	0.528	-0.07249
0.527	-0.00793	0.527	-0.01605	0.527	-0.03846	0.527	-0.07243
0.526	-0.00793	0.526	-0.01605	0.526	-0.0385	0.526	-0.07261
0.525	-0.00794	0.525	-0.01609	0.525	-0.03856	0.525	-0.07257
0.524	-0.00796	0.524	-0.01611	0.524	-0.0386	0.524	-0.07277
0.523	-0.00796	0.523	-0.01611	0.523	-0.03863	0.523	-0.07271
0.522	-0.00798	0.522	-0.01614	0.522	-0.03868	0.522	-0.07292
0.521	-0.008	0.521	-0.01617	0.521	-0.0387	0.521	-0.07284
0.52	-0.008	0.52	-0.01618	0.52	-0.03876	0.52	-0.07306
0.519	-0.00804	0.519	-0.01623	0.519	-0.0388	0.519	-0.07301
0.518	-0.00804	0.518	-0.01622	0.518	-0.03883	0.518	-0.07321
0.517	-0.00805	0.517	-0.01626	0.517	-0.0389	0.517	-0.07317
0.516	-0.00809	0.516	-0.01628	0.516	-0.03893	0.516	-0.07336
0.515	-0.00808	0.515	-0.01629	0.515	-0.03897	0.515	-0.07329
0.514	-0.0081	0.514	-0.01632	0.514	-0.03902	0.514	-0.0735
0.513	-0.00812	0.513	-0.01635	0.513	-0.03905	0.513	-0.07343
0.512	-0.00815	0.512	-0.0164	0.512	-0.03913	0.512	-0.07367
0.511	-0.00817	0.511	-0.01643	0.511	-0.0392	0.511	-0.07366
0.51	-0.00816	0.51	-0.01641	0.51	-0.03921	0.51	-0.07384
0.509	-0.00817	0.509	-0.01644	0.509	-0.03926	0.509	-0.07378
0.508	-0.0082	0.508	-0.01645	0.508	-0.03929	0.508	-0.07396
0.507	-0.0082	0.507	-0.01647	0.507	-0.03933	0.507	-0.07389
0.506	-0.00822	0.506	-0.0165	0.506	-0.03938	0.506	-0.07412
0.505	-0.00824	0.505	-0.01652	0.505	-0.03941	0.505	-0.07405
0.504	-0.00823	0.504	-0.01653	0.504	-0.03946	0.504	-0.07426
0.503	-0.00827	0.503	-0.01657	0.503	-0.0395	0.503	-0.07421
0.502	-0.00827	0.502	-0.01656	0.502	-0.03952	0.502	-0.07438
0.501	-0.00828	0.501	-0.0166	0.501	-0.03957	0.501	-0.07433
0.5	-0.00831	0.5	-0.01662	0.5	-0.03961	0.5	-0.07454
0.499	-0.00831	0.499	-0.01664	0.499	-0.03966	0.499	-0.07447
0.498	-0.00833	0.498	-0.01666	0.498	-0.03971	0.498	-0.0747
0.497	-0.00835	0.497	-0.0167	0.497	-0.03974	0.497	-0.07462
0.496	-0.00834	0.496	-0.01669	0.496	-0.03979	0.496	-0.07483
0.495	-0.00838	0.495	-0.01674	0.495	-0.03983	0.495	-0.07476
0.494	-0.00838	0.494	-0.01674	0.494	-0.03987	0.494	-0.07496
0.493	-0.0084	0.493	-0.01678	0.493	-0.03991	0.493	-0.07492
0.492	-0.00843	0.492	-0.0168	0.492	-0.03996	0.492	-0.07513
0.491	-0.00842	0.491	-0.01681	0.491	-0.04	0.491	-0.07506
0.49	-0.00844	0.49	-0.01684	0.49	-0.04006	0.49	-0.07527
0.489	-0.00846	0.489	-0.01686	0.489	-0.04007	0.489	-0.07518
0.488	-0.00846	0.488	-0.01687	0.488	-0.04013	0.488	-0.07541
0.487	-0.0085	0.487	-0.01691	0.487	-0.04017	0.487	-0.07537
0.486	-0.00851	0.486	-0.01691	0.486	-0.04021	0.486	-0.07555
0.485	-0.00851	0.485	-0.01696	0.485	-0.04026	0.485	-0.07552
0.484	-0.00855	0.484	-0.01698	0.484	-0.0403	0.484	-0.07571
0.483	-0.00853	0.483	-0.01698	0.483	-0.04033	0.483	-0.07563
0.482	-0.00856	0.482	-0.01701	0.482	-0.04038	0.482	-0.07586
0.481	-0.00858	0.481	-0.01704	0.481	-0.04041	0.481	-0.07578
0.48	-0.00858	0.48	-0.01705	0.48	-0.04048	0.48	-0.07601
0.479	-0.00861	0.479	-0.01709	0.479	-0.04052	0.479	-0.07595
0.478	-0.00861	0.478	-0.01709	0.478	-0.04055	0.478	-0.07614
0.477	-0.00861	0.477	-0.01712	0.477	-0.04061	0.477	-0.07609
0.476	-0.00865	0.476	-0.01715	0.476	-0.04064	0.476	-0.07629
0.475	-0.00864	0.475	-0.01716	0.475	-0.04069	0.475	-0.07623
0.474	-0.00867	0.474	-0.01719	0.474	-0.04075	0.474	-0.07645
0.473	-0.00868	0.473	-0.01722	0.473	-0.04079	0.473	-0.07638
0.472	-0.00868	0.472	-0.01722	0.472	-0.04084	0.472	-0.07659
0.471	-0.00872	0.471	-0.01727	0.471	-0.04087	0.471	-0.07655
0.47	-0.00871	0.47	-0.01726	0.47	-0.04091	0.47	-0.07673
0.469	-0.00873	0.469	-0.0173	0.469	-0.04097	0.469	-0.07669
0.468	-0.00876	0.468	-0.01732	0.468	-0.04101	0.468	-0.0769
0.467	-0.00875	0.467	-0.01734	0.467	-0.04107	0.467	-0.07685
0.466	-0.00878	0.466	-0.01737	0.466	-0.04111	0.466	-0.07707
0.465	-0.0088	0.465	-0.01739	0.465	-0.04114	0.465	-0.07699
0.464	-0.0088	0.464	-0.01739	0.464	-0.04119	0.464	-0.07721
0.463	-0.00883	0.463	-0.01745	0.463	-0.04123	0.463	-0.07714
0.462	-0.00883	0.462	-0.01745	0.462	-0.04126	0.462	-0.07735
0.461	-0.00885	0.461	-0.01749	0.461	-0.04134	0.461	-0.07731
0.46	-0.00888	0.46	-0.01752	0.46	-0.04138	0.46	-0.07753
0.459	-0.00887	0.459	-0.01752	0.459	-0.04142	0.459	-0.07746
0.458	-0.00888	0.458	-0.01755	0.458	-0.04147	0.458	-0.07767
0.457	-0.0089	0.457	-0.01757	0.457	-0.0415	0.457	-0.0776
0.456	-0.0089	0.456	-0.01757	0.456	-0.04155	0.456	-0.0778
0.455	-0.00894	0.455	-0.01763	0.455	-0.04158	0.455	-0.07774
0.454	-0.00895	0.454	-0.01763	0.454	-0.04163	0.454	-0.07794
0.453	-0.00895	0.453	-0.01766	0.453	-0.04168	0.453	-0.07791
0.452	-0.00898	0.452	-0.01768	0.452	-0.04172	0.452	-0.07811
0.451	-0.00896	0.451	-0.01768	0.451	-0.04176	0.451	-0.07803
0.45	-0.009	0.45	-0.01771	0.45	-0.04182	0.45	-0.07826
0.449	-0.00902	0.449	-0.01774	0.449	-0.04185	0.449	-0.07819
0.448	-0.00902	0.448	-0.01775	0.448	-0.04191	0.448	-0.07842
0.447	-0.00905	0.447	-0.0178	0.447	-0.04195	0.447	-0.07836
0.446	-0.00905	0.446	-0.01779	0.446	-0.04198	0.446	-0.07855
0.445	-0.00905	0.445	-0.01782	0.445	-0.04203	0.445	-0.07851
0.444	-0.00908	0.444	-0.01784	0.444	-0.04206	0.444	-0.07871
0.443	-0.00908	0.443	-0.01786	0.443	-0.04212	0.443	-0.07865
0.442	-0.00911	0.442	-0.01788	0.442	-0.04217	0.442	-0.07888
0.441	-0.00912	0.441	-0.01792	0.441	-0.04221	0.441	-0.07881
0.44	-0.00912	0.44	-0.01793	0.44	-0.04227	0.44	-0.07903
0.439	-0.00916	0.439	-0.01797	0.439	-0.04231	0.439	-0.07898
0.438	-0.00916	0.438	-0.01796	0.438	-0.04235	0.438	-0.07916
0.437	-0.00917	0.437	-0.018	0.437	-0.0424	0.437	-0.07912
0.436	-0.00919	0.436	-0.01803	0.436	-0.04243	0.436	-0.07935
0.435	-0.00919	0.435	-0.01805	0.435	-0.04248	0.435	-0.07927
0.434	-0.00922	0.434	-0.01807	0.434	-0.04254	0.434	-0.07951
0.433	-0.00923	0.433	-0.01809	0.433	-0.04258	0.433	-0.07943
0.432	-0.00923	0.432	-0.0181	0.432	-0.04263	0.432	-0.07965
0.431	-0.00926	0.431	-0.01815	0.431	-0.04267	0.431	-0.07959
0.43	-0.00926	0.43	-0.01815	0.43	-0.04271	0.43	-0.07979
0.429	-0.00928	0.429	-0.01819	0.429	-0.04277	0.429	-0.07975
0.428	-0.0093	0.428	-0.01821	0.428	-0.04281	0.428	-0.07997
0.427	-0.0093	0.427	-0.01823	0.427	-0.04285	0.427	-0.0799
0.426	-0.00932	0.426	-0.01825	0.426	-0.04291	0.426	-0.08013
0.425	-0.00933	0.425	-0.01828	0.425	-0.04293	0.425	-0.08004
0.424	-0.00933	0.424	-0.01829	0.424	-0.04298	0.424	-0.08027
0.423	-0.00937	0.423	-0.01833	0.423	-0.04303	0.423	-0.08023
0.422	-0.00937	0.422	-0.01833	0.422	-0.04307	0.422	-0.08043
0.421	-0.00938	0.421	-0.01837	0.421	-0.04313	0.421	-0.08037
0.42	-0.00941	0.42	-0.01839	0.42	-0.04317	0.42	-0.08059
0.419	-0.0094	0.419	-0.0184	0.419	-0.04321	0.419	-0.08052
0.418	-0.00943	0.418	-0.01843	0.418	-0.04326	0.418	-0.08076
0.417	-0.00945	0.417	-0.01846	0.417	-0.0433	0.417	-0.08068
0.416	-0.00944	0.416	-0.01847	0.416	-0.04337	0.416	-0.08092
0.415	-0.00947	0.415	-0.01852	0.415	-0.04342	0.415	-0.08088
0.414	-0.00948	0.414	-0.01852	0.414	-0.04346	0.414	-0.08108
0.413	-0.00949	0.413	-0.01855	0.413	-0.04351	0.413	-0.08102
0.412	-0.00951	0.412	-0.01857	0.412	-0.04354	0.412	-0.08124
0.411	-0.00951	0.411	-0.0186	0.411	-0.04359	0.411	-0.08119
0.41	-0.00961	0.41	-0.0187	0.41	-0.04368	0.41	-0.08147
0.409	-0.00965	0.409	-0.01881	0.409	-0.04393	0.409	-0.08165
0.408	-0.0096	0.408	-0.01873	0.408	-0.04392	0.408	-0.08181
0.407	-0.00962	0.407	-0.01876	0.407	-0.0439	0.407	-0.0817
0.406	-0.00961	0.406	-0.01873	0.406	-0.04392	0.406	-0.08187
0.405	-0.00962	0.405	-0.01876	0.405	-0.04396	0.405	-0.0818
0.404	-0.00965	0.404	-0.01878	0.404	-0.04399	0.404	-0.08201
0.403	-0.00965	0.403	-0.0188	0.403	-0.04404	0.403	-0.08194
0.402	-0.00966	0.402	-0.01881	0.402	-0.04409	0.402	-0.08215
0.401	-0.00968	0.401	-0.01884	0.401	-0.04412	0.401	-0.08209
0.4	-0.00968	0.4	-0.01884	0.4	-0.04416	0.4	-0.0823
0.399	-0.00972	0.399	-0.01889	0.399	-0.0442	0.399	-0.08224
0.398	-0.00972	0.398	-0.01888	0.398	-0.04423	0.398	-0.08244
0.397	-0.00973	0.397	-0.01892	0.397	-0.04428	0.397	-0.0824
0.396	-0.00976	0.396	-0.01894	0.396	-0.04432	0.396	-0.08261
0.395	-0.00975	0.395	-0.01895	0.395	-0.04437	0.395	-0.08254
0.394	-0.00978	0.394	-0.01898	0.394	-0.04443	0.394	-0.08276
0.393	-0.00979	0.393	-0.01901	0.393	-0.04445	0.393	-0.08268
0.392	-0.00979	0.392	-0.019	0.392	-0.04451	0.392	-0.08292
0.391	-0.00983	0.391	-0.01906	0.391	-0.04455	0.391	-0.08286
0.39	-0.00984	0.39	-0.01906	0.39	-0.04461	0.39	-0.08306
0.389	-0.00985	0.389	-0.01909	0.389	-0.04466	0.389	-0.08303
0.388	-0.00987	0.388	-0.01912	0.388	-0.0447	0.388	-0.08324
0.387	-0.00986	0.387	-0.01912	0.387	-0.04474	0.387	-0.08317
0.386	-0.00989	0.386	-0.01915	0.386	-0.04479	0.386	-0.0834
0.385	-0.00991	0.385	-0.01919	0.385	-0.04483	0.385	-0.08333
0.384	-0.00991	0.384	-0.01919	0.384	-0.04489	0.384	-0.08355
0.383	-0.00994	0.383	-0.01925	0.383	-0.04494	0.383	-0.08351
0.382	-0.00993	0.382	-0.01923	0.382	-0.04497	0.382	-0.08372
0.381	-0.00995	0.381	-0.01927	0.381	-0.04502	0.381	-0.08367
0.38	-0.00999	0.38	-0.01929	0.38	-0.04507	0.38	-0.08388
0.379	-0.00998	0.379	-0.01931	0.379	-0.04511	0.379	-0.08382
0.378	-0.01	0.378	-0.01934	0.378	-0.04516	0.378	-0.08405
0.377	-0.01003	0.377	-0.01937	0.377	-0.04521	0.377	-0.08401
0.376	-0.01002	0.376	-0.01938	0.376	-0.04526	0.376	-0.08421
0.375	-0.01006	0.375	-0.01942	0.375	-0.04531	0.375	-0.08417
0.374	-0.01006	0.374	-0.01942	0.374	-0.04534	0.374	-0.08436
0.373	-0.01007	0.373	-0.01945	0.373	-0.04541	0.373	-0.08433
0.372	-0.0101	0.372	-0.01948	0.372	-0.04545	0.372	-0.08454
0.371	-0.0101	0.371	-0.0195	0.371	-0.04549	0.371	-0.08449
0.37	-0.01012	0.37	-0.01953	0.37	-0.04555	0.37	-0.08472
0.369	-0.01014	0.369	-0.01956	0.369	-0.04558	0.369	-0.08465
0.368	-0.01014	0.368	-0.01957	0.368	-0.04564	0.368	-0.08487
0.367	-0.01017	0.367	-0.01962	0.367	-0.04568	0.367	-0.08482
0.366	-0.01017	0.366	-0.01961	0.366	-0.04571	0.366	-0.08502
0.365	-0.01019	0.365	-0.01966	0.365	-0.04578	0.365	-0.08499
0.364	-0.01022	0.364	-0.01968	0.364	-0.04582	0.364	-0.08522
0.363	-0.01021	0.363	-0.01969	0.363	-0.04586	0.363	-0.08516
0.362	-0.01024	0.362	-0.01971	0.362	-0.04592	0.362	-0.08539
0.361	-0.01025	0.361	-0.01974	0.361	-0.04597	0.361	-0.08532
0.36	-0.01026	0.36	-0.01975	0.36	-0.04602	0.36	-0.08554
0.359	-0.01029	0.359	-0.01981	0.359	-0.04607	0.359	-0.0855
0.358	-0.01031	0.358	-0.01982	0.358	-0.04613	0.358	-0.08573
0.357	-0.01031	0.357	-0.01985	0.357	-0.04618	0.357	-0.08568
0.356	-0.01034	0.356	-0.01987	0.356	-0.04622	0.356	-0.08588
0.355	-0.01032	0.355	-0.01988	0.355	-0.04626	0.355	-0.08583
0.354	-0.01035	0.354	-0.01991	0.354	-0.04632	0.354	-0.08606
0.353	-0.01037	0.353	-0.01993	0.353	-0.04636	0.353	-0.08599
0.352	-0.01037	0.352	-0.01995	0.352	-0.04642	0.352	-0.08622
0.351	-0.01041	0.351	-0.02	0.351	-0.04646	0.351	-0.08618
0.35	-0.0104	0.35	-0.02	0.35	-0.0465	0.35	-0.08639
0.349	-0.01042	0.349	-0.02004	0.349	-0.04655	0.349	-0.08636
0.348	-0.01045	0.348	-0.02006	0.348	-0.0466	0.348	-0.08656
0.347	-0.01045	0.347	-0.02007	0.347	-0.04666	0.347	-0.0865
0.346	-0.01048	0.346	-0.02011	0.346	-0.04671	0.346	-0.08675
0.345	-0.01049	0.345	-0.02014	0.345	-0.04675	0.345	-0.08668
0.344	-0.01049	0.344	-0.02015	0.344	-0.04681	0.344	-0.08691
0.343	-0.01053	0.343	-0.0202	0.343	-0.04686	0.343	-0.08686
0.342	-0.01052	0.342	-0.02019	0.342	-0.04689	0.342	-0.08706
0.341	-0.01053	0.341	-0.02024	0.341	-0.04696	0.341	-0.08703
0.34	-0.01056	0.34	-0.02027	0.34	-0.047	0.34	-0.08725
0.339	-0.01057	0.339	-0.02028	0.339	-0.04705	0.339	-0.0872
0.338	-0.01059	0.338	-0.02031	0.338	-0.04712	0.338	-0.08743
0.337	-0.01061	0.337	-0.02034	0.337	-0.04716	0.337	-0.08737
0.336	-0.0106	0.336	-0.02035	0.336	-0.04721	0.336	-0.0876
0.335	-0.01065	0.335	-0.0204	0.335	-0.04726	0.335	-0.08756
0.334	-0.01065	0.334	-0.02039	0.334	-0.0473	0.334	-0.08777
0.333	-0.01066	0.333	-0.02044	0.333	-0.04737	0.333	-0.08774
0.332	-0.01069	0.332	-0.02046	0.332	-0.04741	0.332	-0.08796
0.331	-0.01069	0.331	-0.02048	0.331	-0.04746	0.331	-0.08791
0.33	-0.01071	0.33	-0.0205	0.33	-0.04752	0.33	-0.08814
0.329	-0.01073	0.329	-0.02053	0.329	-0.04755	0.329	-0.08808
0.328	-0.01073	0.328	-0.02054	0.328	-0.04761	0.328	-0.08831
0.327	-0.01077	0.327	-0.02059	0.327	-0.04767	0.327	-0.08827
0.326	-0.01077	0.326	-0.0206	0.326	-0.04771	0.326	-0.08849
0.325	-0.01078	0.325	-0.02064	0.325	-0.04777	0.325	-0.08846
0.324	-0.01081	0.324	-0.02067	0.324	-0.04781	0.324	-0.08867
0.323	-0.01081	0.323	-0.02067	0.323	-0.04786	0.323	-0.08862
0.322	-0.01084	0.322	-0.0207	0.322	-0.04792	0.322	-0.08885
0.321	-0.01086	0.321	-0.02074	0.321	-0.04796	0.321	-0.08879
0.32	-0.01086	0.32	-0.02076	0.32	-0.04802	0.32	-0.08903
0.319	-0.0109	0.319	-0.02081	0.319	-0.04808	0.319	-0.08898
0.318	-0.01089	0.318	-0.02081	0.318	-0.04813	0.318	-0.08919
0.317	-0.01091	0.317	-0.02085	0.317	-0.04819	0.317	-0.08917
0.316	-0.01094	0.316	-0.02087	0.316	-0.04823	0.316	-0.08938
0.315	-0.01094	0.315	-0.0209	0.315	-0.04828	0.315	-0.08933
0.314	-0.01096	0.314	-0.02093	0.314	-0.04834	0.314	-0.08957
0.313	-0.01098	0.313	-0.02097	0.313	-0.04839	0.313	-0.08952
0.312	-0.01097	0.312	-0.02098	0.312	-0.04846	0.312	-0.08975
0.311	-0.01101	0.311	-0.02103	0.311	-0.04851	0.311	-0.08971
0.31	-0.01101	0.31	-0.02103	0.31	-0.04854	0.31	-0.08991
0.309	-0.01102	0.309	-0.02108	0.309	-0.04861	0.309	-0.0899
0.308	-0.01105	0.308	-0.02111	0.308	-0.04865	0.308	-0.09012
0.307	-0.01109	0.307	-0.02117	0.307	-0.04875	0.307	-0.09012
0.306	-0.01109	0.306	-0.02118	0.306	-0.04882	0.306	-0.09036
0.305	-0.0111	0.305	-0.0212	0.305	-0.04885	0.305	-0.09028
0.304	-0.01109	0.304	-0.02121	0.304	-0.0489	0.304	-0.0905
0.303	-0.01113	0.303	-0.02125	0.303	-0.04895	0.303	-0.09045
0.302	-0.01112	0.302	-0.02125	0.302	-0.04899	0.302	-0.09067
0.301	-0.01114	0.301	-0.02129	0.301	-0.04905	0.301	-0.09064
0.3	-0.01117	0.3	-0.02133	0.3	-0.04911	0.3	-0.09088
0.299	-0.01116	0.299	-0.02134	0.299	-0.04917	0.299	-0.09083
0.298	-0.01119	0.298	-0.02137	0.298	-0.04921	0.298	-0.09106
0.297	-0.01121	0.297	-0.0214	0.297	-0.04925	0.297	-0.091
0.296	-0.01121	0.296	-0.02141	0.296	-0.04931	0.296	-0.09123
0.295	-0.01125	0.295	-0.02146	0.295	-0.04937	0.295	-0.09119
0.294	-0.01126	0.294	-0.02147	0.294	-0.04943	0.294	-0.09141
0.293	-0.01126	0.293	-0.02151	0.293	-0.04949	0.293	-0.09138
0.292	-0.0113	0.292	-0.02154	0.292	-0.04952	0.292	-0.09161
0.291	-0.01129	0.291	-0.02155	0.291	-0.04957	0.291	-0.09155
0.29	-0.01131	0.29	-0.02159	0.29	-0.04964	0.29	-0.0918
0.289	-0.01133	0.289	-0.02162	0.289	-0.04967	0.289	-0.09174
0.288	-0.01134	0.288	-0.02164	0.288	-0.04975	0.288	-0.09199
0.287	-0.01137	0.287	-0.02169	0.287	-0.0498	0.287	-0.09196
0.286	-0.01138	0.286	-0.02168	0.286	-0.04984	0.286	-0.09218
0.285	-0.01138	0.285	-0.02172	0.285	-0.0499	0.285	-0.09216
0.284	-0.01142	0.284	-0.02176	0.284	-0.04994	0.284	-0.09236
0.283	-0.01141	0.283	-0.02178	0.283	-0.05001	0.283	-0.09232
0.282	-0.01144	0.282	-0.02181	0.282	-0.05007	0.282	-0.09256
0.281	-0.01146	0.281	-0.02184	0.281	-0.05011	0.281	-0.09252
0.28	-0.01145	0.28	-0.02185	0.28	-0.05017	0.28	-0.09275
0.279	-0.0115	0.279	-0.0219	0.279	-0.05023	0.279	-0.09271
0.278	-0.0115	0.278	-0.02189	0.278	-0.05027	0.278	-0.09292
0.277	-0.01151	0.277	-0.02194	0.277	-0.05034	0.277	-0.09289
0.276	-0.01154	0.276	-0.02197	0.276	-0.05039	0.276	-0.09311
0.275	-0.01154	0.275	-0.02199	0.275	-0.05044	0.275	-0.09309
0.274	-0.01157	0.274	-0.02202	0.274	-0.05049	0.274	-0.09335
0.273	-0.01158	0.273	-0.02205	0.273	-0.05052	0.273	-0.09328
0.272	-0.01158	0.272	-0.02206	0.272	-0.05059	0.272	-0.09351
0.271	-0.01161	0.271	-0.02211	0.271	-0.05065	0.271	-0.09348
0.27	-0.01161	0.27	-0.02212	0.27	-0.0507	0.27	-0.09369
0.269	-0.01163	0.269	-0.02216	0.269	-0.05076	0.269	-0.09366
0.268	-0.01166	0.268	-0.02219	0.268	-0.05082	0.268	-0.09389
0.267	-0.01165	0.267	-0.0222	0.267	-0.05088	0.267	-0.09385
0.266	-0.01168	0.266	-0.02224	0.266	-0.05094	0.266	-0.0941
0.265	-0.0117	0.265	-0.02226	0.265	-0.05098	0.265	-0.09404
0.264	-0.01169	0.264	-0.02228	0.264	-0.05103	0.264	-0.09428
0.263	-0.01173	0.263	-0.02233	0.263	-0.05109	0.263	-0.09427
0.262	-0.01174	0.262	-0.02234	0.262	-0.05115	0.262	-0.09447
0.261	-0.01174	0.261	-0.02237	0.261	-0.05121	0.261	-0.09445
0.26	-0.01178	0.26	-0.0224	0.26	-0.05124	0.26	-0.09468
0.259	-0.01176	0.259	-0.02241	0.259	-0.0513	0.259	-0.09464
0.258	-0.01179	0.258	-0.02245	0.258	-0.05135	0.258	-0.09488
0.257	-0.01181	0.257	-0.02248	0.257	-0.0514	0.257	-0.09483
0.256	-0.01182	0.256	-0.02251	0.256	-0.0515	0.256	-0.09509
0.255	-0.01186	0.255	-0.02255	0.255	-0.05157	0.255	-0.09507
0.254	-0.01185	0.254	-0.02255	0.254	-0.0516	0.254	-0.09528
0.253	-0.01186	0.253	-0.02258	0.253	-0.05166	0.253	-0.09525
0.252	-0.01189	0.252	-0.02262	0.252	-0.0517	0.252	-0.09546
0.251	-0.01189	0.251	-0.02263	0.251	-0.05177	0.251	-0.09542
0.25	-0.01191	0.25	-0.02266	0.25	-0.05182	0.25	-0.09568
0.249	-0.01193	0.249	-0.02269	0.249	-0.05188	0.249	-0.09564
0.248	-0.01193	0.248	-0.0227	0.248	-0.05193	0.248	-0.09586
0.247	-0.01197	0.247	-0.02275	0.247	-0.05197	0.247	-0.09582
0.246	-0.01196	0.246	-0.02275	0.246	-0.05202	0.246	-0.09602
0.245	-0.01197	0.245	-0.02278	0.245	-0.05209	0.245	-0.096
0.244	-0.012	0.244	-0.02282	0.244	-0.05214	0.244	-0.09624
0.243	-0.01201	0.243	-0.02283	0.243	-0.0522	0.243	-0.0962
0.242	-0.01203	0.242	-0.02286	0.242	-0.05227	0.242	-0.09646
0.241	-0.01204	0.241	-0.02289	0.241	-0.0523	0.241	-0.0964
0.24	-0.01204	0.24	-0.0229	0.24	-0.05236	0.24	-0.09662
0.239	-0.01207	0.239	-0.02295	0.239	-0.05242	0.239	-0.09659
0.238	-0.01208	0.238	-0.02295	0.238	-0.05247	0.238	-0.0968
0.237	-0.0121	0.237	-0.02299	0.237	-0.05254	0.237	-0.09679
0.236	-0.01213	0.236	-0.02302	0.236	-0.05259	0.236	-0.09703
0.235	-0.01212	0.235	-0.02302	0.235	-0.05264	0.235	-0.09698
0.234	-0.01214	0.234	-0.02306	0.234	-0.0527	0.234	-0.09722
0.233	-0.01216	0.233	-0.02308	0.233	-0.05274	0.233	-0.09717
0.232	-0.01217	0.232	-0.0231	0.232	-0.05281	0.232	-0.09741
0.231	-0.01221	0.231	-0.02314	0.231	-0.05286	0.231	-0.09738
0.23	-0.01221	0.23	-0.02315	0.23	-0.0529	0.23	-0.09761
0.229	-0.01221	0.229	-0.02318	0.229	-0.05297	0.229	-0.09757
0.228	-0.01224	0.228	-0.02321	0.228	-0.05301	0.228	-0.0978
0.227	-0.01223	0.227	-0.02321	0.227	-0.05307	0.227	-0.09775
0.226	-0.01225	0.226	-0.02324	0.226	-0.05313	0.226	-0.09798
0.225	-0.01228	0.225	-0.02326	0.225	-0.05317	0.225	-0.09794
0.224	-0.01228	0.224	-0.02329	0.224	-0.05323	0.224	-0.09819
0.223	-0.01231	0.223	-0.02334	0.223	-0.05329	0.223	-0.09817
0.222	-0.01231	0.222	-0.02333	0.222	-0.05333	0.222	-0.09838
0.221	-0.01232	0.221	-0.02336	0.221	-0.0534	0.221	-0.09835
0.22	-0.01235	0.22	-0.0234	0.22	-0.05343	0.22	-0.09857
0.219	-0.01235	0.219	-0.02341	0.219	-0.05349	0.219	-0.09853
0.218	-0.01237	0.218	-0.02345	0.218	-0.05356	0.218	-0.09878
0.217	-0.01238	0.217	-0.02347	0.217	-0.0536	0.217	-0.09872
0.216	-0.01238	0.216	-0.02348	0.216	-0.05366	0.216	-0.09896
0.215	-0.01242	0.215	-0.02353	0.215	-0.05371	0.215	-0.09894
0.214	-0.01242	0.214	-0.02353	0.214	-0.05376	0.214	-0.09913
0.213	-0.01243	0.213	-0.02356	0.213	-0.05383	0.213	-0.09912
0.212	-0.01246	0.212	-0.02359	0.212	-0.05387	0.212	-0.09935
0.211	-0.01247	0.211	-0.02361	0.211	-0.05392	0.211	-0.09931
0.21	-0.01249	0.21	-0.02364	0.21	-0.05399	0.21	-0.09956
0.209	-0.0125	0.209	-0.02366	0.209	-0.05402	0.209	-0.0995
0.208	-0.01249	0.208	-0.02368	0.208	-0.05409	0.208	-0.09974
0.207	-0.01253	0.207	-0.02372	0.207	-0.05414	0.207	-0.09969
0.206	-0.0125	0.206	-0.02373	0.206	-0.05419	0.206	-0.09993
0.205	-0.01249	0.205	-0.02378	0.205	-0.05426	0.205	-0.09993
0.204	-0.01256	0.204	-0.02381	0.204	-0.05433	0.204	-0.10018
0.203	-0.01257	0.203	-0.02381	0.203	-0.05437	0.203	-0.10013
0.202	-0.01261	0.202	-0.02385	0.202	-0.05443	0.202	-0.10035
0.201	-0.01263	0.201	-0.02386	0.201	-0.05445	0.201	-0.10029
0.2	-0.01262	0.2	-0.02388	0.2	-0.05452	0.2	-0.10052
0.199	-0.01265	0.199	-0.02393	0.199	-0.05457	0.199	-0.1005
0.198	-0.01266	0.198	-0.02393	0.198	-0.05463	0.198	-0.10072
0.197	-0.01266	0.197	-0.02396	0.197	-0.05468	0.197	-0.1007
0.196	-0.0127	0.196	-0.024	0.196	-0.05472	0.196	-0.10092
0.195	-0.01268	0.195	-0.024	0.195	-0.05477	0.195	-0.10088
0.194	-0.01271	0.194	-0.02404	0.194	-0.05482	0.194	-0.10111
0.193	-0.01273	0.193	-0.02407	0.193	-0.05486	0.193	-0.10106
0.192	-0.01274	0.192	-0.02409	0.192	-0.05493	0.192	-0.1013
0.191	-0.01277	0.191	-0.02412	0.191	-0.05498	0.191	-0.10126
0.19	-0.01277	0.19	-0.02413	0.19	-0.05503	0.19	-0.10148
0.189	-0.01278	0.189	-0.02416	0.189	-0.05508	0.189	-0.10145
0.188	-0.01281	0.188	-0.02419	0.188	-0.05512	0.188	-0.10166
0.187	-0.01281	0.187	-0.0242	0.187	-0.05518	0.187	-0.10162
0.186	-0.01284	0.186	-0.02424	0.186	-0.05524	0.186	-0.10189
0.185	-0.01288	0.185	-0.02427	0.185	-0.05529	0.185	-0.10183
0.184	-0.01287	0.184	-0.02429	0.184	-0.05534	0.184	-0.10206
0.183	-0.0129	0.183	-0.02432	0.183	-0.05539	0.183	-0.10203
0.182	-0.01289	0.182	-0.02433	0.182	-0.05543	0.182	-0.10223
0.181	-0.01291	0.181	-0.02436	0.181	-0.0555	0.181	-0.10221
0.18	-0.01294	0.18	-0.0244	0.18	-0.05554	0.18	-0.10242
0.179	-0.01294	0.179	-0.02441	0.179	-0.05559	0.179	-0.1024
0.178	-0.01296	0.178	-0.02445	0.178	-0.05565	0.178	-0.10262
0.177	-0.01298	0.177	-0.02446	0.177	-0.05569	0.177	-0.10256
0.176	-0.01298	0.176	-0.02448	0.176	-0.05574	0.176	-0.10279
0.175	-0.01301	0.175	-0.02453	0.175	-0.05578	0.175	-0.10276
0.174	-0.01301	0.174	-0.02454	0.174	-0.05583	0.174	-0.10298
0.173	-0.01302	0.173	-0.02457	0.173	-0.0559	0.173	-0.10296
0.172	-0.01305	0.172	-0.02461	0.172	-0.05596	0.172	-0.10319
0.171	-0.01305	0.171	-0.02461	0.171	-0.056	0.171	-0.10314
0.17	-0.01307	0.17	-0.02465	0.17	-0.05606	0.17	-0.10337
0.169	-0.01309	0.169	-0.02467	0.169	-0.05608	0.169	-0.10331
0.168	-0.01308	0.168	-0.02469	0.168	-0.05615	0.168	-0.10354
0.167	-0.01312	0.167	-0.02473	0.167	-0.0562	0.167	-0.10352
0.166	-0.01312	0.166	-0.02474	0.166	-0.05625	0.166	-0.10372
0.165	-0.01314	0.165	-0.02477	0.165	-0.05632	0.165	-0.1037
0.164	-0.01317	0.164	-0.02481	0.164	-0.05636	0.164	-0.10391
0.163	-0.01316	0.163	-0.02481	0.163	-0.0564	0.163	-0.10387
0.162	-0.01319	0.162	-0.02485	0.162	-0.05646	0.162	-0.1041
0.161	-0.0132	0.161	-0.02488	0.161	-0.05651	0.161	-0.10406
0.16	-0.01321	0.16	-0.02491	0.16	-0.05656	0.16	-0.10429
0.159	-0.01324	0.159	-0.02494	0.159	-0.05662	0.159	-0.10427
0.158	-0.01325	0.158	-0.02495	0.158	-0.05666	0.158	-0.10446
0.157	-0.01326	0.157	-0.02498	0.157	-0.05672	0.157	-0.10445
0.156	-0.01329	0.156	-0.02501	0.156	-0.05676	0.156	-0.10465
0.155	-0.01329	0.155	-0.02502	0.155	-0.05682	0.155	-0.10462
0.154	-0.01332	0.154	-0.02507	0.154	-0.05688	0.154	-0.10487
0.153	-0.01335	0.153	-0.0251	0.153	-0.05693	0.153	-0.10484
0.152	-0.01334	0.152	-0.02511	0.152	-0.05699	0.152	-0.10506
0.151	-0.01338	0.151	-0.02515	0.151	-0.05704	0.151	-0.10504
0.15	-0.01337	0.15	-0.02514	0.15	-0.05708	0.15	-0.10523
0.149	-0.01339	0.149	-0.02518	0.149	-0.05714	0.149	-0.10521
0.148	-0.01342	0.148	-0.02522	0.148	-0.05718	0.148	-0.10541
0.147	-0.01343	0.147	-0.02523	0.147	-0.05724	0.147	-0.10538
0.146	-0.01344	0.146	-0.02527	0.146	-0.0573	0.146	-0.1056
0.145	-0.01347	0.145	-0.02528	0.145	-0.05733	0.145	-0.10555
0.144	-0.01346	0.144	-0.0253	0.144	-0.05739	0.144	-0.10577
0.143	-0.01351	0.143	-0.02534	0.143	-0.05744	0.143	-0.10575
0.142	-0.01351	0.142	-0.02535	0.142	-0.05749	0.142	-0.10596
0.141	-0.01353	0.141	-0.02538	0.141	-0.05755	0.141	-0.10594
0.14	-0.01356	0.14	-0.02542	0.14	-0.0576	0.14	-0.10617
0.139	-0.01355	0.139	-0.02543	0.139	-0.05765	0.139	-0.10613
0.138	-0.01358	0.138	-0.02547	0.138	-0.05771	0.138	-0.10634
0.137	-0.0136	0.137	-0.02548	0.137	-0.05774	0.137	-0.10629
0.136	-0.0136	0.136	-0.02551	0.136	-0.0578	0.136	-0.10652
0.135	-0.01365	0.135	-0.02555	0.135	-0.05786	0.135	-0.1065
0.134	-0.01365	0.134	-0.02556	0.134	-0.05791	0.134	-0.10672
0.133	-0.01367	0.133	-0.02559	0.133	-0.05798	0.133	-0.1067
0.132	-0.01368	0.132	-0.02564	0.132	-0.05801	0.132	-0.10691
0.131	-0.01368	0.131	-0.02563	0.131	-0.05807	0.131	-0.10687
0.13	-0.01371	0.13	-0.02567	0.13	-0.05813	0.13	-0.10709
0.129	-0.01373	0.129	-0.0257	0.129	-0.05818	0.129	-0.10706
0.128	-0.01374	0.128	-0.02572	0.128	-0.05824	0.128	-0.10729
0.127	-0.01378	0.127	-0.02576	0.127	-0.05829	0.127	-0.10727
0.126	-0.01377	0.126	-0.02577	0.126	-0.05834	0.126	-0.10746
0.125	-0.01379	0.125	-0.02579	0.125	-0.05841	0.125	-0.10744
0.124	-0.01382	0.124	-0.02584	0.124	-0.05844	0.124	-0.10765
0.123	-0.01382	0.123	-0.02584	0.123	-0.05849	0.123	-0.10762
0.122	-0.01384	0.122	-0.02589	0.122	-0.05856	0.122	-0.10785
0.121	-0.01386	0.121	-0.02591	0.121	-0.05861	0.121	-0.10781
0.12	-0.01386	0.12	-0.02593	0.12	-0.05868	0.12	-0.10805
0.119	-0.0139	0.119	-0.02597	0.119	-0.05873	0.119	-0.10802
0.118	-0.0139	0.118	-0.02598	0.118	-0.05876	0.118	-0.10823
0.117	-0.01393	0.117	-0.02601	0.117	-0.05883	0.117	-0.10822
0.116	-0.01395	0.116	-0.02606	0.116	-0.05887	0.116	-0.10843
0.115	-0.01396	0.115	-0.02606	0.115	-0.05894	0.115	-0.1084
0.114	-0.01398	0.114	-0.0261	0.114	-0.05901	0.114	-0.10862
0.113	-0.014	0.113	-0.02612	0.113	-0.05905	0.113	-0.10858
0.112	-0.014	0.112	-0.02615	0.112	-0.05911	0.112	-0.10883
0.111	-0.01405	0.111	-0.02619	0.111	-0.05916	0.111	-0.10879
0.11	-0.01405	0.11	-0.02621	0.11	-0.05921	0.11	-0.10899
0.109	-0.01407	0.109	-0.02624	0.109	-0.05929	0.109	-0.10898
0.108	-0.0141	0.108	-0.02628	0.108	-0.05934	0.108	-0.10921
0.107	-0.0141	0.107	-0.02629	0.107	-0.0594	0.107	-0.10919
0.106	-0.01412	0.106	-0.02633	0.106	-0.05945	0.106	-0.10941
0.105	-0.01414	0.105	-0.02635	0.105	-0.05949	0.105	-0.10937
0.104	-0.01414	0.104	-0.02638	0.104	-0.05956	0.104	-0.10959
0.103	-0.01419	0.103	-0.02643	0.103	-0.05962	0.103	-0.10959
0.102	-0.01422	0.102	-0.02649	0.102	-0.05973	0.102	-0.10987
0.101	-0.01421	0.101	-0.0265	0.101	-0.05979	0.101	-0.10984
0.1	-0.01424	0.1	-0.02653	0.1	-0.05982	0.1	-0.11004
0.099	-0.01424	0.099	-0.02653	0.099	-0.05987	0.099	-0.11
0.098	-0.01427	0.098	-0.02659	0.098	-0.05993	0.098	-0.11022
0.097	-0.01428	0.097	-0.02661	0.097	-0.05997	0.097	-0.11018
0.096	-0.01429	0.096	-0.02664	0.096	-0.06004	0.096	-0.11038
0.095	-0.01432	0.095	-0.02667	0.095	-0.0601	0.095	-0.11038
0.094	-0.01432	0.094	-0.02669	0.094	-0.06015	0.094	-0.11055
0.093	-0.01434	0.093	-0.02672	0.093	-0.06021	0.093	-0.11054
0.092	-0.01437	0.092	-0.02676	0.092	-0.06026	0.092	-0.11074
0.091	-0.01438	0.091	-0.02676	0.091	-0.06032	0.091	-0.11071
0.09	-0.0144	0.09	-0.02682	0.09	-0.06038	0.09	-0.11094
0.089	-0.01442	0.089	-0.02684	0.089	-0.06044	0.089	-0.11091
0.088	-0.01442	0.088	-0.02687	0.088	-0.06051	0.088	-0.11115
0.087	-0.01447	0.087	-0.02691	0.087	-0.06057	0.087	-0.11114
0.086	-0.01446	0.086	-0.02692	0.086	-0.06062	0.086	-0.11133
0.085	-0.01449	0.085	-0.02696	0.085	-0.0607	0.085	-0.11132
0.084	-0.01451	0.084	-0.02701	0.084	-0.06076	0.084	-0.11154
0.083	-0.01452	0.083	-0.02702	0.083	-0.06083	0.083	-0.11154
0.082	-0.01455	0.082	-0.02708	0.082	-0.0609	0.082	-0.11178
0.081	-0.01456	0.081	-0.0271	0.081	-0.06094	0.081	-0.11175
0.08	-0.01457	0.08	-0.02712	0.08	-0.06101	0.08	-0.11196
0.079	-0.01461	0.079	-0.02717	0.079	-0.06107	0.079	-0.11195
0.078	-0.01461	0.078	-0.02719	0.078	-0.06112	0.078	-0.11215
0.077	-0.01463	0.077	-0.02723	0.077	-0.0612	0.077	-0.11217
0.076	-0.01466	0.076	-0.02728	0.076	-0.06126	0.076	-0.1124
0.075	-0.01466	0.075	-0.02729	0.075	-0.06132	0.075	-0.11236
0.074	-0.0147	0.074	-0.02734	0.074	-0.06139	0.074	-0.11261
0.073	-0.01472	0.073	-0.02736	0.073	-0.06143	0.073	-0.11257
0.072	-0.01473	0.072	-0.02739	0.072	-0.06152	0.072	-0.11278
0.071	-0.01477	0.071	-0.02744	0.071	-0.06158	0.071	-0.11279
0.07	-0.01477	0.07	-0.02746	0.07	-0.06164	0.07	-0.11301
0.069	-0.01479	0.069	-0.02749	0.069	-0.06172	0.069	-0.11301
0.068	-0.01482	0.068	-0.02754	0.068	-0.06177	0.068	-0.11322
0.067	-0.01482	0.067	-0.02755	0.067	-0.06183	0.067	-0.11322
0.066	-0.01484	0.066	-0.02761	0.066	-0.0619	0.066	-0.11345
0.065	-0.01488	0.065	-0.02763	0.065	-0.06196	0.065	-0.11342
0.064	-0.01488	0.064	-0.02767	0.064	-0.06204	0.064	-0.11366
0.063	-0.01492	0.063	-0.02772	0.063	-0.0621	0.063	-0.11365
0.062	-0.01491	0.062	-0.02773	0.062	-0.06216	0.062	-0.11387
0.061	-0.01493	0.061	-0.02776	0.061	-0.06224	0.061	-0.11387
0.06	-0.01497	0.06	-0.02782	0.06	-0.06228	0.06	-0.11408
0.059	-0.01497	0.059	-0.02783	0.059	-0.06237	0.059	-0.11406
0.058	-0.015	0.058	-0.02788	0.058	-0.06244	0.058	-0.11431
0.057	-0.01502	0.057	-0.02791	0.057	-0.0625	0.057	-0.11431
0.056	-0.01502	0.056	-0.02794	0.056	-0.06258	0.056	-0.11454
0.055	-0.01506	0.055	-0.02799	0.055	-0.06265	0.055	-0.11454
0.054	-0.01506	0.054	-0.02801	0.054	-0.0627	0.054	-0.11474
0.053	-0.01509	0.053	-0.02805	0.053	-0.06279	0.053	-0.11475
0.052	-0.01512	0.052	-0.02811	0.052	-0.06285	0.052	-0.11497
0.051	-0.01513	0.051	-0.02813	0.051	-0.06293	0.051	-0.11501
0.05	-0.01515	0.05	-0.02818	0.05	-0.06301	0.05	-0.11524
0.049	-0.01517	0.049	-0.0282	0.049	-0.06306	0.049	-0.11522
0.048	-0.01517	0.048	-0.02822	0.048	-0.06312	0.048	-0.11544
0.047	-0.01522	0.047	-0.02827	0.047	-0.06319	0.047	-0.11543
0.046	-0.01522	0.046	-0.02829	0.046	-0.06326	0.046	-0.11565
0.045	-0.01525	0.045	-0.02834	0.045	-0.06335	0.045	-0.11567
0.044	-0.01528	0.044	-0.0284	0.044	-0.06341	0.044	-0.11589
0.043	-0.01528	0.043	-0.0284	0.043	-0.06348	0.043	-0.1159
0.042	-0.01531	0.042	-0.02845	0.042	-0.06356	0.042	-0.11613
0.041	-0.01533	0.041	-0.02848	0.041	-0.06361	0.041	-0.11611
0.04	-0.01534	0.04	-0.02852	0.04	-0.06371	0.04	-0.11634
0.039	-0.01538	0.039	-0.02857	0.039	-0.06378	0.039	-0.11636
0.038	-0.0154	0.038	-0.02859	0.038	-0.06384	0.038	-0.11659
0.037	-0.01541	0.037	-0.02862	0.037	-0.06393	0.037	-0.1166
0.036	-0.01545	0.036	-0.02867	0.036	-0.06399	0.036	-0.11682
0.035	-0.01544	0.035	-0.02868	0.035	-0.06406	0.035	-0.11683
0.034	-0.01547	0.034	-0.02874	0.034	-0.06414	0.034	-0.11707
0.033	-0.01551	0.033	-0.02877	0.033	-0.0642	0.033	-0.11706
0.032	-0.01551	0.032	-0.02881	0.032	-0.06429	0.032	-0.11731
0.031	-0.01556	0.031	-0.02886	0.031	-0.06437	0.031	-0.11731
0.03	-0.01556	0.03	-0.02888	0.03	-0.06444	0.03	-0.11754
0.029	-0.01558	0.029	-0.02892	0.029	-0.06452	0.029	-0.11756
0.028	-0.01561	0.028	-0.02897	0.028	-0.06458	0.028	-0.11778
0.027	-0.01562	0.027	-0.02898	0.027	-0.06467	0.027	-0.1178
0.026	-0.01566	0.026	-0.02905	0.026	-0.06476	0.026	-0.11805
0.025	-0.01568	0.025	-0.02907	0.025	-0.06482	0.025	-0.11805
0.024	-0.01568	0.024	-0.0291	0.024	-0.06491	0.024	-0.11831
0.023	-0.01574	0.023	-0.02916	0.023	-0.06498	0.023	-0.11831
0.022	-0.01574	0.022	-0.02918	0.022	-0.06505	0.022	-0.11852
0.021	-0.01576	0.021	-0.02922	0.021	-0.06513	0.021	-0.11855
0.02	-0.0158	0.02	-0.02928	0.02	-0.0652	0.02	-0.11879
0.019	-0.01581	0.019	-0.0293	0.019	-0.06529	0.019	-0.11882
0.018	-0.01585	0.018	-0.02936	0.018	-0.06538	0.018	-0.11906
0.017	-0.01587	0.017	-0.02939	0.017	-0.06544	0.017	-0.11906
0.016	-0.01587	0.016	-0.02943	0.016	-0.06554	0.016	-0.11931
0.015	-0.01593	0.015	-0.02948	0.015	-0.06561	0.015	-0.11933
0.014	-0.01593	0.014	-0.02951	0.014	-0.06568	0.014	-0.11955
0.013	-0.01596	0.013	-0.02955	0.013	-0.06578	0.013	-0.11959
0.012	-0.016	0.012	-0.02961	0.012	-0.06584	0.012	-0.11985
0.011	-0.016	0.011	-0.02963	0.011	-0.06593	0.011	-0.11985
0.01	-0.01603	0.01	-0.0297	0.01	-0.06602	0.01	-0.1201
0.009	-0.01607	0.009	-0.02972	0.009	-0.06608	0.009	-0.12011
0.008	-0.01607	0.008	-0.02977	0.008	-0.06617	0.008	-0.12036
0.007	-0.01612	0.007	-0.02982	0.007	-0.06626	0.007	-0.12039
0.006	-0.01613	0.006	-0.02985	0.006	-0.06635	0.006	-0.12066
0.005	-0.01615	0.005	-0.02989	0.005	-0.06644	0.005	-0.12069
0.004	-0.01619	0.004	-0.02995	0.004	-0.06652	0.004	-0.12093
0.003	-0.01619	0.003	-0.02997	0.003	-0.0666	0.003	-0.12096
[truncated: 2 more rows]

## Sheet: Fig2e
	50 µA cm-2		75 µA cm-2		100 µA cm-2		150 µA cm-2		200 µA cm-2
Time (s)	Voltage (V)	Time (s)	Voltage (V)	Time (s)	Voltage (V)	Time (s)	Voltage (V)	Time (s)	Voltage (V)
0	1.632e-06	0	3.424e-05	0	0.0005101	0	0.00116	0	0.0006372
0	0.00794	0	0.01586	0.01	0.03541	0.01	0.04775	0.01	0.06241
0	0.01043	0	0.02101	0.02	0.04643	0.02	0.06242	0.02	0.08201
0	0.01223	0	0.02429	0.03	0.05381	0.03	0.07218	0.03	0.09469
0	0.01354	0	0.02709	0.04	0.05959	0.04	0.07984	0.04	0.105
0.1	0.01484	0	0.02936	0.05	0.06471	0.05	0.08657	0.05	0.1136
0.1	0.01584	0	0.03153	0.06	0.06911	0.06	0.09242	0.06	0.1215
0.1	0.01691	0	0.03336	0.07	0.07325	0.07	0.09786	0.07	0.1284
0.1	0.01774	0	0.03522	0.08	0.07696	0.08	0.1028	0.08	0.135
0.1	0.01871	0	0.03681	0.09	0.0806	0.09	0.1075	0.09	0.1411
0.1	0.01945	0.1	0.03848	0.1	0.08389	0.1	0.1119	0.1	0.1469
0.1	0.02034	0.1	0.03993	0.11	0.08719	0.11	0.1161	0.11	0.1523
0.1	0.02101	0.1	0.04149	0.12	0.0902	0.12	0.1201	0.12	0.1577
0.1	0.02187	0.1	0.04286	0.13	0.0933	0.13	0.1241	0.13	0.1628
0.2	0.02252	0.1	0.04434	0.14	0.09613	0.14	0.1279	0.14	0.1679
0.2	0.02333	0.1	0.04561	0.15	0.09906	0.15	0.1317	0.15	0.1726
0.2	0.02393	0.1	0.04702	0.16	0.1018	0.16	0.1353	0.16	0.1775
0.2	0.02471	0.1	0.04823	0.17	0.1046	0.17	0.1389	0.17	0.1821
0.2	0.0253	0.1	0.0496	0.18	0.1071	0.18	0.1423	0.18	0.1867
0.2	0.02606	0.1	0.05078	0.19	0.1099	0.19	0.1458	0.19	0.1911
0.2	0.02661	0.2	0.05211	0.2	0.1123	0.2	0.1492	0.2	0.1956
0.2	0.02734	0.2	0.05326	0.21	0.115	0.21	0.1526	0.21	0.1999
0.2	0.0279	0.2	0.05454	0.22	0.1174	0.22	0.1558	0.22	0.2043
0.2	0.02862	0.2	0.05566	0.23	0.12	0.23	0.1591	0.23	0.2085
0.3	0.02916	0.2	0.05691	0.24	0.1224	0.24	0.1623	0.24	0.2128
0.3	0.02986	0.2	0.058	0.25	0.1249	0.25	0.1655	0.25	0.2169
0.3	0.03039	0.2	0.05923	0.26	0.1272	0.26	0.1686	0.26	0.2211
0.3	0.03108	0.2	0.0603	0.27	0.1297	0.27	0.1718	0.27	0.2251
0.3	0.03158	0.2	0.06152	0.28	0.132	0.28	0.1749	0.28	0.2293
0.3	0.03226	0.3	0.06258	0.29	0.1344	0.29	0.178	0.29	0.2332
0.3	0.03277	0.3	0.06377	0.3	0.1366	0.3	0.181	0.3	0.2373
0.3	0.03344	0.3	0.0648	0.31	0.139	0.31	0.1841	0.31	0.2412
0.3	0.03394	0.3	0.06597	0.32	0.1412	0.32	0.1871	0.32	0.2453
0.3	0.03461	0.3	0.06698	0.33	0.1436	0.33	0.1901	0.33	0.2491
0.3	0.03509	0.3	0.06813	0.34	0.1458	0.34	0.193	0.34	0.2531
0.4	0.03575	0.3	0.06914	0.35	0.1481	0.35	0.196	0.35	0.2569
0.4	0.03623	0.3	0.07028	0.36	0.1502	0.36	0.1989	0.36	0.2609
0.4	0.03687	0.3	0.07126	0.37	0.1525	0.37	0.2019	0.37	0.2646
0.4	0.03735	0.3	0.07239	0.38	0.1547	0.38	0.2047	0.38	0.2685
0.4	0.03799	0.3	0.07336	0.39	0.1569	0.39	0.2077	0.39	0.2723
0.4	0.03847	0.4	0.07448	0.4	0.159	0.4	0.2105	0.4	0.2761
0.4	0.0391	0.4	0.07544	0.41	0.1613	0.41	0.2135	0.41	0.2798
0.4	0.03956	0.4	0.07654	0.42	0.1634	0.42	0.2162	0.42	0.2837
0.4	0.0402	0.4	0.07749	0.43	0.1656	0.43	0.2192	0.43	0.2873
0.4	0.04065	0.4	0.07859	0.44	0.1677	0.44	0.2219	0.44	0.2911
0.5	0.04127	0.4	0.07953	0.45	0.1699	0.45	0.2248	0.45	0.2947
0.5	0.04173	0.4	0.08062	0.46	0.1719	0.46	0.2275	0.46	0.2985
0.5	0.04236	0.4	0.08155	0.47	0.1741	0.47	0.2304	0.47	0.3021
0.5	0.0428	0.4	0.08264	0.48	0.1761	0.48	0.2331	0.48	0.3059
0.5	0.04342	0.5	0.08355	0.49	0.1783	0.49	0.2359	0.49	0.3094
0.5	0.04386	0.5	0.08462	0.5	0.1803	0.5	0.2386	0.5	0.3131
0.5	0.04447	0.5	0.08552	0.51	0.1825	0.51	0.2414	0.51	0.3167
0.5	0.0449	0.5	0.08658	0.52	0.1845	0.52	0.2441	0.52	0.3204
0.5	0.04551	0.5	0.08748	0.53	0.1866	0.53	0.2469	0.53	0.3239
0.5	0.04595	0.5	0.08853	0.54	0.1886	0.54	0.2495	0.54	0.3276
0.6	0.04654	0.5	0.08942	0.55	0.1907	0.55	0.2523	0.55	0.3311
0.6	0.04696	0.5	0.09047	0.56	0.1926	0.56	0.2549	0.56	0.3347
0.6	0.04757	0.5	0.09137	0.57	0.1947	0.57	0.2577	0.57	0.3382
0.6	0.04798	0.5	0.09239	0.58	0.1967	0.58	0.2603	0.58	0.3418
0.6	0.04858	0.5	0.09328	0.59	0.1988	0.59	0.2631	0.59	0.3452
0.6	0.04899	0.6	0.09431	0.6	0.2007	0.6	0.2657	0.6	0.3488
0.6	0.04958	0.6	0.09517	0.61	0.2028	0.61	0.2684	0.61	0.3522
0.6	0.05	0.6	0.09618	0.62	0.2047	0.62	0.2709	0.62	0.3558
0.6	0.05058	0.6	0.09705	0.63	0.2068	0.63	0.2736	0.63	0.3592
0.7	0.05099	0.6	0.09805	0.64	0.2087	0.64	0.2762	0.64	0.3628
0.7	0.05158	0.6	0.0989	0.65	0.2108	0.65	0.2789	0.65	0.3662
0.7	0.05199	0.6	0.09992	0.66	0.2126	0.66	0.2815	0.66	0.3697
0.7	0.05257	0.6	0.1008	0.67	0.2147	0.67	0.2841	0.67	0.3731
0.7	0.05297	0.6	0.1018	0.68	0.2166	0.68	0.2867	0.68	0.3766
0.7	0.05355	0.6	0.1026	0.69	0.2186	0.69	0.2894	0.69	0.3799
0.7	0.05394	0.7	0.1036	0.7	0.2205	0.7	0.2919	0.7	0.3834
0.7	0.05452	0.7	0.1045	0.71	0.2225	0.71	0.2945	0.71	0.3867
0.7	0.05491	0.7	0.1054	0.72	0.2244	0.72	0.297	0.72	0.3902
0.7	0.05548	0.7	0.1063	0.73	0.2264	0.73	0.2997	0.73	0.3935
0.8	0.05587	0.7	0.1072	0.74	0.2282	0.74	0.3022	0.74	0.397
0.8	0.05643	0.7	0.1081	0.75	0.2302	0.75	0.3048	0.75	0.4002
0.8	0.05683	0.7	0.109	0.76	0.232	0.76	0.3072	0.76	0.4037
0.8	0.05738	0.7	0.1099	0.77	0.234	0.77	0.3099	0.77	0.407
0.8	0.05778	0.7	0.1108	0.78	0.2359	0.78	0.3123	0.78	0.4104
0.8	0.05834	0.8	0.1116	0.79	0.2379	0.79	0.3149	0.79	0.4136
0.8	0.05871	0.8	0.1126	0.8	0.2397	0.8	0.3174	0.8	0.4171
0.8	0.05926	0.8	0.1134	0.81	0.2416	0.81	0.32	0.81	0.4203
0.8	0.05964	0.8	0.1144	0.82	0.2435	0.82	0.3224	0.82	0.4236
0.8	0.0602	0.8	0.1152	0.83	0.2454	0.83	0.325	0.83	0.4269
0.8	0.06058	0.8	0.1161	0.84	0.2472	0.84	0.3275	0.84	0.4302
0.9	0.06113	0.8	0.1169	0.85	0.2492	0.85	0.33	0.85	0.4334
0.9	0.06151	0.8	0.1179	0.86	0.251	0.86	0.3324	0.86	0.4368
0.9	0.06207	0.8	0.1187	0.87	0.2529	0.87	0.335	0.87	0.44
0.9	0.06244	0.8	0.1196	0.88	0.2547	0.88	0.3374	0.88	0.4433
0.9	0.06298	0.8	0.1204	0.89	0.2567	0.89	0.3399	0.89	0.4465
0.9	0.06335	0.9	0.1213	0.9	0.2584	0.9	0.3423	0.9	0.4498
0.9	0.0639	0.9	0.1221	0.91	0.2604	0.91	0.3448	0.91	0.453
0.9	0.06427	0.9	0.1231	0.92	0.2621	0.92	0.3472	0.92	0.4563
0.9	0.06481	0.9	0.1238	0.93	0.2641	0.93	0.3497	0.93	0.4594
0.9	0.06516	0.9	0.1248	0.94	0.2658	0.94	0.3521	0.94	0.4627
1	0.0657	0.9	0.1256	0.95	0.2677	0.95	0.3546	0.95	0.4658
1	0.06606	0.9	0.1265	0.96	0.2695	0.96	0.357	0.96	0.4691
1	0.0666	0.9	0.1272	0.97	0.2714	0.97	0.3595	0.97	0.4722
1	0.06695	0.9	0.1282	0.98	0.2731	0.98	0.3619	0.98	0.4755
1	0.06749	1	0.1289	0.99	0.275	0.99	0.3644	0.99	0.4785
1	0.06785	1	0.1299	1	0.2768	1	0.3667	1	0.4818
1	0.06837	1	0.1306	1.01	0.2787	1.01	0.3692	1.01	0.4849
1	0.06873	1	0.1315	1.02	0.2804	1.02	0.3715	1.02	0.4881
1	0.06926	1	0.1323	1.03	0.2823	1.03	0.374	1.03	0.4912
1	0.06962	1	0.1332	1.04	0.284	1.04	0.3764	1.04	0.4944
1.1	0.07014	1	0.134	1.05	0.2859	1.05	0.3788	1.05	0.4975
1.1	0.07048	1	0.1349	1.06	0.2876	1.06	0.3811	1.06	0.5007
1.1	0.07101	1	0.1356	1.07	0.2895	1.07	0.3836	1.07	0.5037
1.1	0.07136	1	0.1365	1.08	0.2912	1.08	0.3859	1.08	0.5069
1.1	0.07188	1	0.1373	1.09	0.2931	1.09	0.3883	1.09	0.5099
1.1	0.07223	1.1	0.1382	1.1	0.2948	1.1	0.3906	1.1	0.5131
1.1	0.07274	1.1	0.1389	1.11	0.2967	1.11	0.393	1.11	0.5161
1.1	0.07309	1.1	0.1398	1.12	0.2983	1.12	0.3954	1.12	0.5193
1.1	0.07361	1.1	0.1406	1.13	0.3002	1.13	0.3978	1.13	0.5223
1.2	0.07395	1.1	0.1415	1.14	0.3019	1.14	0.4001	1.14	0.5254
1.2	0.07447	1.1	0.1422	1.15	0.3037	1.15	0.4025	1.15	0.5284
1.2	0.07481	1.1	0.1431	1.16	0.3054	1.16	0.4048	1.16	0.5315
1.2	0.07532	1.1	0.1439	1.17	0.3073	1.17	0.4072	1.17	0.5345
1.2	0.07565	1.1	0.1447	1.18	0.3089	1.18	0.4094	1.18	0.5376
1.2	0.07617	1.1	0.1455	1.19	0.3108	1.19	0.4118	1.19	0.5406
1.2	0.0765	1.2	0.1463	1.2	0.3124	1.2	0.4141	1.2	0.5437
1.2	0.07701	1.2	0.1471	1.21	0.3143	1.21	0.4165	1.21	0.5466
1.2	0.07736	1.2	0.148	1.22	0.316	1.22	0.4187	1.22	0.5497
1.2	0.07786	1.2	0.1487	1.23	0.3178	1.23	0.4211	1.23	0.5527
1.3	0.07819	1.2	0.1495	1.24	0.3194	1.24	0.4234	1.24	0.5558
1.3	0.0787	1.2	0.1503	1.25	0.3213	1.25	0.4257	1.25	0.5587
1.3	0.07904	1.2	0.1511	1.26	0.3229	1.26	0.428	1.26	0.5618
1.3	0.07954	1.2	0.1519	1.27	0.3247	1.27	0.4303	1.27	0.5646
1.3	0.07987	1.2	0.1527	1.28	0.3264	1.28	0.4326	1.28	0.5677
1.3	0.08038	1.3	0.1535	1.29	0.3282	1.29	0.4349	1.29	0.5706
1.3	0.08071	1.3	0.1543	1.3	0.3299	1.3	0.4371	1.3	0.5737
1.3	0.08121	1.3	0.155	1.31	0.3317	1.31	0.4395	1.31	0.5765
1.3	0.08155	1.3	0.1559	1.32	0.3333	1.32	0.4417	1.32	0.5796
1.3	0.08205	1.3	0.1566	1.33	0.3351	1.33	0.444	1.33	0.5824
1.3	0.08238	1.3	0.1575	1.34	0.3367	1.34	0.4463	1.34	0.5854
1.4	0.08288	1.3	0.1582	1.35	0.3386	1.35	0.4486	1.35	0.5883
1.4	0.0832	1.3	0.1591	1.36	0.3402	1.36	0.4508	1.36	0.5913
1.4	0.08369	1.3	0.1598	1.37	0.342	1.37	0.4531	1.37	0.5941
1.4	0.08402	1.3	0.1606	1.38	0.3436	1.38	0.4553	1.38	0.5971
1.4	0.08451	1.3	0.1614	1.39	0.3454	1.39	0.4576	1.39	0.6
1.4	0.08483	1.4	0.1622	1.4	0.347	1.4	0.4598	1.4	0.603
1.4	0.08533	1.4	0.1629	1.41	0.3488	1.41	0.4621	1.41	0.6058
1.4	0.08564	1.4	0.1637	1.42	0.3504	1.42	0.4643	1.42	0.6087
1.4	0.08613	1.4	0.1645	1.43	0.3521	1.43	0.4666	1.43	0.6116
1.4	0.08645	1.4	0.1653	1.44	0.3537	1.44	0.4687	1.44	0.6145
1.5	0.08693	1.4	0.166	1.45	0.3555	1.45	0.471	1.45	0.6173
1.5	0.08725	1.4	0.1668	1.46	0.3571	1.46	0.4732	1.46	0.6202
1.5	0.08775	1.4	0.1675	1.47	0.3589	1.47	0.4755	1.47	0.623
1.5	0.08806	1.4	0.1684	1.48	0.3605	1.48	0.4777	1.48	0.6259
1.5	0.08856	1.5	0.1691	1.49	0.3623	1.49	0.4799	1.49	0.6287
1.5	0.08887	1.5	0.1699	1.5	0.3639	1.5	0.4821	1.5	0.6316
1.5	0.08936	1.5	0.1706	1.51	0.3656	1.51	0.4844	1.51	0.6344
1.5	0.08966	1.5	0.1715	1.52	0.3672	1.52	0.4865	1.52	0.6373
1.5	0.09015	1.5	0.1722	1.53	0.369	1.53	0.4888	1.53	0.64
1.5	0.09047	1.5	0.173	1.54	0.3705	1.54	0.4909	1.54	0.6429
1.6	0.09096	1.5	0.1737	1.55	0.3723	1.55	0.4932	1.55	0.6456
1.6	0.09127	1.5	0.1745	1.56	0.3739	1.56	0.4953	1.56	0.6485
1.6	0.09176	1.5	0.1752	1.57	0.3756	1.57	0.4976	1.57	0.6512
1.6	0.09206	1.5	0.176	1.58	0.3772	1.58	0.4997	1.58	0.6541
1.6	0.09254	1.5	0.1767	1.59	0.3789	1.59	0.5019	1.59	0.6568
1.6	0.09285	1.6	0.1775	1.6	0.3805	1.6	0.504	1.6	0.6597
1.6	0.09333	1.6	0.1782	1.61	0.3823	1.61	0.5062	1.61	0.6623
1.6	0.09364	1.6	0.179	1.62	0.3838	1.62	0.5084	1.62	0.6652
1.6	0.09411	1.6	0.1797	1.63	0.3855	1.63	0.5106	1.63	0.6679
1.7	0.09442	1.6	0.1806	1.64	0.3871	1.64	0.5127	1.64	0.6707
1.7	0.09489	1.6	0.1812	1.65	0.3888	1.65	0.5149	1.65	0.6734
1.7	0.0952	1.6	0.1821	1.66	0.3904	1.66	0.517	1.66	0.6762
1.7	0.09567	1.6	0.1827	1.67	0.3921	1.67	0.5192	1.67	0.6788
1.7	0.09598	1.6	0.1836	1.68	0.3937	1.68	0.5213	1.68	0.6817
1.7	0.09645	1.6	0.1842	1.69	0.3954	1.69	0.5236	1.69	0.6843
1.7	0.09675	1.7	0.185	1.7	0.3969	1.7	0.5256	1.7	0.6871
1.7	0.09722	1.7	0.1857	1.71	0.3987	1.71	0.5278	1.71	0.6897
1.7	0.09753	1.7	0.1865	1.72	0.4002	1.72	0.5299	1.72	0.6925
1.7	0.098	1.7	0.1872	1.73	0.4019	1.73	0.5321	1.73	0.6951
1.8	0.0983	1.7	0.188	1.74	0.4035	1.74	0.5342	1.74	0.6979
1.8	0.09876	1.7	0.1887	1.75	0.4052	1.75	0.5364	1.75	0.7005
1.8	0.09906	1.7	0.1895	1.76	0.4067	1.76	0.5384	1.76	0.7032
1.8	0.09953	1.7	0.1902	1.77	0.4084	1.77	0.5406	1.77	0.7058
1.8	0.09983	1.7	0.191	1.78	0.41	1.78	0.5427	1.78	0.7086
1.8	0.1003	1.8	0.1916	1.79	0.4117	1.79	0.5448	1.79	0.7112
1.8	0.1006	1.8	0.1924	1.8	0.4132	1.8	0.5469	1.8	0.7139
1.8	0.1011	1.8	0.1931	1.81	0.4149	1.81	0.549	1.81	0.7165
1.8	0.1014	1.8	0.1939	1.82	0.4164	1.82	0.5511	1.82	0.7192
1.8	0.1018	1.8	0.1946	1.83	0.4181	1.83	0.5533	1.83	0.7217
1.8	0.1021	1.8	0.1954	1.84	0.4196	1.84	0.5553	1.84	0.7245
1.9	0.1026	1.8	0.196	1.85	0.4213	1.85	0.5575	1.85	0.727
1.9	0.1029	1.8	0.1968	1.86	0.4228	1.86	0.5595	1.86	0.7297
1.9	0.1034	1.8	0.1975	1.87	0.4245	1.87	0.5616	1.87	0.7322
1.9	0.1036	1.8	0.1983	1.88	0.426	1.88	0.5637	1.88	0.7349
1.9	0.1041	1.8	0.199	1.89	0.4277	1.89	0.5658	1.89	0.7374
1.9	0.1044	1.9	0.1998	1.9	0.4292	1.9	0.5678	1.9	0.7401
1.9	0.1049	1.9	0.2004	1.91	0.4309	1.91	0.57	1.91	0.7426
1.9	0.1051	1.9	0.2012	1.92	0.4324	1.92	0.572	1.92	0.7453
1.9	0.1056	1.9	0.2019	1.93	0.4341	1.93	0.5741	1.93	0.7478
1.9	0.1059	1.9	0.2027	1.94	0.4356	1.94	0.5761	1.94	0.7504
2	0.1064	1.9	0.2033	1.95	0.4372	1.95	0.5782	1.95	0.7529
2	0.1066	1.9	0.2041	1.96	0.4387	1.96	0.5802	1.96	0.7555
2	0.1071	1.9	0.2048	1.97	0.4404	1.97	0.5823	1.97	0.758
2	0.1074	1.9	0.2055	1.98	0.4419	1.98	0.5843	1.98	0.7606
2	0.1078	2	0.2062	1.99	0.4435	1.99	0.5864	1.99	0.7631
2	0.1081	2	0.207	2	0.445	2	0.5884	2	0.7657
2	0.1086	2	0.2077	2.01	0.4467	2.01	0.5905	2.01	0.7682
2	0.1089	2	0.2084	2.02	0.4482	2.02	0.5925	2.02	0.7708
2	0.1093	2	0.2091	2.03	0.4498	2.03	0.5946	2.03	0.7732
2	0.1096	2	0.2099	2.04	0.4513	2.04	0.5966	2.04	0.7758
2.1	0.1101	2	0.2105	2.05	0.453	2.05	0.5987	2.05	0.7782
2.1	0.1103	2	0.2113	2.06	0.4545	2.06	0.6007	2.06	0.7808
2.1	0.1108	2	0.212	2.07	0.4561	2.07	0.6027	2.07	0.7832
2.1	0.1111	2	0.2127	2.08	0.4576	2.08	0.6047	2.08	0.7858
2.1	0.1115	2	0.2134	2.09	0.4592	2.09	0.6068	2.09	0.7882
2.1	0.1118	2.1	0.2141	2.1	0.4607	2.1	0.6087	2.1	0.7907
2.1	0.1123	2.1	0.2148	2.11	0.4623	2.11	0.6108	2.11	0.7931
2.1	0.1125	2.1	0.2156	2.12	0.4638	2.12	0.6128	2.12	0.7957
2.1	0.113	2.1	0.2162	2.13	0.4654	2.13	0.6148	2.13	0.7981
2.2	0.1133	2.1	0.217	2.14	0.4669	2.14	0.6168	2.14	0.8006
2.2	0.1137	2.1	0.2176	2.15	0.4685	2.15	0.6188	2.15	0.8029
2.2	0.114	2.1	0.2184	2.16	0.47	2.16	0.6207	2.16	0.8055
2.2	0.1144	2.1	0.2191	2.17	0.4716	2.17	0.6228	2.17	0.8078
2.2	0.1147	2.1	0.2198	2.18	0.4731	2.18	0.6247	2.18	0.8104
2.2	0.1152	2.1	0.2205	2.19	0.4747	2.19	0.6267	2.19	0.8127
2.2	0.1154	2.2	0.2212	2.2	0.4762	2.2	0.6287	2.2	0.8152
2.2	0.1159	2.2	0.2219	2.21	0.4778	2.21	0.6307	2.21	0.8175
2.2	0.1162	2.2	0.2227	2.22	0.4792	2.22	0.6327	2.22	0.82
2.2	0.1166	2.2	0.2233	2.23	0.4809	2.23	0.6347	2.23	0.8223
2.3	0.1169	2.2	0.2241	2.24	0.4823	2.24	0.6366	2.24	0.8248
2.3	0.1173	2.2	0.2247	2.25	0.4839	2.25	0.6386	2.25	0.8271
2.3	0.1176	2.2	0.2255	2.26	0.4854	2.26	0.6405	2.26	0.8295
2.3	0.1181	2.2	0.2261	2.27	0.487	2.27	0.6425	2.27	0.8318
2.3	0.1183	2.2	0.2269	2.28	0.4884	2.28	0.6445	2.28	0.8343
2.3	0.1188	2.3	0.2275	2.29	0.49	2.29	0.6464	2.29	0.8366
2.3	0.119	2.3	0.2282	2.3	0.4915	2.3	0.6484	2.3	0.839
2.3	0.1195	2.3	0.2289	2.31	0.4931	2.31	0.6504	2.31	0.8413
2.3	0.1198	2.3	0.2296	2.32	0.4945	2.32	0.6523	2.32	0.8437
2.3	0.1202	2.3	0.2303	2.33	0.4961	2.33	0.6543	2.33	0.846
2.3	0.1205	2.3	0.231	2.34	0.4976	2.34	0.6561	2.34	0.8484
2.4	0.1209	2.3	0.2317	2.35	0.4992	2.35	0.6581	2.35	0.8506
2.4	0.1212	2.3	0.2324	2.36	0.5006	2.36	0.66	2.36	0.853
2.4	0.1216	2.3	0.2331	2.37	0.5022	2.37	0.662	2.37	0.8552
2.4	0.1219	2.3	0.2338	2.38	0.5036	2.38	0.6638	2.38	0.8576
2.4	0.1223	2.3	0.2344	2.39	0.5052	2.39	0.6658	2.39	0.8598
2.4	0.1226	2.4	0.2352	2.4	0.5066	2.4	0.6677	2.4	0.8622
2.4	0.1231	2.4	0.2358	2.41	0.5082	2.41	0.6697	2.41	0.8644
2.4	0.1233	2.4	0.2366	2.42	0.5096	2.42	0.6715	2.42	0.8668
2.4	0.1238	2.4	0.2372	2.43	0.5112	2.43	0.6735	2.43	0.869
2.4	0.124	2.4	0.238	2.44	0.5126	2.44	0.6753	2.44	0.8713
2.5	0.1245	2.4	0.2386	2.45	0.5142	2.45	0.6773	2.45	0.8735
2.5	0.1247	2.4	0.2393	2.46	0.5156	2.46	0.6792	2.46	0.8759
2.5	0.1252	2.4	0.24	2.47	0.5172	2.47	0.6811	2.47	0.878
2.5	0.1254	2.4	0.2407	2.48	0.5186	2.48	0.683	2.48	0.8804
2.5	0.1259	2.5	0.2414	2.49	0.5202	2.49	0.6849	2.49	0.8825
2.5	0.1261	2.5	0.2421	2.5	0.5216	2.5	0.6867	2.5	0.8848
2.5	0.1266	2.5	0.2427	2.51	0.5232	2.51	0.6887	2.51	0.887
2.5	0.1268	2.5	0.2435	2.52	0.5246	2.52	0.6905	2.52	0.8893
2.5	0.1273	2.5	0.2441	2.53	0.5261	2.53	0.6924	2.53	0.8914
2.5	0.1275	2.5	0.2448	2.54	0.5275	2.54	0.6943	2.54	0.8937
2.6	0.128	2.5	0.2455	2.55	0.5291	2.55	0.6962	2.55	0.8958
2.6	0.1282	2.5	0.2462	2.56	0.5305	2.56	0.698	2.56	0.8981
2.6	0.1287	2.5	0.2468	2.57	0.5321	2.57	0.6999	2.57	0.9001
2.6	0.1289	2.5	0.2476	2.58	0.5335	2.58	0.7017	2.58	0.9024
2.6	0.1294	2.5	0.2482	2.59	0.535	2.59	0.7037	2.59	0.9045
2.6	0.1296	2.6	0.2489	2.6	0.5364	2.6	0.7055	2.6	0.9068
2.6	0.1301	2.6	0.2496	2.61	0.538	2.61	0.7074	2.61	0.9088
2.6	0.1303	2.6	0.2503	2.62	0.5393	2.62	0.7092	2.62	0.9111
2.6	0.1308	2.6	0.2509	2.63	0.5409	2.63	0.7111	2.63	0.9131
2.7	0.131	2.6	0.2517	2.64	0.5423	2.64	0.7129	2.64	0.9154
2.7	0.1314	2.6	0.2523	2.65	0.5438	2.65	0.7148	2.65	0.9174
2.7	0.1317	2.6	0.253	2.66	0.5452	2.66	0.7166	2.66	0.9196
2.7	0.1321	2.6	0.2536	2.67	0.5467	2.67	0.7185	2.67	0.9216
2.7	0.1324	2.6	0.2544	2.68	0.5481	2.68	0.7203	2.68	0.9238
2.7	0.1328	2.6	0.255	2.69	0.5497	2.69	0.7221	2.69	0.9258
2.7	0.1331	2.7	0.2557	2.7	0.551	2.7	0.7239	2.7	0.928
2.7	0.1335	2.7	0.2563	2.71	0.5526	2.71	0.7258	2.71	0.93
2.7	0.1338	2.7	0.2571	2.72	0.5539	2.72	0.7276	2.72	0.9322
2.7	0.1342	2.7	0.2577	2.73	0.5555	2.73	0.7294	2.73	0.9341
2.8	0.1345	2.7	0.2584	2.74	0.5568	2.74	0.7312	2.74	0.9363
2.8	0.1349	2.7	0.2591	2.75	0.5584	2.75	0.7331	2.75	0.9383
2.8	0.1352	2.7	0.2598	2.76	0.5597	2.76	0.7348	2.76	0.9404
2.8	0.1356	2.7	0.2604	2.77	0.5613	2.77	0.7367	2.77	0.9423
2.8	0.1358	2.7	0.2611	2.78	0.5626	2.78	0.7384	2.78	0.9445
2.8	0.1362	2.8	0.2617	2.79	0.5642	2.79	0.7403	2.79	0.9464
2.8	0.1365	2.8	0.2625	2.8	0.5655	2.8	0.742	2.8	0.9485
2.8	0.1369	2.8	0.2631	2.81	0.5671	2.81	0.7439	2.81	0.9504
2.8	0.1372	2.8	0.2638	2.82	0.5684	2.82	0.7456	2.82	0.9525
2.8	0.1376	2.8	0.2644	2.83	0.5699	2.83	0.7475	2.83	0.9544
2.8	0.1379	2.8	0.2651	2.84	0.5713	2.84	0.7492	2.84	0.9565
2.9	0.1383	2.8	0.2658	2.85	0.5728	2.85	0.7511	2.85	0.9584
2.9	0.1385	2.8	0.2665	2.86	0.5741	2.86	0.7528	2.86	0.9605
2.9	0.139	2.8	0.2671	2.87	0.5757	2.87	0.7546	2.87	0.9624
2.9	0.1392	2.8	0.2678	2.88	0.577	2.88	0.7564	2.88	0.9644
2.9	0.1396	2.8	0.2684	2.89	0.5785	2.89	0.7582	2.89	0.9663
2.9	0.1399	2.9	0.2691	2.9	0.5798	2.9	0.7599	2.9	0.9683
2.9	0.1403	2.9	0.2697	2.91	0.5813	2.91	0.7617	2.91	0.9701
2.9	0.1406	2.9	0.2705	2.92	0.5827	2.92	0.7634	2.92	0.9721
2.9	0.141	2.9	0.2711	2.93	0.5842	2.93	0.7653	2.93	0.974
2.9	0.1413	2.9	0.2718	2.94	0.5855	2.94	0.767	2.94	0.9759
3	0.1417	2.9	0.2724	2.95	0.587	2.95	0.7688	2.95	0.9778
3	0.1419	2.9	0.2731	2.96	0.5883	2.96	0.7705	2.96	0.9797
3	0.1423	2.9	0.2737	2.97	0.5899	2.97	0.7723	2.97	0.9815
3	0.1426	2.9	0.2744	2.98	0.5912	2.98	0.774	2.98	0.9835
3	0.143	3	0.275	2.99	0.5927	2.99	0.7758	2.99	0.9853
3	0.1433	3	0.2758	3	0.594	3	0.7775	3	0.9872
3	0.1437	3	0.2764	3.01	0.5955	3.01	0.7792	3.01	0.989
3	0.1439	3	0.2771	3.02	0.5968	3.02	0.7809	3.02	0.9909
3	0.1443	3	0.2777	3.03	0.5983	3.03	0.7827	3.03	0.9927
3	0.1446	3	0.2784	3.04	0.5996	3.04	0.7844	3.04	0.9946
3.1	0.145	3	0.279	3.05	0.6011	3.05	0.7862	3.05	0.9963
3.1	0.1453	3	0.2797	3.06	0.6024	3.06	0.7879	3.06	0.9982
3.1	0.1457	3	0.2804	3.07	0.6039	3.07	0.7896	3.07	0.9999
3.1	0.1459	3	0.2811	3.08	0.6052	3.08	0.7913	3.08	0.9394
3.1	0.1463	3	0.2817	3.09	0.6067	3.09	0.7931	3.09	0.9206
3.1	0.1466	3.1	0.2824	3.1	0.608	3.1	0.7948	3.1	0.908
3.1	0.147	3.1	0.283	3.11	0.6095	3.11	0.7965	3.11	0.8981
3.1	0.1473	3.1	0.2837	3.12	0.6108	3.12	0.7982	3.12	0.8894
3.1	0.1477	3.1	0.2843	3.13	0.6123	3.13	0.7999	3.13	0.8818
3.2	0.1479	3.1	0.285	3.14	0.6136	3.14	0.8016	3.14	0.8747
3.2	0.1483	3.1	0.2856	3.15	0.615	3.15	0.8033	3.15	0.8683
3.2	0.1486	3.1	0.2863	3.16	0.6163	3.16	0.805	3.16	0.8621
3.2	0.149	3.1	0.2869	3.17	0.6178	3.17	0.8067	3.17	0.8564
3.2	0.1492	3.1	0.2876	3.18	0.6191	3.18	0.8084	3.18	0.8508
3.2	0.1496	3.1	0.2882	3.19	0.6205	3.19	0.8101	3.19	0.8455
3.2	0.1499	3.2	0.2889	3.2	0.6218	3.2	0.8117	3.2	0.8402
3.2	0.1503	3.2	0.2895	3.21	0.6233	3.21	0.8135	3.21	0.8353
3.2	0.1506	3.2	0.2902	3.22	0.6246	3.22	0.8151	3.22	0.8303
3.2	0.151	3.2	0.2908	3.23	0.626	3.23	0.8168	3.23	0.8256
3.3	0.1512	3.2	0.2915	3.24	0.6273	3.24	0.8184	3.24	0.8208
3.3	0.1516	3.2	0.2921	3.25	0.6288	3.25	0.8201	3.25	0.8162
3.3	0.1519	3.2	0.2928	3.26	0.6301	3.26	0.8218	3.26	0.8116
3.3	0.1523	3.2	0.2934	3.27	0.6315	3.27	0.8235	3.27	0.8072
3.3	0.1525	3.2	0.2941	3.28	0.6328	3.28	0.8251	3.28	0.8026
3.3	0.1529	3.3	0.2947	3.29	0.6343	3.29	0.8268	3.29	0.7983
3.3	0.1532	3.3	0.2954	3.3	0.6355	3.3	0.8284	3.3	0.7939
3.3	0.1536	3.3	0.2961	3.31	0.637	3.31	0.8301	3.31	0.7897
3.3	0.1538	3.3	0.2968	3.32	0.6383	3.32	0.8317	3.32	0.7853
3.3	0.1542	3.3	0.2974	3.33	0.6397	3.33	0.8334	3.33	0.7812
3.3	0.1545	3.3	0.2981	3.34	0.641	3.34	0.835	3.34	0.7769
3.4	0.1549	3.3	0.2987	3.35	0.6424	3.35	0.8367	3.35	0.7729
3.4	0.1551	3.3	0.2993	3.36	0.6437	3.36	0.8383	3.36	0.7687
3.4	0.1555	3.3	0.2999	3.37	0.6451	3.37	0.84	3.37	0.7646
3.4	0.1558	3.3	0.3006	3.38	0.6464	3.38	0.8416	3.38	0.7605
3.4	0.1562	3.3	0.3012	3.39	0.6478	3.39	0.8432	3.39	0.7565
3.4	0.1564	3.4	0.3019	3.4	0.6491	3.4	0.8448	3.4	0.7524
3.4	0.1568	3.4	0.3025	3.41	0.6505	3.41	0.8465	3.41	0.7485
3.4	0.1571	3.4	0.3032	3.42	0.6518	3.42	0.8481	3.42	0.7444
3.4	0.1575	3.4	0.3038	3.43	0.6532	3.43	0.8497	3.43	0.7406
3.4	0.1577	3.4	0.3045	3.44	0.6545	3.44	0.8513	3.44	0.7366
3.5	0.1581	3.4	0.3051	3.45	0.6559	3.45	0.8529	3.45	0.7327
3.5	0.1584	3.4	0.3058	3.46	0.6571	3.46	0.8545	3.46	0.7288
3.5	0.1588	3.4	0.3064	3.47	0.6586	3.47	0.8561	3.47	0.7249
3.5	0.159	3.4	0.3071	3.48	0.6598	3.48	0.8577	3.48	0.721
3.5	0.1594	3.5	0.3076	3.49	0.6612	3.49	0.8593	3.49	0.7172
3.5	0.1597	3.5	0.3083	3.5	0.6625	3.5	0.8609	3.5	0.7133
3.5	0.1601	3.5	0.3089	3.51	0.6639	3.51	0.8625	3.51	0.7096
3.5	0.1603	3.5	0.3096	3.52	0.6651	3.52	0.8641	3.52	0.7057
3.5	0.1607	3.5	0.3102	3.53	0.6665	3.53	0.8657	3.53	0.702
3.5	0.161	3.5	0.3109	3.54	0.6678	3.54	0.8672	3.54	0.6982
3.6	0.1614	3.5	0.3115	3.55	0.6692	3.55	0.8688	3.55	0.6945
3.6	0.1616	3.5	0.3122	3.56	0.6704	3.56	0.8704	3.56	0.6907
3.6	0.162	3.5	0.3128	3.57	0.6719	3.57	0.872	3.57	0.687
3.6	0.1623	3.5	0.3135	3.58	0.6731	3.58	0.8735	3.58	0.6832
3.6	0.1627	3.5	0.3141	3.59	0.6745	3.59	0.8751	3.59	0.6796
3.6	0.1629	3.6	0.3147	3.6	0.6757	3.6	0.8767	3.6	0.6759
3.6	0.1633	3.6	0.3153	3.61	0.6771	3.61	0.8782	3.61	0.6723
3.6	0.1635	3.6	0.316	3.62	0.6784	3.62	0.8798	3.62	0.6685
3.6	0.1639	3.6	0.3166	3.63	0.6798	3.63	0.8813	3.63	0.665
3.7	0.1642	3.6	0.3173	3.64	0.681	3.64	0.8829	3.64	0.6613
3.7	0.1646	3.6	0.3179	3.65	0.6824	3.65	0.8845	3.65	0.6577
3.7	0.1648	3.6	0.3186	3.66	0.6836	3.66	0.886	3.66	0.6541
3.7	0.1652	3.6	0.3192	3.67	0.685	3.67	0.8875	3.67	0.6506
3.7	0.1655	3.6	0.3198	3.68	0.6862	3.68	0.889	3.68	0.6469
3.7	0.1658	3.6	0.3204	3.69	0.6876	3.69	0.8906	3.69	0.6434
3.7	0.1661	3.7	0.3211	3.7	0.6888	3.7	0.8921	3.7	0.6398
3.7	0.1665	3.7	0.3217	3.71	0.6902	3.71	0.8936	3.71	0.6363
3.7	0.1667	3.7	0.3224	3.72	0.6914	3.72	0.8951	3.72	0.6327
3.7	0.1671	3.7	0.323	3.73	0.6928	3.73	0.8967	3.73	0.6292
3.8	0.1674	3.7	0.3236	3.74	0.694	3.74	0.8981	3.74	0.6256
3.8	0.1677	3.7	0.3242	3.75	0.6954	3.75	0.8997	3.75	0.6222
3.8	0.168	3.7	0.3249	3.76	0.6966	3.76	0.9012	3.76	0.6187
3.8	0.1684	3.7	0.3255	3.77	0.698	3.77	0.9027	3.77	0.6153
3.8	0.1686	3.7	0.3262	3.78	0.6992	3.78	0.9042	3.78	0.6117
3.8	0.169	3.8	0.3268	3.79	0.7006	3.79	0.9057	3.79	0.6083
3.8	0.1693	3.8	0.3275	3.8	0.7018	3.8	0.9072	3.8	0.6048
3.8	0.1697	3.8	0.328	3.81	0.7031	3.81	0.9087	3.81	0.6015
3.8	0.1699	3.8	0.3287	3.82	0.7043	3.82	0.9101	3.82	0.5979
3.8	0.1703	3.8	0.3293	3.83	0.7057	3.83	0.9117	3.83	0.5946
3.8	0.1705	3.8	0.33	3.84	0.7069	3.84	0.9131	3.84	0.5911
3.9	0.1709	3.8	0.3306	3.85	0.7083	3.85	0.9146	3.85	0.5878
3.9	0.1712	3.8	0.3312	3.86	0.7095	3.86	0.9161	3.86	0.5843
3.9	0.1715	3.8	0.3318	3.87	0.7109	3.87	0.9176	3.87	0.581
3.9	0.1718	3.8	0.3325	3.88	0.712	3.88	0.919	3.88	0.5776
3.9	0.1722	3.8	0.3331	3.89	0.7134	3.89	0.9205	3.89	0.5743
3.9	0.1724	3.9	0.3338	3.9	0.7146	3.9	0.9219	3.9	0.5709
3.9	0.1728	3.9	0.3343	3.91	0.7159	3.91	0.9234	3.91	0.5676
3.9	0.1731	3.9	0.335	3.92	0.7171	3.92	0.9248	3.92	0.5642
3.9	0.1734	3.9	0.3356	3.93	0.7185	3.93	0.9263	3.93	0.561
3.9	0.1737	3.9	0.3363	3.94	0.7197	3.94	0.9277	3.94	0.5576
4	0.1741	3.9	0.3369	3.95	0.721	3.95	0.9292	3.95	0.5544
4	0.1743	3.9	0.3375	3.96	0.7222	3.96	0.9306	3.96	0.551
4	0.1747	3.9	0.3381	3.97	0.7236	3.97	0.932	3.97	0.5478
4	0.1749	3.9	0.3388	3.98	0.7247	3.98	0.9334	3.98	0.5445
4	0.1753	4	0.3394	3.99	0.7261	3.99	0.9349	3.99	0.5413
4	0.1755	4	0.34	4	0.7273	4	0.9362	4	0.5379
4	0.1759	4	0.3406	4.01	0.7286	4.01	0.9377	4.01	0.5348
4	0.1762	4	0.3413	4.02	0.7298	4.02	0.9391	4.02	0.5315
4	0.1765	4	0.3419	4.03	0.7311	4.03	0.9405	4.03	0.5283
4	0.1768	4	0.3425	4.04	0.7323	4.04	0.9419	4.04	0.525
4.1	0.1772	4	0.3431	4.05	0.7336	4.05	0.9433	4.05	0.5219
4.1	0.1774	4	0.3438	4.06	0.7348	4.06	0.9447	4.06	0.5186
4.1	0.1778	4	0.3443	4.07	0.7361	4.07	0.9461	4.07	0.5155
4.1	0.178	4	0.345	4.08	0.7373	4.08	0.9475	4.08	0.5122
4.1	0.1784	4	0.3456	4.09	0.7386	4.09	0.9489	4.09	0.5091
4.1	0.1787	4.1	0.3462	4.1	0.7398	4.1	0.9502	4.1	0.5059
4.1	0.179	4.1	0.3468	4.11	0.7411	4.11	0.9516	4.11	0.5028
4.1	0.1793	4.1	0.3475	4.12	0.7423	4.12	0.953	4.12	0.4996
4.1	0.1797	4.1	0.3481	4.13	0.7436	4.13	0.9544	4.13	0.4965
4.2	0.1799	4.1	0.3487	4.14	0.7448	4.14	0.9557	4.14	0.4933
4.2	0.1803	4.1	0.3493	4.15	0.7461	4.15	0.9571	4.15	0.4902
4.2	0.1805	4.1	0.35	4.16	0.7473	4.16	0.9584	4.16	0.487
4.2	0.1809	4.1	0.3506	4.17	0.7486	4.17	0.9598	4.17	0.484
4.2	0.1812	4.1	0.3512	4.18	0.7497	4.18	0.9611	4.18	0.4808
4.2	0.1815	4.1	0.3518	4.19	0.751	4.19	0.9625	4.19	0.4778
4.2	0.1818	4.2	0.3524	4.2	0.7522	4.2	0.9638	4.2	0.4746
4.2	0.1821	4.2	0.353	4.21	0.7535	4.21	0.9652	4.21	0.4716
4.2	0.1824	4.2	0.3537	4.22	0.7547	4.22	0.9665	4.22	0.4685
4.2	0.1828	4.2	0.3543	4.23	0.756	4.23	0.9678	4.23	0.4655
4.3	0.183	4.2	0.3549	4.24	0.7571	4.24	0.9691	4.24	0.4623
4.3	0.1834	4.2	0.3555	4.25	0.7584	4.25	0.9705	4.25	0.4594
4.3	0.1836	4.2	0.3562	4.26	0.7596	4.26	0.9718	4.26	0.4563
4.3	0.184	4.2	0.3568	4.27	0.7609	4.27	0.9731	4.27	0.4533
4.3	0.1842	4.2	0.3574	4.28	0.762	4.28	0.9744	4.28	0.4502
4.3	0.1846	4.3	0.358	4.29	0.7633	4.29	0.9757	4.29	0.4473
4.3	0.1848	4.3	0.3586	4.3	0.7645	4.3	0.977	4.3	0.4442
4.3	0.1852	4.3	0.3592	4.31	0.7658	4.31	0.9783	4.31	0.4412
4.3	0.1855	4.3	0.3599	4.32	0.7669	4.32	0.9796	4.32	0.4382
4.3	0.1858	4.3	0.3604	4.33	0.7682	4.33	0.9809	4.33	0.4352
4.3	0.1861	4.3	0.3611	4.34	0.7693	4.34	0.9821	4.34	0.4322
4.4	0.1864	4.3	0.3617	4.35	0.7706	4.35	0.9834	4.35	0.4293
4.4	0.1867	4.3	0.3623	4.36	0.7717	4.36	0.9847	4.36	0.4262
4.4	0.1871	4.3	0.3629	4.37	0.773	4.37	0.986	4.37	0.4233
4.4	0.1873	4.3	0.3636	4.38	0.7742	4.38	0.9872	4.38	0.4203
4.4	0.1877	4.3	0.3641	4.39	0.7755	4.39	0.9885	4.39	0.4175
4.4	0.1879	4.4	0.3648	4.4	0.7766	4.4	0.9897	4.4	0.4144
4.4	0.1883	4.4	0.3654	4.41	0.7779	4.41	0.991	4.41	0.4116
4.4	0.1885	4.4	0.366	4.42	0.779	4.42	0.9923	4.42	0.4086
4.4	0.1889	4.4	0.3666	4.43	0.7803	4.43	0.9935	4.43	0.4057
4.4	0.1891	4.4	0.3672	4.44	0.7814	4.44	0.9947	4.44	0.4027
4.5	0.1895	4.4	0.3678	4.45	0.7827	4.45	0.996	4.45	0.3999
4.5	0.1897	4.4	0.3685	4.46	0.7838	4.46	0.9972	4.46	0.3969
4.5	0.1901	4.4	0.369	4.47	0.7851	4.47	0.9984	4.47	0.3941
4.5	0.1903	4.4	0.3697	4.48	0.7862	4.48	0.9996	4.48	0.3911
4.5	0.1907	4.5	0.3703	4.49	0.7875	4.49	0.954	4.49	0.3883
4.5	0.191	4.5	0.3709	4.5	0.7886	4.5	0.9398	4.5	0.3854
4.5	0.1913	4.5	0.3715	4.51	0.7898	4.51	0.9304	4.51	0.3826
4.5	0.1916	4.5	0.3721	4.52	0.7909	4.52	0.9228	4.52	0.3796
4.5	0.1919	4.5	0.3727	4.53	0.7922	4.53	0.9162	4.53	0.3769
4.5	0.1922	4.5	0.3733	4.54	0.7933	4.54	0.9104	4.54	0.3739
4.6	0.1925	4.5	0.3739	4.55	0.7946	4.55	0.9051	4.55	0.3712
4.6	0.1928	4.5	0.3746	4.56	0.7957	4.56	0.9001	4.56	0.3683
4.6	0.1931	4.5	0.3752	4.57	0.797	4.57	0.8955	4.57	0.3655
4.6	0.1934	4.5	0.3758	4.58	0.798	4.58	0.8911	4.58	0.3626
4.6	0.1937	4.5	0.3764	4.59	0.7993	4.59	0.8869	4.59	0.3599
4.6	0.194	4.6	0.377	4.6	0.8004	4.6	0.8828	4.6	0.357
4.6	0.1943	4.6	0.3776	4.61	0.8017	4.61	0.8788	4.61	0.3542
4.6	0.1946	4.6	0.3782	4.62	0.8028	4.62	0.875	4.62	0.3514
4.6	0.1949	4.6	0.3788	4.63	0.804	4.63	0.8712	4.63	0.3486
4.7	0.1952	4.6	0.3794	4.64	0.8051	4.64	0.8676	4.64	0.3458
4.7	0.1955	4.6	0.38	4.65	0.8064	4.65	0.864	4.65	0.3431
4.7	0.1958	4.6	0.3806	4.66	0.8075	4.66	0.8605	4.66	0.3402
4.7	0.1961	4.6	0.3812	4.67	0.8087	4.67	0.857	4.67	0.3376
4.7	0.1964	4.6	0.3819	4.68	0.8098	4.68	0.8536	4.68	0.3347
4.7	0.1967	4.6	0.3824	4.69	0.811	4.69	0.8502	4.69	0.332
4.7	0.197	4.7	0.3831	4.7	0.8121	4.7	0.8469	4.7	0.3292
4.7	0.1973	4.7	0.3836	4.71	0.8134	4.71	0.8436	4.71	0.3265
4.7	0.1976	4.7	0.3843	4.72	0.8144	4.72	0.8403	4.72	0.3237
4.7	0.198	4.7	0.3848	4.73	0.8157	4.73	0.837	4.73	0.321
4.8	0.1982	4.7	0.3855	4.74	0.8167	4.74	0.8338	4.74	0.3183
4.8	0.1986	4.7	0.386	4.75	0.818	4.75	0.8306	4.75	0.3156
4.8	0.1988	4.7	0.3867	4.76	0.819	4.76	0.8275	4.76	0.3128
4.8	0.1992	4.7	0.3873	4.77	0.8203	4.77	0.8244	4.77	0.3102
4.8	0.1994	4.7	0.3879	4.78	0.8213	4.78	0.8213	4.78	0.3074
4.8	0.1998	4.8	0.3885	4.79	0.8226	4.79	0.8182	4.79	0.3048
4.8	0.2	4.8	0.3891	4.8	0.8236	4.8	0.8151	4.8	0.302
4.8	0.2004	4.8	0.3897	4.81	0.8249	4.81	0.8121	4.81	0.2994
4.8	0.2006	4.8	0.3903	4.82	0.8259	4.82	0.809	4.82	0.2967
4.8	0.201	4.8	0.3909	4.83	0.8272	4.83	0.806	4.83	0.294
4.8	0.2012	4.8	0.3915	4.84	0.8282	4.84	0.803	4.84	0.2913
4.9	0.2016	4.8	0.3921	4.85	0.8295	4.85	0.8	4.85	0.2887
4.9	0.2018	4.8	0.3927	4.86	0.8305	4.86	0.7971	4.86	0.286
4.9	0.2022	4.8	0.3933	4.87	0.8317	4.87	0.7941	4.87	0.2834
4.9	0.2024	4.8	0.3939	4.88	0.8328	4.88	0.7911	4.88	0.2807
4.9	0.2027	4.8	0.3945	4.89	0.834	4.89	0.7882	4.89	0.2781
4.9	0.203	4.9	0.3951	4.9	0.8351	4.9	0.7853	4.9	0.2754
4.9	0.2033	4.9	0.3957	4.91	0.8363	4.91	0.7824	4.91	0.2728
4.9	0.2036	4.9	0.3963	4.92	0.8373	4.92	0.7795	4.92	0.2701
4.9	0.2039	4.9	0.3969	4.93	0.8385	4.93	0.7766	4.93	0.2676
4.9	0.2042	4.9	0.3975	4.94	0.8396	4.94	0.7737	4.94	0.2649
5	0.2045	4.9	0.3981	4.95	0.8408	4.95	0.7709	4.95	0.2624
5	0.2048	4.9	0.3987	4.96	0.8418	4.96	0.7681	4.96	0.2597
5	0.2051	4.9	0.3993	4.97	0.843	4.97	0.7652	4.97	0.2572
5	0.2054	4.9	0.3999	4.98	0.8441	4.98	0.7624	4.98	0.2545
5	0.2057	5	0.4005	4.99	0.8453	4.99	0.7595	4.99	0.252
5	0.206	5	0.4011	5	0.8463	5	0.7568	5	0.2493
5	0.2063	5	0.4017	5.01	0.8475	5.01	0.7539	5.01	0.2468
5	0.2066	5	0.4023	5.02	0.8486	5.02	0.7512	5.02	0.2442
5	0.2069	5	0.4029	5.03	0.8498	5.03	0.7484	5.03	0.2417
5	0.2072	5	0.4035	5.04	0.8508	5.04	0.7456	5.04	0.239
5.1	0.2075	5	0.4041	5.05	0.852	5.05	0.7428	5.05	0.2365
5.1	0.2078	5	0.4047	5.06	0.853	5.06	0.7401	5.06	0.2339
5.1	0.2081	5	0.4053	5.07	0.8542	5.07	0.7373	5.07	0.2315
5.1	0.2084	5	0.4059	5.08	0.8552	5.08	0.7346	5.08	0.2288
5.1	0.2087	5	0.4065	5.09	0.8564	5.09	0.7319	5.09	0.2264
5.1	0.209	5.1	0.4071	5.1	0.8574	5.1	0.7292	5.1	0.2238
5.1	0.2093	5.1	0.4076	5.11	0.8586	5.11	0.7265	5.11	0.2213
5.1	0.2096	5.1	0.4083	5.12	0.8596	5.12	0.7238	5.12	0.2188
5.1	0.2099	5.1	0.4088	5.13	0.8608	5.13	0.7211	5.13	0.2163
5.2	0.2101	5.1	0.4094	5.14	0.8618	5.14	0.7184	5.14	0.2137
5.2	0.2105	5.1	0.41	5.15	0.863	5.15	0.7157	5.15	0.2113
5.2	0.2107	5.1	0.4106	5.16	0.864	5.16	0.713	5.16	0.2087
5.2	0.2111	5.1	0.4112	5.17	0.8652	5.17	0.7104	5.17	0.2063
5.2	0.2113	5.1	0.4118	5.18	0.8662	5.18	0.7077	5.18	0.2037
5.2	0.2117	5.1	0.4124	5.19	0.8674	5.19	0.705	5.19	0.2013
5.2	0.2119	5.2	0.413	5.2	0.8684	5.2	0.7024	5.2	0.1988
5.2	0.2123	5.2	0.4136	5.21	0.8695	5.21	0.6998	5.21	0.1964
5.2	0.2125	5.2	0.4142	5.22	0.8705	5.22	0.6971	5.22	0.1938
5.2	0.2128	5.2	0.4148	5.23	0.8717	5.23	0.6945	5.23	0.1915
5.3	0.2131	5.2	0.4154	5.24	0.8727	5.24	0.6919	5.24	0.1889
5.3	0.2134	5.2	0.416	5.25	0.8739	5.25	0.6893	5.25	0.1866
5.3	0.2137	5.2	0.4166	5.26	0.8749	5.26	0.6867	5.26	0.1841
5.3	0.214	5.2	0.4171	5.27	0.876	5.27	0.6841	5.27	0.1817
5.3	0.2143	5.2	0.4177	5.28	0.877	5.28	0.6815	5.28	0.1792
5.3	0.2146	5.3	0.4183	5.29	0.8782	5.29	0.6789	5.29	0.1768
5.3	0.2149	5.3	0.4189	5.3	0.8792	5.3	0.6764	5.3	0.1744
5.3	0.2152	5.3	0.4195	5.31	0.8803	5.31	0.6738	5.31	0.172
5.3	0.2154	5.3	0.4201	5.32	0.8813	5.32	0.6712	5.32	0.1695
5.3	0.2158	5.3	0.4207	5.33	0.8824	5.33	0.6687	5.33	0.1672
5.3	0.216	5.3	0.4213	5.34	0.8834	5.34	0.6661	5.34	0.1647
5.4	0.2164	5.3	0.4218	5.35	0.8846	5.35	0.6635	5.35	0.1624
5.4	0.2166	5.3	0.4224	5.36	0.8856	5.36	0.661	5.36	0.1599
5.4	0.2169	5.3	0.423	5.37	0.8867	5.37	0.6585	5.37	0.1576
5.4	0.2172	5.3	0.4236	5.38	0.8877	5.38	0.656	5.38	0.1552
5.4	0.2175	5.3	0.4242	5.39	0.8888	5.39	0.6535	5.39	0.1529
5.4	0.2178	5.4	0.4248	5.4	0.8898	5.4	0.651	5.4	0.1504
5.4	0.2181	5.4	0.4254	5.41	0.8909	5.41	0.6484	5.41	0.1482
5.4	0.2184	5.4	0.426	5.42	0.8919	5.42	0.6459	5.42	0.1457
5.4	0.2187	5.4	0.4265	5.43	0.893	5.43	0.6434	5.43	0.1435
5.4	0.219	5.4	0.4271	5.44	0.8939	5.44	0.6409	5.44	0.1411
5.5	0.2193	5.4	0.4277	5.45	0.8951	5.45	0.6385	5.45	0.1388
5.5	0.2195	5.4	0.4283	5.46	0.896	5.46	0.636	5.46	0.1364
5.5	0.2199	5.4	0.4289	5.47	0.8971	5.47	0.6335	5.47	0.1341
5.5	0.2201	5.4	0.4295	5.48	0.8981	5.48	0.631	5.48	0.1317
5.5	0.2205	5.5	0.43	5.49	0.8992	5.49	0.6286	5.49	0.1295
5.5	0.2207	5.5	0.4306	5.5	0.9002	5.5	0.6261	5.5	0.1271
5.5	0.2211	5.5	0.4312	5.51	0.9013	5.51	0.6236	5.51	0.1249
5.5	0.2213	5.5	0.4318	5.52	0.9023	5.52	0.6212	5.52	0.1225
5.5	0.2216	5.5	0.4324	5.53	0.9034	5.53	0.6188	5.53	0.1203
5.5	0.2219	5.5	0.433	5.54	0.9043	5.54	0.6164	5.54	0.1179
5.6	0.2222	5.5	0.4336	5.55	0.9054	5.55	0.6139	5.55	0.1157
5.6	0.2225	5.5	0.4342	5.56	0.9064	5.56	0.6115	5.56	0.1134
5.6	0.2228	5.5	0.4347	5.57	0.9075	5.57	0.6091	5.57	0.1112
5.6	0.223	5.5	0.4353	5.58	0.9084	5.58	0.6067	5.58	0.1089
5.6	0.2234	5.5	0.4359	5.59	0.9095	5.59	0.6043	5.59	0.1067
5.6	0.2236	5.6	0.4365	5.6	0.9105	5.6	0.6019	5.6	0.1044
5.6	0.2239	5.6	0.4371	5.61	0.9116	5.61	0.5995	5.61	0.1022
5.6	0.2242	5.6	0.4376	5.62	0.9125	5.62	0.597	5.62	0.09987
5.6	0.2245	5.6	0.4382	5.63	0.9136	5.63	0.5947	5.63	0.0977
5.7	0.2248	5.6	0.4388	5.64	0.9145	5.64	0.5923	5.64	0.09541
5.7	0.2251	5.6	0.4394	5.65	0.9156	5.65	0.5899	5.65	0.09326
5.7	0.2254	5.6	0.44	5.66	0.9165	5.66	0.5875	5.66	0.09097
5.7	0.2257	5.6	0.4405	5.67	0.9176	5.67	0.5852	5.67	0.08881
5.7	0.2259	5.6	0.4411	5.68	0.9185	5.68	0.5828	5.68	0.08655
5.7	0.2263	5.6	0.4417	5.69	0.9196	5.69	0.5804	5.69	0.08442
5.7	0.2265	5.7	0.4423	5.7	0.9205	5.7	0.5781	5.7	0.08216
5.7	0.2268	5.7	0.4429	5.71	0.9216	5.71	0.5758	5.71	0.08002
5.7	0.2271	5.7	0.4435	5.72	0.9225	5.72	0.5734	5.72	0.07778
5.7	0.2274	5.7	0.444	5.73	0.9236	5.73	0.5711	5.73	0.07567
5.8	0.2277	5.7	0.4446	5.74	0.9245	5.74	0.5687	5.74	0.07343
5.8	0.228	5.7	0.4452	5.75	0.9256	5.75	0.5664	5.75	0.07134
5.8	0.2283	5.7	0.4458	5.76	0.9265	5.76	0.5641	5.76	0.06912
5.8	0.2286	5.7	0.4464	5.77	0.9276	5.77	0.5618	5.77	0.06704
5.8	0.2288	5.7	0.4469	5.78	0.9285	5.78	0.5594	5.78	0.06483
5.8	0.2291	5.8	0.4475	5.79	0.9295	5.79	0.5571	5.79	0.06276
5.8	0.2294	5.8	0.4481	5.8	0.9304	5.8	0.5548	5.8	0.06054
5.8	0.2297	5.8	0.4487	5.81	0.9315	5.81	0.5525	5.81	0.05848
5.8	0.23	5.8	0.4493	5.82	0.9324	5.82	0.5502	5.82	0.05629
5.8	0.2303	5.8	0.4498	5.83	0.9334	5.83	0.5479	5.83	0.05425
5.8	0.2306	5.8	0.4504	5.84	0.9343	5.84	0.5456	5.84	0.05207
5.9	0.2309	5.8	0.451	5.85	0.9354	5.85	0.5433	5.85	0.05001
5.9	0.2311	5.8	0.4516	5.86	0.9363	5.86	0.5411	5.86	0.04785
5.9	0.2315	5.8	0.4521	5.87	0.9373	5.87	0.5388	5.87	0.04582
5.9	0.2317	5.8	0.4527	5.88	0.9382	5.88	0.5365	5.88	0.04367
5.9	0.232	5.8	0.4533	5.89	0.9392	5.89	0.5343	5.89	0.04164
5.9	0.2323	5.9	0.4539	5.9	0.9401	5.9	0.532	5.9	0.03949
5.9	0.2326	5.9	0.4544	5.91	0.9411	5.91	0.5297	5.91	0.03749
5.9	0.2328	5.9	0.455	5.92	0.942	5.92	0.5275	5.92	0.03536
5.9	0.2332	5.9	0.4556	5.93	0.9431	5.93	0.5253	5.93	0.03337
5.9	0.2334	5.9	0.4562	5.94	0.9439	5.94	0.523	5.94	0.03125
6	0.2337	5.9	0.4567	5.95	0.945	5.95	0.5208	5.95	0.02928
6	0.234	5.9	0.4573	5.96	0.9458	5.96	0.5185	5.96	0.02717
6	0.2343	5.9	0.4579	5.97	0.9469	5.97	0.5163	5.97	0.0252
6	0.2346	5.9	0.4585	5.98	0.9477	5.98	0.5141	5.98	0.0231
6	0.2349	6	0.459	5.99	0.9487	5.99	0.5118	5.99	0.02113
6	0.2351	6	0.4596	6	0.9496	6	0.5096	6	0.01905
6	0.2355	6	0.4602	6.01	0.9506	6.01	0.5074	6.01	0.01709
6	0.2357	6	0.4608	6.02	0.9515	6.02	0.5052	6.02	0.01503
6	0.236	6	0.4613	6.03	0.9525	6.03	0.503	6.03	0.01308
6	0.2363	6	0.4619	6.04	0.9534	6.04	0.5008	6.04	0.01101
6.1	0.2366	6	0.4625	6.05	0.9544	6.05	0.4986	6.05	0.00908
6.1	0.2369	6	0.463	6.06	0.9552	6.06	0.4964	6.06	0.00703
6.1	0.2372	6	0.4636	6.07	0.9562	6.07	0.4942	6.07	0.00512
6.1	0.2374	6	0.4642	6.08	0.9571	6.08	0.492	6.08	0.00307
6.1	0.2378	6	0.4648	6.09	0.9581	6.09	0.4898	6.09	0.00115
6.1	0.238	6.1	0.4653	6.1	0.9589	6.1	0.4877
6.1	0.2383	6.1	0.4659	6.11	0.9599	6.11	0.4855
6.1	0.2386	6.1	0.4665	6.12	0.9607	6.12	0.4833
6.1	0.2389	6.1	0.467	6.13	0.9617	6.13	0.4811
6.2	0.2392	6.1	0.4676	6.14	0.9626	6.14	0.479
6.2	0.2395	6.1	0.4682	6.15	0.9636	6.15	0.4768
6.2	0.2397	6.1	0.4687	6.16	0.9644	6.16	0.4747
6.2	0.2401	6.1	0.4693	6.17	0.9654	6.17	0.4725
6.2	0.2403	6.1	0.4699	6.18	0.9662	6.18	0.4703
6.2	0.2406	6.1	0.4704	6.19	0.9672	6.19	0.4682
6.2	0.2409	6.2	0.471	6.2	0.968	6.2	0.4661
6.2	0.2412	6.2	0.4716	6.21	0.969	6.21	0.4639
6.2	0.2414	6.2	0.4722	6.22	0.9698	6.22	0.4618
6.2	0.2418	6.2	0.4727	6.23	0.9707	6.23	0.4597
6.3	0.242	6.2	0.4733	6.24	0.9715	6.24	0.4576
6.3	0.2423	6.2	0.4739	6.25	0.9725	6.25	0.4554
6.3	0.2426	6.2	0.4744	6.26	0.9733	6.26	0.4533
6.3	0.2429	6.2	0.475	6.27	0.9743	6.27	0.4512
6.3	0.2431	6.2	0.4756	6.28	0.9751	6.28	0.4491
6.3	0.2435	6.3	0.4761	6.29	0.976	6.29	0.447
6.3	0.2437	6.3	0.4767	6.3	0.9768	6.3	0.4449
6.3	0.244	6.3	0.4773	6.31	0.9778	6.31	0.4428
6.3	0.2443	6.3	0.4778	6.32	0.9786	6.32	0.4407
6.3	0.2446	6.3	0.4784	6.33	0.9795	6.33	0.4386
6.3	0.2448	6.3	0.479	6.34	0.9803	6.34	0.4365
6.4	0.2451	6.3	0.4795	6.35	0.9813	6.35	0.4344
6.4	0.2454	6.3	0.4801	6.36	0.9821	6.36	0.4323
6.4	0.2457	6.3	0.4807	6.37	0.983	6.37	0.4302
6.4	0.246	6.3	0.4812	6.38	0.9838	6.38	0.4281
6.4	0.2463	6.3	0.4818	6.39	0.9847	6.39	0.4261
6.4	0.2466	6.4	0.4824	6.4	0.9855	6.4	0.424
6.4	0.2469	6.4	0.4829	6.41	0.9864	6.41	0.422
6.4	0.2471	6.4	0.4835	6.42	0.9872	6.42	0.4199
6.4	0.2474	6.4	0.4841	6.43	0.9881	6.43	0.4179
6.4	0.2477	6.4	0.4846	6.44	0.9889	6.44	0.4158
6.5	0.248	6.4	0.4852	6.45	0.9898	6.45	0.4137
6.5	0.2483	6.4	0.4857	6.46	0.9906	6.46	0.4117
6.5	0.2486	6.4	0.4863	6.47	0.9915	6.47	0.4096
6.5	0.2488	6.4	0.4869	6.48	0.9923	6.48	0.4076
6.5	0.2491	6.5	0.4874	6.49	0.9932	6.49	0.4056
6.5	0.2494	6.5	0.488	6.5	0.9939	6.5	0.4035
6.5	0.2497	6.5	0.4885	6.51	0.9948	6.51	0.4015
6.5	0.25	6.5	0.4891	6.52	0.9956	6.52	0.3995
6.5	0.2503	6.5	0.4897	6.53	0.9965	6.53	0.3974
6.5	0.2505	6.5	0.4902	6.54	0.9972	6.54	0.3954
6.6	0.2508	6.5	0.4908	6.55	0.9981	6.55	0.3934
6.6	0.2511	6.5	0.4914	6.56	0.9989	6.56	0.3914
6.6	0.2514	6.5	0.4919	6.57	0.9998	6.57	0.3894
6.6	0.2516	6.5	0.4925	6.58	0.9656	6.58	0.3873
6.6	0.2519	6.5	0.493	6.59	0.9549	6.59	0.3854
6.6	0.2522	6.6	0.4936	6.6	0.9478	6.6	0.3833
6.6	0.2525	6.6	0.4942	6.61	0.942	6.61	0.3814
6.6	0.2528	6.6	0.4947	6.62	0.9372	6.62	0.3794
6.6	0.2531	6.6	0.4953	6.63	0.9327	6.63	0.3774
6.7	0.2533	6.6	0.4958	6.64	0.9288	6.64	0.3754
6.7	0.2536	6.6	0.4964	6.65	0.9249	6.65	0.3734
6.7	0.2539	6.6	0.4969	6.66	0.9215	6.66	0.3714
6.7	0.2542	6.6	0.4975	6.67	0.9181	6.67	0.3694
6.7	0.2545	6.6	0.4981	6.68	0.9149	6.68	0.3674
6.7	0.2547	6.6	0.4986	6.69	0.9118	6.69	0.3655
6.7	0.255	6.7	0.4992	6.7	0.9088	6.7	0.3635
6.7	0.2553	6.7	0.4997	6.71	0.9059	6.71	0.3615
6.7	0.2556	6.7	0.5003	6.72	0.9031	6.72	0.3596
6.7	0.2559	6.7	0.5008	6.73	0.9002	6.73	0.3576
6.8	0.2561	6.7	0.5014	6.74	0.8976	6.74	0.3556
6.8	0.2564	6.7	0.5019	6.75	0.8948	6.75	0.3537
6.8	0.2567	6.7	0.5025	6.76	0.8923	6.76	0.3517
6.8	0.257	6.7	0.5031	6.77	0.8896	6.77	0.3498
6.8	0.2573	6.7	0.5036	6.78	0.8871	6.78	0.3478
6.8	0.2576	6.8	0.5042	6.79	0.8845	6.79	0.3459
6.8	0.2578	6.8	0.5047	6.8	0.8821	6.8	0.3439
6.8	0.2581	6.8	0.5053	6.81	0.8795	6.81	0.342
6.8	0.2584	6.8	0.5058	6.82	0.8772	6.82	0.3401
6.8	0.2587	6.8	0.5064	6.83	0.8747	6.83	0.3382
6.8	0.259	6.8	0.5069	6.84	0.8723	6.84	0.3362
6.9	0.2592	6.8	0.5075	6.85	0.8699	6.85	0.3343
6.9	0.2595	6.8	0.508	6.86	0.8676	6.86	0.3324
6.9	0.2598	6.8	0.5086	6.87	0.8652	6.87	0.3305
6.9	0.2601	6.8	0.5091	6.88	0.8629	6.88	0.3285
6.9	0.2604	6.8	0.5097	6.89	0.8605	6.89	0.3266
6.9	0.2606	6.9	0.5103	6.9	0.8583	6.9	0.3247
6.9	0.2609	6.9	0.5108	6.91	0.8559	6.91	0.3228
6.9	0.2612	6.9	0.5114	6.92	0.8537	6.92	0.3209
6.9	0.2615	6.9	0.5119	6.93	0.8514	6.93	0.319
6.9	0.2617	6.9	0.5125	6.94	0.8492	6.94	0.3171
7	0.262	6.9	0.513	6.95	0.8469	6.95	0.3152
7	0.2623	6.9	0.5136	6.96	0.8447	6.96	0.3133
7	0.2626	6.9	0.5141	6.97	0.8424	6.97	0.3114
7	0.2629	6.9	0.5147	6.98	0.8403	6.98	0.3095
7	0.2632	7	0.5152	6.99	0.838	6.99	0.3076
7	0.2634	7	0.5158	7	0.8359	7	0.3057
7	0.2637	7	0.5163	7.01	0.8337	7.01	0.3039
7	0.264	7	0.5169	7.02	0.8316	7.02	0.302
7	0.2643	7	0.5174	7.03	0.8294	7.03	0.3001
7	0.2645	7	0.518	7.04	0.8273	7.04	0.2983
7.1	0.2648	7	0.5185	7.05	0.8251	7.05	0.2964
7.1	0.2651	7	0.5191	7.06	0.823	7.06	0.2945
7.1	0.2654	7	0.5196	7.07	0.8208	7.07	0.2927
7.1	0.2656	7	0.5202	7.08	0.8187	7.08	0.2908
7.1	0.2659	7	0.5207	7.09	0.8166	7.09	0.2889
7.1	0.2662	7.1	0.5213	7.1	0.8145	7.1	0.2871
7.1	0.2665	7.1	0.5218	7.11	0.8124	7.11	0.2852
7.1	0.2667	7.1	0.5224	7.12	0.8103	7.12	0.2834
7.1	0.267	7.1	0.5229	7.13	0.8082	7.13	0.2815
7.2	0.2673	7.1	0.5235	7.14	0.8062	7.14	0.2797
7.2	0.2676	7.1	0.524	7.15	0.804	7.15	0.2778
7.2	0.2678	7.1	0.5246	7.16	0.802	7.16	0.276
7.2	0.2681	7.1	0.5251	7.17	0.7999	7.17	0.2742
7.2	0.2684	7.1	0.5257	7.18	0.7979	7.18	0.2723
7.2	0.2687	7.1	0.5262	7.19	0.7958	7.19	0.2705
7.2	0.2689	7.2	0.5268	7.2	0.7938	7.2	0.2686
7.2	0.2692	7.2	0.5273	7.21	0.7917	7.21	0.2668
7.2	0.2695	7.2	0.5278	7.22	0.7898	7.22	0.265
7.2	0.2698	7.2	0.5284	7.23	0.7877	7.23	0.2632
7.3	0.2701	7.2	0.5289	7.24	0.7857	7.24	0.2614
7.3	0.2704	7.2	0.5295	7.25	0.7836	7.25	0.2596
7.3	0.2706	7.2	0.53	7.26	0.7817	7.26	0.2578
7.3	0.2709	7.2	0.5306	7.27	0.7796	7.27	0.256
7.3	0.2712	7.2	0.5311	7.28	0.7777	7.28	0.2541
7.3	0.2715	7.3	0.5317	7.29	0.7757	7.29	0.2523
7.3	0.2717	7.3	0.5322	7.3	0.7737	7.3	0.2505
7.3	0.272	7.3	0.5328	7.31	0.7717	7.31	0.2487
7.3	0.2723	7.3	0.5333	7.32	0.7698	7.32	0.2469
7.3	0.2725	7.3	0.5339	7.33	0.7678	7.33	0.2452
7.3	0.2728	7.3	0.5344	7.34	0.7659	7.34	0.2433
7.4	0.2731	7.3	0.5349	7.35	0.7638	7.35	0.2416
7.4	0.2734	7.3	0.5355	7.36	0.7619	7.36	0.2398
7.4	0.2737	7.3	0.536	7.37	0.7599	7.37	0.238
7.4	0.2739	7.3	0.5366	7.38	0.758	7.38	0.2362
7.4	0.2742	7.3	0.5371	7.39	0.756	7.39	0.2344
7.4	0.2745	7.4	0.5376	7.4	0.7541	7.4	0.2326
7.4	0.2748	7.4	0.5382	7.41	0.7521	7.41	0.2309
7.4	0.275	7.4	0.5387	7.42	0.7503	7.42	0.2291
7.4	0.2753	7.4	0.5393	7.43	0.7483	7.43	0.2274
7.4	0.2756	7.4	0.5398	7.44	0.7464	7.44	0.2256
7.5	0.2759	7.4	0.5403	7.45	0.7444	7.45	0.2238
7.5	0.2761	7.4	0.5409	7.46	0.7426	7.46	0.2221
7.5	0.2764	7.4	0.5414	7.47	0.7406	7.47	0.2203
7.5	0.2767	7.4	0.5419	7.48	0.7388	7.48	0.2186
7.5	0.277	7.5	0.5425	7.49	0.7368	7.49	0.2168
7.5	0.2772	7.5	0.543	7.5	0.735	7.5	0.215
7.5	0.2775	7.5	0.5436	7.51	0.733	7.51	0.2133
7.5	0.2778	7.5	0.5441	7.52	0.7312	7.52	0.2116
7.5	0.2781	7.5	0.5447	7.53	0.7293	7.53	0.2098
7.5	0.2783	7.5	0.5452	7.54	0.7274	7.54	0.2081
7.6	0.2786	7.5	0.5457	7.55	0.7255	7.55	0.2064
7.6	0.2789	7.5	0.5463	7.56	0.7237	7.56	0.2046
7.6	0.2792	7.5	0.5468	7.57	0.7217	7.57	0.2029
7.6	0.2794	7.5	0.5473	7.58	0.7199	7.58	0.2011
7.6	0.2797	7.5	0.5479	7.59	0.718	7.59	0.1995
7.6	0.28	7.6	0.5484	7.6	0.7162	7.6	0.1977
7.6	0.2803	7.6	0.549	7.61	0.7143	7.61	0.196
7.6	0.2805	7.6	0.5495	7.62	0.7125	7.62	0.1943
7.6	0.2808	7.6	0.55	7.63	0.7106	7.63	0.1926
7.7	0.2811	7.6	0.5506	7.64	0.7088	7.64	0.1908
7.7	0.2814	7.6	0.5511	7.65	0.7069	7.65	0.1892
7.7	0.2816	7.6	0.5516	7.66	0.7051	7.66	0.1874
7.7	0.2819	7.6	0.5522	7.67	0.7032	7.67	0.1858
7.7	0.2822	7.6	0.5527	7.68	0.7014	7.68	0.184
7.7	0.2825	7.6	0.5533	7.69	0.6996	7.69	0.1824
7.7	0.2827	7.7	0.5538	7.7	0.6978	7.7	0.1807
7.7	0.283	7.7	0.5543	7.71	0.6959	7.71	0.179
7.7	0.2833	7.7	0.5548	7.72	0.6942	7.72	0.1773
7.7	0.2835	7.7	0.5554	7.73	0.6923	7.73	0.1756
7.8	0.2838	7.7	0.5559	7.74	0.6905	7.74	0.1739
7.8	0.2841	7.7	0.5565	7.75	0.6887	7.75	0.1722
7.8	0.2844	7.7	0.557	7.76	0.6869	7.76	0.1705
7.8	0.2846	7.7	0.5575	7.77	0.6851	7.77	0.1689
7.8	0.2849	7.7	0.558	7.78	0.6833	7.78	0.1672
7.8	0.2852	7.8	0.5586	7.79	0.6815	7.79	0.1655
7.8	0.2855	7.8	0.5591	7.8	0.6797	7.8	0.1639
7.8	0.2857	7.8	0.5597	7.81	0.6779	7.81	0.1622
7.8	0.286	7.8	0.5602	7.82	0.6761	7.82	0.1605
7.8	0.2863	7.8	0.5607	7.83	0.6743	7.83	0.1589
7.8	0.2866	7.8	0.5613	7.84	0.6726	7.84	0.1572
7.9	0.2868	7.8	0.5618	7.85	0.6708	7.85	0.1556
7.9	0.2871	7.8	0.5623	7.86	0.669	7.86	0.1539
7.9	0.2874	7.8	0.5629	7.87	0.6672	7.87	0.1523
7.9	0.2877	7.8	0.5634	7.88	0.6655	7.88	0.1506
7.9	0.2879	7.8	0.5639	7.89	0.6637	7.89	0.149
7.9	0.2882	7.9	0.5644	7.9	0.662	7.9	0.1473
7.9	0.2885	7.9	0.565	7.91	0.6601	7.91	0.1457
7.9	0.2888	7.9	0.5655	7.92	0.6584	7.92	0.1441
7.9	0.289	7.9	0.566	7.93	0.6567	7.93	0.1425
7.9	0.2893	7.9	0.5666	7.94	0.655	7.94	0.1408
8	0.2896	7.9	0.5671	7.95	0.6532	7.95	0.1392
8	0.2898	7.9	0.5676	7.96	0.6515	7.96	0.1376
8	0.2901	7.9	0.5682	7.97	0.6497	7.97	0.136
8	0.2904	7.9	0.5687	7.98	0.648	7.98	0.1343
8	0.2907	8	0.5692	7.99	0.6462	7.99	0.1328
8	0.2909	8	0.5697	8	0.6445	8	0.1311
8	0.2912	8	0.5703	8.01	0.6427	8.01	0.1295
8	0.2915	8	0.5708	8.02	0.6411	8.02	0.1279
8	0.2917	8	0.5714	8.03	0.6393	8.03	0.1263
8	0.292	8	0.5719	8.04	0.6376	8.04	0.1247
8.1	0.2923	8	0.5724	8.05	0.6358	8.05	0.1231
8.1	0.2926	8	0.5729	8.06	0.6342	8.06	0.1215
8.1	0.2928	8	0.5735	8.07	0.6324	8.07	0.1199
8.1	0.2931	8	0.574	8.08	0.6307	8.08	0.1183
8.1	0.2934	8	0.5745	8.09	0.629	8.09	0.1168
8.1	0.2936	8.1	0.575	8.1	0.6273	8.1	0.1151
8.1	0.2939	8.1	0.5756	8.11	0.6256	8.11	0.1136
8.1	0.2942	8.1	0.5761	8.12	0.6239	8.12	0.112
8.1	0.2945	8.1	0.5766	8.13	0.6222	8.13	0.1105
8.2	0.2947	8.1	0.5771	8.14	0.6205	8.14	0.1089
8.2	0.295	8.1	0.5777	8.15	0.6188	8.15	0.1073
8.2	0.2953	8.1	0.5782	8.16	0.6172	8.16	0.1057
8.2	0.2955	8.1	0.5787	8.17	0.6154	8.17	0.1042
8.2	0.2958	8.1	0.5792	8.18	0.6138	8.18	0.1026
8.2	0.2961	8.1	0.5797	8.19	0.6121	8.19	0.1011
8.2	0.2964	8.2	0.5802	8.2	0.6104	8.2	0.09949
8.2	0.2966	8.2	0.5808	8.21	0.6087	8.21	0.09797
8.2	0.2969	8.2	0.5813	8.22	0.6071	8.22	0.09638
8.2	0.2972	8.2	0.5819	8.23	0.6054	8.23	0.09488
8.3	0.2975	8.2	0.5823	8.24	0.6037	8.24	0.09331
8.3	0.2977	8.2	0.5829	8.25	0.602	8.25	0.09181
8.3	0.298	8.2	0.5834	8.26	0.6004	8.26	0.09022
8.3	0.2983	8.2	0.5839	8.27	0.5987	8.27	0.08872
8.3	0.2985	8.2	0.5844	8.28	0.5971	8.28	0.08715
8.3	0.2988	8.3	0.585	8.29	0.5954	8.29	0.08566
8.3	0.2991	8.3	0.5855	8.3	0.5938	8.3	0.0841
8.3	0.2993	8.3	0.586	8.31	0.5921	8.31	0.08262
8.3	0.2996	8.3	0.5865	8.32	0.5905	8.32	0.08106
8.3	0.2999	8.3	0.5871	8.33	0.5888	8.33	0.07957
8.3	0.3002	8.3	0.5876	8.34	0.5872	8.34	0.07801
8.4	0.3004	8.3	0.5881	8.35	0.5855	8.35	0.07654
8.4	0.3007	8.3	0.5886	8.36	0.5839	8.36	0.07499
8.4	0.301	8.3	0.5892	8.37	0.5822	8.37	0.07353
8.4	0.3012	8.3	0.5897	8.38	0.5806	8.38	0.072
8.4	0.3015	8.3	0.5902	8.39	0.5789	8.39	0.07053
8.4	0.3018	8.4	0.5907	8.4	0.5774	8.4	0.06901
8.4	0.302	8.4	0.5913	8.41	0.5757	8.41	0.06755
8.4	0.3023	8.4	0.5917	8.42	0.5741	8.42	0.06602
8.4	0.3026	8.4	0.5923	8.43	0.5725	8.43	0.06458
8.4	0.3029	8.4	0.5928	8.44	0.5709	8.44	0.06305
8.5	0.3031	8.4	0.5933	8.45	0.5692	8.45	0.06161
8.5	0.3034	8.4	0.5938	8.46	0.5676	8.46	0.06007
8.5	0.3037	8.4	0.5944	8.47	0.566	8.47	0.05864
8.5	0.3039	8.4	0.5949	8.48	0.5644	8.48	0.05712
8.5	0.3042	8.5	0.5954	8.49	0.5628	8.49	0.0557
8.5	0.3045	8.5	0.5959	8.5	0.5612	8.5	0.0542
8.5	0.3047	8.5	0.5964	8.51	0.5595	8.51	0.05277
8.5	0.305	8.5	0.5969	8.52	0.558	8.52	0.05126
8.5	0.3053	8.5	0.5975	8.53	0.5563	8.53	0.04983
8.5	0.3055	8.5	0.598	8.54	0.5548	8.54	0.04833
8.6	0.3058	8.5	0.5985	8.55	0.5531	8.55	0.04692
8.6	0.3061	8.5	0.599	8.56	0.5516	8.56	0.04543
8.6	0.3063	8.5	0.5995	8.57	0.5499	8.57	0.04402
8.6	0.3066	8.5	0.6	8.58	0.5484	8.58	0.04253
8.6	0.3069	8.5	0.6006	8.59	0.5468	8.59	0.04112
8.6	0.3071	8.6	0.6011	8.6	0.5452	8.6	0.03963
8.6	0.3074	8.6	0.6016	8.61	0.5436	8.61	0.03824
8.6	0.3077	8.6	0.6021	8.62	0.5421	8.62	0.03676
8.6	0.3079	8.6	0.6027	8.63	0.5404	8.63	0.03538
8.7	0.3082	8.6	0.6031	8.64	0.5389	8.64	0.03391
8.7	0.3085	8.6	0.6037	8.65	0.5373	8.65	0.03253
8.7	0.3088	8.6	0.6042	8.66	0.5358	8.66	0.03106
8.7	0.309	8.6	0.6047	8.67	0.5342	8.67	0.02969
8.7	0.3093	8.6	0.6052	8.68	0.5327	8.68	0.02823
8.7	0.3096	8.6	0.6057	8.69	0.531	8.69	0.02685
8.7	0.3098	8.7	0.6062	8.7	0.5295	8.7	0.02541
8.7	0.3101	8.7	0.6068	8.71	0.5279	8.71	0.02404
8.7	0.3104	8.7	0.6072	8.72	0.5264	8.72	0.02258
8.7	0.3106	8.7	0.6078	8.73	0.5248	8.73	0.02121
8.8	0.3109	8.7	0.6083	8.74	0.5233	8.74	0.01977
8.8	0.3111	8.7	0.6088	8.75	0.5217	8.75	0.01841
8.8	0.3114	8.7	0.6093	8.76	0.5202	8.76	0.01697
8.8	0.3117	8.7	0.6098	8.77	0.5186	8.77	0.01563
8.8	0.312	8.7	0.6103	8.78	0.5171	8.78	0.0142
8.8	0.3122	8.8	0.6109	8.79	0.5155	8.79	0.01284
8.8	0.3125	8.8	0.6114	8.8	0.514	8.8	0.0114
8.8	0.3128	8.8	0.6119	8.81	0.5124	8.81	0.01006
8.8	0.313	8.8	0.6124	8.82	0.5109	8.82	0.00864
8.8	0.3133	8.8	0.6129	8.83	0.5093	8.83	0.00731
8.8	0.3136	8.8	0.6134	8.84	0.5078	8.84	0.00589
8.9	0.3138	8.8	0.6139	8.85	0.5062	8.85	0.00456
8.9	0.3141	8.8	0.6144	8.86	0.5048	8.86	0.00315
8.9	0.3144	8.8	0.615	8.87	0.5032	8.87	0.00181
8.9	0.3147	8.8	0.6154	8.88	0.5017	8.88	0.0003973
8.9	0.3149	8.8	0.616	8.89	0.5002
8.9	0.3152	8.9	0.6165	8.9	0.4987
8.9	0.3154	8.9	0.617	8.91	0.4971
8.9	0.3157	8.9	0.6175	8.92	0.4956
8.9	0.316	8.9	0.618	8.93	0.4941
8.9	0.3163	8.9	0.6185	8.94	0.4926
9	0.3165	8.9	0.619	8.95	0.491
9	0.3168	8.9	0.6195	8.96	0.4896
9	0.3171	8.9	0.62	8.97	0.488
9	0.3173	8.9	0.6205	8.98	0.4865
9	0.3176	9	0.6211	8.99	0.485
9	0.3179	9	0.6215	9	0.4835
9	0.3181	9	0.6221	9.01	0.482
9	0.3184	9	0.6225	9.02	0.4805
9	0.3187	9	0.6231	9.03	0.479
9	0.3189	9	0.6235	9.04	0.4775
9.1	0.3192	9	0.6241	9.05	0.476
9.1	0.3195	9	0.6246	9.06	0.4745
9.1	0.3197	9	0.6251	9.07	0.473
9.1	0.32	9	0.6256	9.08	0.4715
9.1	0.3202	9	0.6261	9.09	0.47
9.1	0.3205	9.1	0.6266	9.1	0.4686
9.1	0.3208	9.1	0.6271	9.11	0.467
9.1	0.3211	9.1	0.6276	9.12	0.4656
9.1	0.3213	9.1	0.6281	9.13	0.4641
9.2	0.3216	9.1	0.6286	9.14	0.4626
9.2	0.3218	9.1	0.6292	9.15	0.4611
9.2	0.3221	9.1	0.6296	9.16	0.4597
9.2	0.3224	9.1	0.6302	9.17	0.4582
9.2	0.3227	9.1	0.6306	9.18	0.4568
9.2	0.3229	9.1	0.6312	9.19	0.4552
9.2	0.3232	9.2	0.6316	9.2	0.4538
9.2	0.3234	9.2	0.6322	9.21	0.4523
9.2	0.3237	9.2	0.6327	9.22	0.4509
9.2	0.324	9.2	0.6332	9.23	0.4494
9.3	0.3243	9.2	0.6337	9.24	0.4479
9.3	0.3245	9.2	0.6342	9.25	0.4464
9.3	0.3248	9.2	0.6347	9.26	0.445
9.3	0.325	9.2	0.6352	9.27	0.4435
9.3	0.3253	9.2	0.6357	9.28	0.4421
9.3	0.3256	9.3	0.6362	9.29	0.4406
9.3	0.3259	9.3	0.6367	9.3	0.4392
9.3	0.3261	9.3	0.6372	9.31	0.4377
9.3	0.3264	9.3	0.6377	9.32	0.4363
9.3	0.3266	9.3	0.6382	9.33	0.4348
9.3	0.3269	9.3	0.6387	9.34	0.4334
9.4	0.3272	9.3	0.6392	9.35	0.4319
9.4	0.3275	9.3	0.6397	9.36	0.4305
9.4	0.3277	9.3	0.6402	9.37	0.429
9.4	0.328	9.3	0.6407	9.38	0.4276
9.4	0.3282	9.3	0.6412	9.39	0.4262
9.4	0.3285	9.4	0.6417	9.4	0.4248
9.4	0.3288	9.4	0.6422	9.41	0.4233
9.4	0.329	9.4	0.6427	9.42	0.4219
9.4	0.3293	9.4	0.6432	9.43	0.4205
9.4	0.3296	9.4	0.6437	9.44	0.4191
9.5	0.3298	9.4	0.6442	9.45	0.4176
9.5	0.3301	9.4	0.6447	9.46	0.4162
9.5	0.3303	9.4	0.6452	9.47	0.4148
9.5	0.3306	9.4	0.6457	9.48	0.4134
9.5	0.3309	9.5	0.6462	9.49	0.4119
9.5	0.3312	9.5	0.6467	9.5	0.4105
9.5	0.3314	9.5	0.6472	9.51	0.4091
9.5	0.3317	9.5	0.6477	9.52	0.4077
9.5	0.3319	9.5	0.6482	9.53	0.4063
9.5	0.3322	9.5	0.6487	9.54	0.4049
9.6	0.3325	9.5	0.6492	9.55	0.4034
9.6	0.3327	9.5	0.6497	9.56	0.402
9.6	0.333	9.5	0.6502	9.57	0.4006
9.6	0.3333	9.5	0.6507	9.58	0.3992
9.6	0.3335	9.5	0.6512	9.59	0.3978
9.6	0.3338	9.6	0.6517	9.6	0.3964
9.6	0.334	9.6	0.6522	9.61	0.395
9.6	0.3343	9.6	0.6527	9.62	0.3936
9.6	0.3346	9.6	0.6532	9.63	0.3922
9.7	0.3349	9.6	0.6536	9.64	0.3908
9.7	0.3351	9.6	0.6542	9.65	0.3894
9.7	0.3354	9.6	0.6546	9.66	0.388
9.7	0.3356	9.6	0.6552	9.67	0.3866
9.7	0.3359	9.6	0.6556	9.68	0.3852
9.7	0.3362	9.6	0.6562	9.69	0.3838
9.7	0.3365	9.7	0.6566	9.7	0.3825
9.7	0.3367	9.7	0.6571	9.71	0.3811
9.7	0.337	9.7	0.6576	9.72	0.3797
9.7	0.3372	9.7	0.6581	9.73	0.3783
9.8	0.3375	9.7	0.6586	9.74	0.377
9.8	0.3377	9.7	0.6591	9.75	0.3755
9.8	0.338	9.7	0.6595	9.76	0.3742
9.8	0.3383	9.7	0.6601	9.77	0.3728
9.8	0.3386	9.7	0.6605	9.78	0.3714
9.8	0.3388	9.8	0.6611	9.79	0.37
9.8	0.3391	9.8	0.6615	9.8	0.3687
9.8	0.3393	9.8	0.6621	9.81	0.3673
9.8	0.3396	9.8	0.6625	9.82	0.3659
9.8	0.3398	9.8	0.663	9.83	0.3646
9.8	0.3401	9.8	0.6635	9.84	0.3632
9.9	0.3404	9.8	0.664	9.85	0.3618
9.9	0.3407	9.8	0.6645	9.86	0.3605
9.9	0.3409	9.8	0.665	9.87	0.3591
9.9	0.3412	9.8	0.6654	9.88	0.3577
9.9	0.3414	9.8	0.666	9.89	0.3564
9.9	0.3417	9.9	0.6664	9.9	0.355
9.9	0.3419	9.9	0.667	9.91	0.3536
9.9	0.3422	9.9	0.6674	9.92	0.3523
9.9	0.3425	9.9	0.6679	9.93	0.3509
9.9	0.3428	9.9	0.6684	9.94	0.3496
10	0.343	9.9	0.6689	9.95	0.3482
10	0.3433	9.9	0.6694	9.96	0.3469
10	0.3435	9.9	0.6699	9.97	0.3455
10	0.3438	9.9	0.6703	9.98	0.3442
10	0.344	10	0.6709	9.99	0.3429
10	0.3443	10	0.6713	10	0.3415
10	0.3445	10	0.6719	10.01	0.3402
10	0.3448	10	0.6723	10.02	0.3389
10	0.3451	10	0.6728	10.03	0.3375
10	0.3454	10	0.6733	10.04	0.3362
10.1	0.3456	10	0.6738	10.05	0.3348
10.1	0.3459	10	0.6742	10.06	0.3335
10.1	0.3461	10	0.6748	10.07	0.3321
10.1	0.3464	10	0.6752	10.08	0.3308
10.1	0.3467	10	0.6758	10.09	0.3295
10.1	0.3469	10.1	0.6762	10.1	0.3282
10.1	0.3472	10.1	0.6767	10.11	0.3268
10.1	0.3475	10.1	0.6772	10.12	0.3255
10.1	0.3477	10.1	0.6777	10.13	0.3242
10.2	0.348	10.1	0.6782	10.14	0.3229
10.2	0.3482	10.1	0.6787	10.15	0.3215
10.2	0.3485	10.1	0.6791	10.16	0.3202
10.2	0.3487	10.1	0.6797	10.17	0.3189
10.2	0.349	10.1	0.6801	10.18	0.3176
10.2	0.3493	10.1	0.6806	10.19	0.3162
10.2	0.3496	10.2	0.6811	10.2	0.3149
10.2	0.3498	10.2	0.6816	10.21	0.3136
10.2	0.3501	10.2	0.682	10.22	0.3123
10.2	0.3503	10.2	0.6826	10.23	0.311
10.3	0.3506	10.2	0.683	10.24	0.3097
10.3	0.3508	10.2	0.6835	10.25	0.3084
10.3	0.3511	10.2	0.684	10.26	0.3071
10.3	0.3513	10.2	0.6845	10.27	0.3058
10.3	0.3516	10.2	0.6849	10.28	0.3045
10.3	0.3519	10.3	0.6855	10.29	0.3032
10.3	0.3522	10.3	0.6859	10.3	0.3019
10.3	0.3524	10.3	0.6864	10.31	0.3006
10.3	0.3527	10.3	0.6869	10.32	0.2993
10.3	0.3529	10.3	0.6874	10.33	0.298
10.3	0.3532	10.3	0.6878	10.34	0.2967
10.4	0.3534	10.3	0.6884	10.35	0.2954
10.4	0.3537	10.3	0.6888	10.36	0.2941
10.4	0.354	10.3	0.6893	10.37	0.2928
10.4	0.3543	10.3	0.6898	10.38	0.2915
10.4	0.3545	10.3	0.6903	10.39	0.2902
10.4	0.3548	10.4	0.6907	10.4	0.2889
10.4	0.355	10.4	0.6913	10.41	0.2876
10.4	0.3553	10.4	0.6917	10.42	0.2863
10.4	0.3555	10.4	0.6922	10.43	0.285
10.4	0.3558	10.4	0.6926	10.44	0.2838
10.5	0.3561	10.4	0.6932	10.45	0.2825
10.5	0.3564	10.4	0.6936	10.46	0.2812
10.5	0.3566	10.4	0.6941	10.47	0.2799
10.5	0.3569	10.4	0.6946	10.48	0.2786
10.5	0.3571	10.5	0.6951	10.49	0.2774
10.5	0.3574	10.5	0.6955	10.5	0.2761
10.5	0.3576	10.5	0.6961	10.51	0.2748
10.5	0.3579	10.5	0.6965	10.52	0.2735
10.5	0.3581	10.5	0.697	10.53	0.2723
10.5	0.3584	10.5	0.6974	10.54	0.271
10.6	0.3586	10.5	0.698	10.55	0.2697
10.6	0.359	10.5	0.6984	10.56	0.2685
10.6	0.3592	10.5	0.6989	10.57	0.2672
10.6	0.3595	10.5	0.6993	10.58	0.2659
10.6	0.3597	10.5	0.6999	10.59	0.2647
10.6	0.36	10.6	0.7003	10.6	0.2634
10.6	0.3602	10.6	0.7008	10.61	0.2621
10.6	0.3605	10.6	0.7012	10.62	0.2609
10.6	0.3607	10.6	0.7018	10.63	0.2596
10.7	0.361	10.6	0.7022	10.64	0.2584
10.7	0.3612	10.6	0.7027	10.65	0.2571
10.7	0.3615	10.6	0.7031	10.66	0.2559
10.7	0.3618	10.6	0.7037	10.67	0.2546
10.7	0.3621	10.6	0.7041	10.68	0.2533
10.7	0.3623	10.6	0.7046	10.69	0.2521
10.7	0.3626	10.7	0.705	10.7	0.2508
10.7	0.3628	10.7	0.7056	10.71	0.2496
10.7	0.3631	10.7	0.706	10.72	0.2484
10.7	0.3633	10.7	0.7065	10.73	0.2471
10.8	0.3636	10.7	0.7069	10.74	0.2458
10.8	0.3638	10.7	0.7075	10.75	0.2446
10.8	0.3642	10.7	0.7079	10.76	0.2434
10.8	0.3644	10.7	0.7084	10.77	0.2421
10.8	0.3647	10.7	0.7088	10.78	0.2409
10.8	0.3649	10.8	0.7094	10.79	0.2397
10.8	0.3652	10.8	0.7098	10.8	0.2384
10.8	0.3654	10.8	0.7103	10.81	0.2372
10.8	0.3657	10.8	0.7107	10.82	0.2359
10.8	0.3659	10.8	0.7113	10.83	0.2347
10.8	0.3662	10.8	0.7117	10.84	0.2335
10.9	0.3664	10.8	0.7122	10.85	0.2322
10.9	0.3667	10.8	0.7126	10.86	0.231
10.9	0.367	10.8	0.7131	10.87	0.2298
10.9	0.3673	10.8	0.7136	10.88	0.2286
10.9	0.3675	10.8	0.7141	10.89	0.2273
10.9	0.3678	10.9	0.7145	10.9	0.2261
10.9	0.368	10.9	0.715	10.91	0.2249
10.9	0.3683	10.9	0.7154	10.92	0.2237
10.9	0.3685	10.9	0.716	10.93	0.2224
10.9	0.3688	10.9	0.7164	10.94	0.2212
11	0.369	10.9	0.7169	10.95	0.22
11	0.3693	10.9	0.7173	10.96	0.2188
11	0.3695	10.9	0.7179	10.97	0.2176
11	0.3698	10.9	0.7183	10.98	0.2164
11	0.37	11	0.7188	10.99	0.2151
11	0.3704	11	0.7192	11	0.2139
11	0.3706	11	0.7198	11.01	0.2127
11	0.3709	11	0.7202	11.02	0.2115
11	0.3711	11	0.7207	11.03	0.2103
11	0.3714	11	0.7211	11.04	0.2091
11.1	0.3716	11	0.7216	11.05	0.2079
11.1	0.3719	11	0.722	11.06	0.2067
11.1	0.3721	11	0.7226	11.07	0.2055
11.1	0.3724	11	0.723	11.08	0.2043
11.1	0.3726	11	0.7235	11.09	0.2031
11.1	0.3729	11.1	0.7239	11.1	0.2019
11.1	0.3731	11.1	0.7244	11.11	0.2007
11.1	0.3735	11.1	0.7248	11.12	0.1995
11.1	0.3737	11.1	0.7254	11.13	0.1983
11.2	0.374	11.1	0.7258	11.14	0.1971
11.2	0.3742	11.1	0.7263	11.15	0.1959
11.2	0.3745	11.1	0.7267	11.16	0.1947
11.2	0.3747	11.1	0.7272	11.17	0.1935
11.2	0.375	11.1	0.7276	11.18	0.1924
11.2	0.3752	11.1	0.7282	11.19	0.1912
11.2	0.3755	11.2	0.7286	11.2	0.19
11.2	0.3757	11.2	0.7291	11.21	0.1888
11.2	0.376	11.2	0.7295	11.22	0.1876
11.2	0.3762	11.2	0.73	11.23	0.1865
11.3	0.3766	11.2	0.7304	11.24	0.1853
11.3	0.3768	11.2	0.731	11.25	0.1841
11.3	0.3771	11.2	0.7314	11.26	0.1829
11.3	0.3773	11.2	0.7319	11.27	0.1818
11.3	0.3776	11.2	0.7323	11.28	0.1806
11.3	0.3778	11.3	0.7328	11.29	0.1794
11.3	0.3781	11.3	0.7332	11.3	0.1782
11.3	0.3783	11.3	0.7337	11.31	0.177
11.3	0.3786	11.3	0.7341	11.32	0.1759
11.3	0.3788	11.3	0.7347	11.33	0.1747
11.3	0.3791	11.3	0.7351	11.34	0.1736
11.4	0.3793	11.3	0.7356	11.35	0.1724
11.4	0.3796	11.3	0.736	11.36	0.1712
11.4	0.3798	11.3	0.7365	11.37	0.1701
11.4	0.3802	11.3	0.7369	11.38	0.1689
11.4	0.3803	11.3	0.7374	11.39	0.1677
11.4	0.3807	11.4	0.7378	11.4	0.1666
11.4	0.3809	11.4	0.7384	11.41	0.1654
11.4	0.3812	11.4	0.7387	11.42	0.1643
11.4	0.3814	11.4	0.7393	11.43	0.1631
11.4	0.3817	11.4	0.7397	11.44	0.162
11.5	0.3819	11.4	0.7402	11.45	0.1608
11.5	0.3822	11.4	0.7406	11.46	0.1597
11.5	0.3824	11.4	0.7411	11.47	0.1585
11.5	0.3827	11.4	0.7415	11.48	0.1574
11.5	0.3829	11.5	0.742	11.49	0.1562
11.5	0.3832	11.5	0.7424	11.5	0.1551
11.5	0.3834	11.5	0.743	11.51	0.1539
11.5	0.3837	11.5	0.7433	11.52	0.1528
11.5	0.3839	11.5	0.7439	11.53	0.1517
11.5	0.3842	11.5	0.7443	11.54	0.1505
11.6	0.3844	11.5	0.7448	11.55	0.1494
11.6	0.3847	11.5	0.7452	11.56	0.1482
11.6	0.3849	11.5	0.7457	11.57	0.1471
11.6	0.3853	11.5	0.7461	11.58	0.146
11.6	0.3855	11.5	0.7466	11.59	0.1449
11.6	0.3858	11.6	0.747	11.6	0.1437
11.6	0.386	11.6	0.7476	11.61	0.1426
11.6	0.3863	11.6	0.7479	11.62	0.1415
11.6	0.3865	11.6	0.7485	11.63	0.1403
11.7	0.3868	11.6	0.7488	11.64	0.1392
11.7	0.387	11.6	0.7494	11.65	0.1381
11.7	0.3873	11.6	0.7498	11.66	0.137
11.7	0.3875	11.6	0.7503	11.67	0.1358
11.7	0.3878	11.6	0.7507	11.68	0.1347
11.7	0.388	11.6	0.7512	11.69	0.1336
11.7	0.3883	11.7	0.7516	11.7	0.1325
11.7	0.3885	11.7	0.7521	11.71	0.1314
11.7	0.3888	11.7	0.7525	11.72	0.1303
11.7	0.389	11.7	0.753	11.73	0.1291
11.8	0.3893	11.7	0.7534	11.74	0.128
11.8	0.3895	11.7	0.7539	11.75	0.1269
11.8	0.3899	11.7	0.7543	11.76	0.1258
11.8	0.39	11.7	0.7548	11.77	0.1247
11.8	0.3904	11.7	0.7552	11.78	0.1236
11.8	0.3906	11.8	0.7558	11.79	0.1225
11.8	0.3909	11.8	0.7561	11.8	0.1214
11.8	0.3911	11.8	0.7567	11.81	0.1203
11.8	0.3914	11.8	0.7571	11.82	0.1192
11.8	0.3916	11.8	0.7576	11.83	0.1181
11.8	0.3919	11.8	0.758	11.84	0.117
11.9	0.3921	11.8	0.7585	11.85	0.1159
11.9	0.3924	11.8	0.7589	11.86	0.1148
11.9	0.3926	11.8	0.7594	11.87	0.1137
11.9	0.3929	11.8	0.7598	11.88	0.1126
11.9	0.3931	11.8	0.7603	11.89	0.1115
11.9	0.3934	11.9	0.7607	11.9	0.1104
11.9	0.3936	11.9	0.7612	11.91	0.1094
11.9	0.3939	11.9	0.7616	11.92	0.1083
11.9	0.3941	11.9	0.7621	11.93	0.1072
11.9	0.3945	11.9	0.7625	11.94	0.1061
12	0.3946	11.9	0.763	11.95	0.105
12	0.395	11.9	0.7634	11.96	0.1039
12	0.3952	11.9	0.7639	11.97	0.1029
12	0.3955	11.9	0.7643	11.98	0.1018
12	0.3957	12	0.7648	11.99	0.1007
12	0.396	12	0.7652	12	0.09962
12	0.3962	12	0.7657	12.01	0.09855
12	0.3965	12	0.7661	12.02	0.09747
12	0.3967	12	0.7666	12.03	0.09641
12	0.397	12	0.767	12.04	0.09534
12.1	0.3972	12	0.7675	12.05	0.09429
12.1	0.3975	12	0.7679	12.06	0.0932
12.1	0.3977	12	0.7684	12.07	0.09216
12.1	0.398	12	0.7688	12.08	0.09107
12.1	0.3982	12	0.7693	12.09	0.09001
12.1	0.3985	12.1	0.7697	12.1	0.08893
12.1	0.3987	12.1	0.7702	12.11	0.08788
12.1	0.399	12.1	0.7706	12.12	0.08681
12.1	0.3992	12.1	0.7711	12.13	0.08577
12.2	0.3995	12.1	0.7715	12.14	0.0847
12.2	0.3997	12.1	0.772	12.15	0.08367
12.2	0.4	12.1	0.7724	12.16	0.0826
12.2	0.4002	12.1	0.7729	12.17	0.08157
12.2	0.4006	12.1	0.7733	12.18	0.08048
12.2	0.4007	12.1	0.7738	12.19	0.07945
12.2	0.4011	12.2	0.7741	12.2	0.07838
12.2	0.4012	12.2	0.7747	12.21	0.07735
12.2	0.4016	12.2	0.775	12.22	0.07628
12.2	0.4018	12.2	0.7755	12.23	0.07527
12.3	0.4021	12.2	0.7759	12.24	0.07421
12.3	0.4023	12.2	0.7764	12.25	0.07318
12.3	0.4026	12.2	0.7768	12.26	0.07213
12.3	0.4028	12.2	0.7773	12.27	0.07111
12.3	0.4031	12.2	0.7777	12.28	0.07006
12.3	0.4033	12.3	0.7782	12.29	0.06905
12.3	0.4036	12.3	0.7786	12.3	0.068
12.3	0.4038	12.3	0.7791	12.31	0.06699
12.3	0.4041	12.3	0.7795	12.32	0.06594
12.3	0.4043	12.3	0.78	12.33	0.06492
12.3	0.4046	12.3	0.7803	12.34	0.06388
12.4	0.4048	12.3	0.7809	12.35	0.06286
12.4	0.4051	12.3	0.7812	12.36	0.06184
12.4	0.4053	12.3	0.7818	12.37	0.06081
12.4	0.4056	12.3	0.7821	12.38	0.05977
12.4	0.4058	12.3	0.7826	12.39	0.05876
12.4	0.4061	12.4	0.783	12.4	0.05773
12.4	0.4063	12.4	0.7835	12.41	0.05672
12.4	0.4066	12.4	0.7839	12.42	0.05569
12.4	0.4068	12.4	0.7844	12.43	0.0547
12.4	0.4071	12.4	0.7848	12.44	0.05366
12.5	0.4073	12.4	0.7853	12.45	0.05267
12.5	0.4077	12.4	0.7857	12.46	0.05163
12.5	0.4078	12.4	0.7862	12.47	0.05063
12.5	0.4082	12.4	0.7866	12.48	0.04959
12.5	0.4083	12.5	0.7871	12.49	0.04861
12.5	0.4087	12.5	0.7874	12.5	0.04759
12.5	0.4088	12.5	0.7879	12.51	0.0466
12.5	0.4092	12.5	0.7883	12.52	0.04558
12.5	0.4093	12.5	0.7888	12.53	0.0446
12.5	0.4097	12.5	0.7892	12.54	0.04357
12.6	0.4098	12.5	0.7897	12.55	0.0426
12.6	0.4102	12.5	0.7901	12.56	0.04157
12.6	0.4103	12.5	0.7906	12.57	0.04059
12.6	0.4107	12.5	0.7909	12.58	0.03957
12.6	0.4109	12.5	0.7914	12.59	0.03859
12.6	0.4112	12.6	0.7918	12.6	0.03758
12.6	0.4113	12.6	0.7923	12.61	0.03661
12.6	0.4117	12.6	0.7927	12.62	0.0356
12.6	0.4119	12.6	0.7932	12.63	0.03464
12.7	0.4122	12.6	0.7936	12.64	0.03363
12.7	0.4124	12.6	0.7941	12.65	0.03266
12.7	0.4127	12.6	0.7944	12.66	0.03165
12.7	0.4129	12.6	0.7949	12.67	0.03071
12.7	0.4132	12.6	0.7953	12.68	0.0297
12.7	0.4134	12.6	0.7958	12.69	0.02875
12.7	0.4137	12.7	0.7962	12.7	0.02775
12.7	0.4139	12.7	0.7967	12.71	0.02679
12.7	0.4142	12.7	0.7971	12.72	0.0258
12.7	0.4144	12.7	0.7976	12.73	0.02484
12.8	0.4147	12.7	0.7979	12.74	0.02385
12.8	0.4149	12.7	0.7984	12.75	0.0229
12.8	0.4152	12.7	0.7988	12.76	0.02188
12.8	0.4154	12.7	0.7993	12.77	0.02092
12.8	0.4157	12.7	0.7997	12.78	0.01994
12.8	0.4159	12.8	0.8002	12.79	0.019
12.8	0.4162	12.8	0.8005	12.8	0.018
12.8	0.4164	12.8	0.801	12.81	0.01706
12.8	0.4167	12.8	0.8014	12.82	0.01608
12.8	0.4169	12.8	0.8019	12.83	0.01514
12.8	0.4172	12.8	0.8022	12.84	0.01415
12.9	0.4174	12.8	0.8028	12.85	0.01322
12.9	0.4177	12.8	0.8031	12.86	0.01223
12.9	0.4179	12.8	0.8036	12.87	0.01128
12.9	0.4182	12.8	0.804	12.88	0.0103
12.9	0.4184	12.8	0.8045	12.89	0.00938
12.9	0.4187	12.9	0.8049	12.9	0.0084
12.9	0.4189	12.9	0.8054	12.91	0.00747
12.9	0.4192	12.9	0.8057	12.92	0.0065
12.9	0.4194	12.9	0.8062	12.93	0.00557
12.9	0.4197	12.9	0.8066	12.94	0.0046
13	0.4199	12.9	0.8071	12.95	0.00368
13	0.4202	12.9	0.8074	12.96	0.0027
13	0.4204	12.9	0.8079	12.97	0.00178
13	0.4207	12.9	0.8083	12.98	0.0007949
13	0.4209	13	0.8088
13	0.4212	13	0.8091
13	0.4214	13	0.8097
13	0.4217	13	0.81
13	0.4219	13	0.8105
13	0.4222	13	0.8109
13.1	0.4224	13	0.8114
13.1	0.4227	13	0.8117
13.1	0.4229	13	0.8122
13.1	0.4232	13	0.8126
13.1	0.4234	13	0.8131
13.1	0.4237	13.1	0.8134
13.1	0.4239	13.1	0.8139
13.1	0.4242	13.1	0.8142
13.1	0.4244	13.1	0.8148
13.2	0.4247	13.1	0.8151
13.2	0.4249	13.1	0.8156
13.2	0.4252	13.1	0.816
13.2	0.4254	13.1	0.8165
13.2	0.4257	13.1	0.8168
13.2	0.4259	13.1	0.8173
13.2	0.4262	13.2	0.8177
13.2	0.4264	13.2	0.8182
13.2	0.4267	13.2	0.8185
13.2	0.4269	13.2	0.819
13.3	0.4272	13.2	0.8193
13.3	0.4274	13.2	0.8198
13.3	0.4277	13.2	0.8202
13.3	0.4279	13.2	0.8207
13.3	0.4282	13.2	0.821
13.3	0.4284	13.3	0.8215
13.3	0.4287	13.3	0.8219
13.3	0.4289	13.3	0.8224
13.3	0.4292	13.3	0.8227
13.3	0.4294	13.3	0.8232
13.3	0.4297	13.3	0.8236
13.4	0.4299	13.3	0.8241
13.4	0.4302	13.3	0.8244
13.4	0.4304	13.3	0.8249
13.4	0.4307	13.3	0.8252
13.4	0.4309	13.3	0.8258
13.4	0.4312	13.4	0.8261
13.4	0.4314	13.4	0.8266
13.4	0.4317	13.4	0.8269
13.4	0.4319	13.4	0.8274
13.4	0.4322	13.4	0.8278
13.5	0.4323	13.4	0.8283
13.5	0.4327	13.4	0.8286
13.5	0.4329	13.4	0.8291
13.5	0.4332	13.4	0.8294
13.5	0.4334	13.5	0.8299
13.5	0.4337	13.5	0.8303
13.5	0.4339	13.5	0.8308
13.5	0.4342	13.5	0.8311
13.5	0.4344	13.5	0.8316
13.5	0.4347	13.5	0.8319
13.6	0.4349	13.5	0.8324
13.6	0.4352	13.5	0.8328
13.6	0.4354	13.5	0.8333
13.6	0.4357	13.5	0.8336
13.6	0.4358	13.5	0.8341
13.6	0.4362	13.6	0.8344
13.6	0.4363	13.6	0.8349
13.6	0.4367	13.6	0.8353
13.6	0.4368	13.6	0.8358
13.7	0.4372	13.6	0.8361
13.7	0.4373	13.6	0.8366
13.7	0.4377	13.6	0.8369
13.7	0.4378	13.6	0.8374
13.7	0.4382	13.6	0.8377
13.7	0.4383	13.6	0.8382
13.7	0.4387	13.7	0.8386
13.7	0.4388	13.7	0.8391
13.7	0.4392	13.7	0.8394
13.7	0.4393	13.7	0.8399
13.8	0.4397	13.7	0.8402
13.8	0.4398	13.7	0.8407
13.8	0.4401	13.7	0.841
13.8	0.4403	13.7	0.8415
13.8	0.4406	13.7	0.8418
13.8	0.4408	13.8	0.8423
13.8	0.4411	13.8	0.8427
13.8	0.4413	13.8	0.8432
13.8	0.4416	13.8	0.8435
13.8	0.4418	13.8	0.844
13.8	0.4421	13.8	0.8443
13.9	0.4423	13.8	0.8448
13.9	0.4426	13.8	0.8451
13.9	0.4428	13.8	0.8456
13.9	0.4431	13.8	0.8459
13.9	0.4433	13.8	0.8464
13.9	0.4436	13.9	0.8468
13.9	0.4438	13.9	0.8472
13.9	0.4441	13.9	0.8476
13.9	0.4443	13.9	0.8481
13.9	0.4446	13.9	0.8484
14	0.4448	13.9	0.8489
14	0.4451	13.9	0.8492
14	0.4453	13.9	0.8497
14	0.4456	13.9	0.85
14	0.4458	14	0.8505
14	0.4461	14	0.8508
14	0.4462	14	0.8513
14	0.4466	14	0.8516
14	0.4467	14	0.8521
14	0.4471	14	0.8524
14.1	0.4472	14	0.8529
14.1	0.4476	14	0.8532
14.1	0.4477	14	0.8537
14.1	0.4481	14	0.854
14.1	0.4482	14	0.8545
14.1	0.4485	14.1	0.8548
14.1	0.4487	14.1	0.8553
14.1	0.449	14.1	0.8556
14.1	0.4492	14.1	0.8561
14.2	0.4495	14.1	0.8564
14.2	0.4497	14.1	0.8569
14.2	0.45	14.1	0.8572
14.2	0.4502	14.1	0.8577
14.2	0.4505	14.1	0.858
14.2	0.4507	14.1	0.8585
14.2	0.451	14.2	0.8588
14.2	0.4512	14.2	0.8593
14.2	0.4515	14.2	0.8596
14.2	0.4517	14.2	0.8601
14.3	0.452	14.2	0.8604
14.3	0.4521	14.2	0.8609
14.3	0.4525	14.2	0.8612
14.3	0.4527	14.2	0.8617
14.3	0.453	14.2	0.862
14.3	0.4531	14.3	0.8625
14.3	0.4535	14.3	0.8628
14.3	0.4536	14.3	0.8633
14.3	0.454	14.3	0.8636
14.3	0.4541	14.3	0.8641
14.3	0.4545	14.3	0.8644
14.4	0.4546	14.3	0.8649
14.4	0.4549	14.3	0.8652
14.4	0.4551	14.3	0.8657
14.4	0.4554	14.3	0.866
14.4	0.4556	14.3	0.8665
14.4	0.4559	14.4	0.8668
14.4	0.4561	14.4	0.8672
14.4	0.4564	14.4	0.8676
14.4	0.4566	14.4	0.868
14.4	0.4569	14.4	0.8683
14.5	0.4571	14.4	0.8688
14.5	0.4574	14.4	0.8691
14.5	0.4576	14.4	0.8696
14.5	0.4579	14.4	0.8699
14.5	0.458	14.5	0.8704
14.5	0.4584	14.5	0.8707
14.5	0.4585	14.5	0.8712
14.5	0.4589	14.5	0.8715
14.5	0.459	14.5	0.8719
14.5	0.4593	14.5	0.8722
14.6	0.4595	14.5	0.8727
14.6	0.4599	14.5	0.873
14.6	0.46	14.5	0.8735
14.6	0.4603	14.5	0.8738
14.6	0.4605	14.5	0.8743
14.6	0.4608	14.6	0.8746
14.6	0.461	14.6	0.8751
14.6	0.4613	14.6	0.8754
14.6	0.4615	14.6	0.8758
14.7	0.4618	14.6	0.8761
14.7	0.4619	14.6	0.8766
14.7	0.4623	14.6	0.8769
14.7	0.4624	14.6	0.8774
14.7	0.4628	14.6	0.8777
14.7	0.4629	14.6	0.8782
14.7	0.4632	14.7	0.8785
14.7	0.4634	14.7	0.8789
14.7	0.4637	14.7	0.8792
14.7	0.4639	14.7	0.8797
14.8	0.4642	14.7	0.88
14.8	0.4644	14.7	0.8805
14.8	0.4647	14.7	0.8808
14.8	0.4649	14.7	0.8812
14.8	0.4652	14.7	0.8815
14.8	0.4654	14.8	0.882
14.8	0.4657	14.8	0.8823
14.8	0.4658	14.8	0.8828
14.8	0.4662	14.8	0.8831
14.8	0.4663	14.8	0.8835
14.8	0.4667	14.8	0.8838
14.9	0.4668	14.8	0.8843
14.9	0.4671	14.8	0.8846
14.9	0.4673	14.8	0.885
14.9	0.4676	14.8	0.8853
14.9	0.4678	14.8	0.8858
14.9	0.4681	14.9	0.8861
14.9	0.4683	14.9	0.8866
14.9	0.4686	14.9	0.8869
14.9	0.4688	14.9	0.8873
14.9	0.4691	14.9	0.8876
15	0.4692	14.9	0.8881
15	0.4696	14.9	0.8884
15	0.4697	14.9	0.8888
15	0.4701	14.9	0.8891
15	0.4702	15	0.8896
15	0.4705	15	0.8899
15	0.4707	15	0.8903
15	0.471	15	0.8906
15	0.4712	15	0.8911
15	0.4715	15	0.8914
15.1	0.4717	15	0.8918
15.1	0.472	15	0.8921
15.1	0.4722	15	0.8926
15.1	0.4725	15	0.8928
15.1	0.4727	15	0.8933
15.1	0.473	15.1	0.8936
15.1	0.4731	15.1	0.8941
15.1	0.4735	15.1	0.8944
15.1	0.4736	15.1	0.8948
15.2	0.474	15.1	0.8951
15.2	0.4741	15.1	0.8956
15.2	0.4744	15.1	0.8958
15.2	0.4746	15.1	0.8963
15.2	0.4749	15.1	0.8966
15.2	0.4751	15.1	0.897
15.2	0.4754	15.2	0.8973
15.2	0.4756	15.2	0.8978
15.2	0.4759	15.2	0.8981
15.2	0.4761	15.2	0.8985
15.3	0.4764	15.2	0.8988
15.3	0.4765	15.2	0.8992
15.3	0.4769	15.2	0.8995
15.3	0.477	15.2	0.9
15.3	0.4773	15.2	0.9003
15.3	0.4775	15.3	0.9007
15.3	0.4778	15.3	0.901
15.3	0.478	15.3	0.9015
15.3	0.4783	15.3	0.9017
15.3	0.4785	15.3	0.9022
15.3	0.4788	15.3	0.9025
15.4	0.4789	15.3	0.9029
15.4	0.4793	15.3	0.9032
15.4	0.4794	15.3	0.9037
15.4	0.4798	15.3	0.9039
15.4	0.4799	15.3	0.9044
15.4	0.4802	15.4	0.9047
15.4	0.4804	15.4	0.9051
15.4	0.4807	15.4	0.9054
15.4	0.4809	15.4	0.9058
15.4	0.4812	15.4	0.9061
15.5	0.4814	15.4	0.9066
15.5	0.4817	15.4	0.9068
15.5	0.4818	15.4	0.9073
15.5	0.4822	15.4	0.9076
15.5	0.4823	15.5	0.908
15.5	0.4827	15.5	0.9083
15.5	0.4828	15.5	0.9087
15.5	0.4831	15.5	0.909
15.5	0.4833	15.5	0.9095
15.5	0.4836	15.5	0.9097
15.6	0.4838	15.5	0.9102
15.6	0.4841	15.5	0.9104
15.6	0.4843	15.5	0.9109
15.6	0.4846	15.5	0.9112
15.6	0.4847	15.5	0.9116
15.6	0.4851	15.6	0.9119
15.6	0.4852	15.6	0.9123
15.6	0.4856	15.6	0.9126
15.6	0.4857	15.6	0.913
15.7	0.486	15.6	0.9133
15.7	0.4862	15.6	0.9138
15.7	0.4865	15.6	0.914
15.7	0.4867	15.6	0.9145
15.7	0.487	15.6	0.9147
15.7	0.4871	15.6	0.9152
15.7	0.4875	15.7	0.9154
15.7	0.4876	15.7	0.9159
15.7	0.4879	15.7	0.9161
15.7	0.4881	15.7	0.9166
15.8	0.4884	15.7	0.9168
15.8	0.4886	15.7	0.9173
15.8	0.4889	15.7	0.9175
15.8	0.489	15.7	0.918
15.8	0.4894	15.7	0.9183
15.8	0.4895	15.8	0.9187
15.8	0.4899	15.8	0.919
15.8	0.49	15.8	0.9194
15.8	0.4903	15.8	0.9197
15.8	0.4905	15.8	0.9201
15.8	0.4908	15.8	0.9204
15.9	0.491	15.8	0.9208
15.9	0.4913	15.8	0.9211
15.9	0.4915	15.8	0.9215
15.9	0.4918	15.8	0.9218
15.9	0.4919	15.8	0.9222
15.9	0.4923	15.9	0.9225
15.9	0.4924	15.9	0.9229
15.9	0.4927	15.9	0.9232
15.9	0.4929	15.9	0.9236
15.9	0.4932	15.9	0.9239
16	0.4934	15.9	0.9243
16	0.4937	15.9	0.9245
16	0.4938	15.9	0.925
16	0.4942	15.9	0.9252
16	0.4943	16	0.9257
16	0.4947	16	0.9259
16	0.4948	16	0.9263
16	0.4951	16	0.9266
16	0.4953	16	0.927
16	0.4956	16	0.9273
16.1	0.4958	16	0.9277
16.1	0.4961	16	0.928
16.1	0.4962	16	0.9284
16.1	0.4966	16	0.9287
16.1	0.4967	16	0.9291
16.1	0.497	16.1	0.9293
16.1	0.4972	16.1	0.9298
16.1	0.4975	16.1	0.93
16.1	0.4977	16.1	0.9304
16.2	0.498	16.1	0.9307
16.2	0.4981	16.1	0.9311
16.2	0.4985	16.1	0.9314
16.2	0.4986	16.1	0.9318
16.2	0.4989	16.1	0.932
16.2	0.4991	16.1	0.9324
16.2	0.4994	16.2	0.9327
16.2	0.4996	16.2	0.9331
16.2	0.4999	16.2	0.9334
16.2	0.5001	16.2	0.9338
16.3	0.5004	16.2	0.934
16.3	0.5005	16.2	0.9345
16.3	0.5008	16.2	0.9347
16.3	0.501	16.2	0.9351
16.3	0.5013	16.2	0.9354
16.3	0.5014	16.3	0.9358
16.3	0.5018	16.3	0.9361
16.3	0.5019	16.3	0.9365
16.3	0.5023	16.3	0.9367
16.3	0.5024	16.3	0.9371
16.3	0.5027	16.3	0.9374
16.4	0.5029	16.3	0.9378
16.4	0.5032	16.3	0.938
16.4	0.5034	16.3	0.9385
16.4	0.5037	16.3	0.9387
16.4	0.5038	16.3	0.9391
16.4	0.5042	16.4	0.9394
16.4	0.5043	16.4	0.9398
16.4	0.5046	16.4	0.94
16.4	0.5048	16.4	0.9404
16.4	0.5051	16.4	0.9407
16.5	0.5053	16.4	0.9411
16.5	0.5056	16.4	0.9413
16.5	0.5057	16.4	0.9418
16.5	0.5061	16.4	0.942
16.5	0.5062	16.5	0.9424
16.5	0.5065	16.5	0.9427
16.5	0.5067	16.5	0.9431
16.5	0.507	16.5	0.9433
16.5	0.5071	16.5	0.9437
16.5	0.5075	16.5	0.944
16.6	0.5076	16.5	0.9444
16.6	0.5079	16.5	0.9446
16.6	0.5081	16.5	0.945
16.6	0.5084	16.5	0.9453
16.6	0.5086	16.5	0.9457
16.6	0.5089	16.6	0.9459
16.6	0.509	16.6	0.9463
16.6	0.5094	16.6	0.9466
16.6	0.5095	16.6	0.947
16.7	0.5098	16.6	0.9472
16.7	0.51	16.6	0.9476
16.7	0.5103	16.6	0.9478
16.7	0.5105	16.6	0.9482
16.7	0.5108	16.6	0.9485
16.7	0.5109	16.6	0.9489
16.7	0.5113	16.7	0.9491
16.7	0.5114	16.7	0.9495
16.7	0.5117	16.7	0.9498
16.7	0.5119	16.7	0.9502
16.8	0.5122	16.7	0.9504
16.8	0.5124	16.7	0.9508
16.8	0.5127	16.7	0.951
16.8	0.5128	16.7	0.9514
16.8	0.5131	16.7	0.9517
16.8	0.5133	16.8	0.9521
16.8	0.5136	16.8	0.9523
16.8	0.5138	16.8	0.9527
16.8	0.5141	16.8	0.9529
16.8	0.5142	16.8	0.9533
16.8	0.5146	16.8	0.9536
16.9	0.5147	16.8	0.954
16.9	0.515	16.8	0.9542
16.9	0.5152	16.8	0.9546
16.9	0.5155	16.8	0.9548
16.9	0.5157	16.8	0.9552
16.9	0.516	16.9	0.9554
16.9	0.5161	16.9	0.9558
16.9	0.5164	16.9	0.9561
16.9	0.5166	16.9	0.9565
16.9	0.5169	16.9	0.9567
17	0.5171	16.9	0.9571
17	0.5174	16.9	0.9573
17	0.5175	16.9	0.9577
17	0.5179	16.9	0.9579
17	0.518	17	0.9583
17	0.5183	17	0.9585
17	0.5185	17	0.9589
17	0.5188	17	0.9592
17	0.5189	17	0.9596
17	0.5193	17	0.9598
17.1	0.5194	17	0.9602
17.1	0.5197	17	0.9604
17.1	0.5199	17	0.9608
17.1	0.5202	17	0.961
17.1	0.5204	17	0.9614
17.1	0.5207	17.1	0.9616
17.1	0.5208	17.1	0.962
17.1	0.5211	17.1	0.9622
17.1	0.5213	17.1	0.9626
17.2	0.5216	17.1	0.9628
17.2	0.5218	17.1	0.9632
17.2	0.5221	17.1	0.9634
17.2	0.5222	17.1	0.9638
17.2	0.5226	17.1	0.964
17.2	0.5227	17.1	0.9644
17.2	0.523	17.2	0.9647
17.2	0.5232	17.2	0.965
17.2	0.5235	17.2	0.9653
17.2	0.5236	17.2	0.9656
17.3	0.524	17.2	0.9658
17.3	0.5241	17.2	0.9662
17.3	0.5244	17.2	0.9664
17.3	0.5246	17.2	0.9668
17.3	0.5249	17.2	0.967
17.3	0.525	17.3	0.9674
17.3	0.5254	17.3	0.9676
17.3	0.5255	17.3	0.968
17.3	0.5258	17.3	0.9682
17.3	0.526	17.3	0.9686
17.3	0.5263	17.3	0.9688
17.4	0.5264	17.3	0.9692
17.4	0.5268	17.3	0.9694
17.4	0.5269	17.3	0.9698
17.4	0.5272	17.3	0.97
17.4	0.5274	17.3	0.9704
17.4	0.5277	17.4	0.9706
17.4	0.5278	17.4	0.971
17.4	0.5282	17.4	0.9712
17.4	0.5283	17.4	0.9715
17.4	0.5286	17.4	0.9718
17.5	0.5288	17.4	0.9721
17.5	0.5291	17.4	0.9723
17.5	0.5292	17.4	0.9727
17.5	0.5296	17.4	0.9729
17.5	0.5297	17.5	0.9733
17.5	0.53	17.5	0.9735
17.5	0.5302	17.5	0.9739
17.5	0.5305	17.5	0.9741
17.5	0.5306	17.5	0.9744
17.5	0.531	17.5	0.9746
17.6	0.5311	17.5	0.975
17.6	0.5314	17.5	0.9752
17.6	0.5316	17.5	0.9756
17.6	0.5319	17.5	0.9758
17.6	0.532	17.5	0.9762
17.6	0.5324	17.6	0.9764
17.6	0.5325	17.6	0.9767
17.6	0.5328	17.6	0.9769
17.6	0.533	17.6	0.9773
17.7	0.5333	17.6	0.9775
17.7	0.5334	17.6	0.9779
17.7	0.5338	17.6	0.9781
17.7	0.5339	17.6	0.9785
17.7	0.5342	17.6	0.9787
17.7	0.5344	17.6	0.979
17.7	0.5347	17.7	0.9792
17.7	0.5348	17.7	0.9796
17.7	0.5352	17.7	0.9798
17.7	0.5353	17.7	0.9802
17.8	0.5356	17.7	0.9803
17.8	0.5358	17.7	0.9807
17.8	0.5361	17.7	0.9809
17.8	0.5362	17.7	0.9813
17.8	0.5365	17.7	0.9815
17.8	0.5367	17.8	0.9818
17.8	0.537	17.8	0.982
17.8	0.5371	17.8	0.9824
17.8	0.5375	17.8	0.9826
17.8	0.5376	17.8	0.983
17.8	0.5379	17.8	0.9832
17.9	0.5381	17.8	0.9835
17.9	0.5384	17.8	0.9837
17.9	0.5385	17.8	0.9841
17.9	0.5389	17.8	0.9843
17.9	0.539	17.8	0.9846
17.9	0.5393	17.9	0.9848
17.9	0.5395	17.9	0.9852
17.9	0.5398	17.9	0.9854
17.9	0.5399	17.9	0.9857
17.9	0.5402	17.9	0.9859
18	0.5404	17.9	0.9863
18	0.5407	17.9	0.9865
18	0.5408	17.9	0.9868
18	0.5412	17.9	0.987
18	0.5413	18	0.9874
18	0.5416	18	0.9876
18	0.5418	18	0.9879
18	0.5421	18	0.9881
18	0.5422	18	0.9884
18	0.5425	18	0.9886
18.1	0.5427	18	0.989
18.1	0.543	18	0.9892
18.1	0.5432	18	0.9895
18.1	0.5435	18	0.9897
18.1	0.5436	18	0.9901
18.1	0.5439	18.1	0.9903
18.1	0.5441	18.1	0.9906
18.1	0.5444	18.1	0.9908
18.1	0.5445	18.1	0.9911
18.2	0.5448	18.1	0.9913
18.2	0.545	18.1	0.9917
18.2	0.5453	18.1	0.9919
18.2	0.5455	18.1	0.9922
18.2	0.5458	18.1	0.9924
18.2	0.5459	18.1	0.9927
18.2	0.5462	18.2	0.9929
18.2	0.5464	18.2	0.9933
18.2	0.5467	18.2	0.9935
18.2	0.5468	18.2	0.9938
18.3	0.5472	18.2	0.994
18.3	0.5473	18.2	0.9943
18.3	0.5476	18.2	0.9945
18.3	0.5478	18.2	0.9948
18.3	0.5481	18.2	0.995
18.3	0.5482	18.3	0.9954
18.3	0.5485	18.3	0.9955
18.3	0.5487	18.3	0.9959
18.3	0.549	18.3	0.9961
18.3	0.5491	18.3	0.9964
18.3	0.5494	18.3	0.9966
18.4	0.5496	18.3	0.9969
18.4	0.5499	18.3	0.9971
18.4	0.5501	18.3	0.9974
18.4	0.5504	18.3	0.9976
18.4	0.5505	18.3	0.9979
18.4	0.5508	18.4	0.9981
18.4	0.551	18.4	0.9985
18.4	0.5513	18.4	0.9987
18.4	0.5515	18.4	0.999
18.4	0.5518	18.4	0.9992
18.5	0.5519	18.4	0.9995
18.5	0.5522	18.4	0.9997
18.5	0.5524	18.4	0.9842
18.5	0.5527	18.4	0.9794
18.5	0.5528	18.5	0.976
18.5	0.5531	18.5	0.9734
18.5	0.5533	18.5	0.9711
18.5	0.5536	18.5	0.9691
18.5	0.5537	18.5	0.9671
18.5	0.5541	18.5	0.9654
18.6	0.5542	18.5	0.9637
18.6	0.5545	18.5	0.9622
18.6	0.5547	18.5	0.9606
18.6	0.555	18.5	0.9592
18.6	0.5551	18.5	0.9576
18.6	0.5554	18.6	0.9563
18.6	0.5556	18.6	0.9549
18.6	0.5559	18.6	0.9536
18.6	0.556	18.6	0.9523
18.7	0.5563	18.6	0.9511
18.7	0.5565	18.6	0.9497
18.7	0.5568	18.6	0.9485
18.7	0.5569	18.6	0.9473
18.7	0.5572	18.6	0.9461
18.7	0.5574	18.6	0.9448
18.7	0.5577	18.7	0.9437
18.7	0.5578	18.7	0.9425
18.7	0.5581	18.7	0.9414
18.7	0.5583	18.7	0.9402
18.8	0.5586	18.7	0.9391
18.8	0.5588	18.7	0.9379
18.8	0.5591	18.7	0.9369
18.8	0.5592	18.7	0.9357
18.8	0.5595	18.7	0.9347
18.8	0.5597	18.8	0.9335
18.8	0.56	18.8	0.9325
18.8	0.5601	18.8	0.9313
18.8	0.5604	18.8	0.9304
18.8	0.5606	18.8	0.9292
18.8	0.5609	18.8	0.9282
18.9	0.5611	18.8	0.9271
18.9	0.5614	18.8	0.9261
18.9	0.5615	18.8	0.925
18.9	0.5618	18.8	0.9241
18.9	0.562	18.8	0.9229
18.9	0.5623	18.9	0.922
18.9	0.5624	18.9	0.9209
18.9	0.5627	18.9	0.92
18.9	0.5629	18.9	0.9189
18.9	0.5632	18.9	0.9179
19	0.5633	18.9	0.9169
19	0.5636	18.9	0.9159
19	0.5638	18.9	0.9149
19	0.5641	18.9	0.914
19	0.5642	19	0.9129
19	0.5645	19	0.912
19	0.5647	19	0.9109
19	0.565	19	0.91
19	0.5651	19	0.909
19	0.5654	19	0.9081
19.1	0.5656	19	0.9071
19.1	0.5659	19	0.9062
19.1	0.5661	19	0.9052
19.1	0.5664	19	0.9043
19.1	0.5665	19	0.9033
19.1	0.5668	19.1	0.9024
19.1	0.567	19.1	0.9014
19.1	0.5673	19.1	0.9005
19.1	0.5674	19.1	0.8995
19.2	0.5677	19.1	0.8986
19.2	0.5679	19.1	0.8976
19.2	0.5682	19.1	0.8968
19.2	0.5683	19.1	0.8958
19.2	0.5686	19.1	0.8949
19.2	0.5688	19.1	0.8939
19.2	0.5691	19.2	0.8931
19.2	0.5692	19.2	0.8921
19.2	0.5695	19.2	0.8913
19.2	0.5697	19.2	0.8903
19.3	0.57	19.2	0.8895
19.3	0.5701	19.2	0.8885
19.3	0.5704	19.2	0.8877
19.3	0.5706	19.2	0.8867
19.3	0.5709	19.2	0.8859
19.3	0.571	19.3	0.8849
19.3	0.5713	19.3	0.8841
19.3	0.5715	19.3	0.8831
19.3	0.5718	19.3	0.8823
19.3	0.5719	19.3	0.8813
19.3	0.5723	19.3	0.8805
19.4	0.5724	19.3	0.8796
19.4	0.5727	19.3	0.8788
19.4	0.5729	19.3	0.8778
19.4	0.5732	19.3	0.877
19.4	0.5733	19.3	0.8761
19.4	0.5736	19.4	0.8753
19.4	0.5737	19.4	0.8743
19.4	0.574	19.4	0.8735
19.4	0.5742	19.4	0.8726
19.4	0.5745	19.4	0.8718
19.5	0.5746	19.4	0.8709
19.5	0.5749	19.4	0.8701
19.5	0.5751	19.4	0.8691
19.5	0.5754	19.4	0.8683
19.5	0.5755	19.5	0.8674
19.5	0.5758	19.5	0.8666
19.5	0.576	19.5	0.8657
19.5	0.5763	19.5	0.8649
19.5	0.5765	19.5	0.864
19.5	0.5767	19.5	0.8632
19.6	0.5769	19.5	0.8623
19.6	0.5772	19.5	0.8615
19.6	0.5774	19.5	0.8606
19.6	0.5777	19.5	0.8599
19.6	0.5778	19.5	0.859
19.6	0.5781	19.6	0.8582
19.6	0.5783	19.6	0.8573
19.6	0.5786	19.6	0.8565
19.6	0.5787	19.6	0.8556
19.7	0.579	19.6	0.8549
19.7	0.5791	19.6	0.854
19.7	0.5794	19.6	0.8532
19.7	0.5796	19.6	0.8523
19.7	0.5799	19.6	0.8516
19.7	0.58	19.6	0.8507
19.7	0.5803	19.7	0.8499
19.7	0.5805	19.7	0.849
19.7	0.5808	19.7	0.8483
19.7	0.5809	19.7	0.8474
19.8	0.5812	19.7	0.8467
19.8	0.5814	19.7	0.8458
19.8	0.5817	19.7	0.845
19.8	0.5818	19.7	0.8441
19.8	0.5821	19.7	0.8434
19.8	0.5823	19.8	0.8425
19.8	0.5826	19.8	0.8418
19.8	0.5827	19.8	0.8409
19.8	0.583	19.8	0.8402
19.8	0.5832	19.8	0.8393
19.8	0.5835	19.8	0.8385
19.9	0.5836	19.8	0.8377
19.9	0.5839	19.8	0.8369
19.9	0.5841	19.8	0.8361
19.9	0.5844	19.8	0.8353
19.9	0.5845	19.8	0.8345
19.9	0.5848	19.9	0.8337
19.9	0.585	19.9	0.8329
19.9	0.5852	19.9	0.8321
19.9	0.5854	19.9	0.8313
19.9	0.5857	19.9	0.8306
20	0.5859	19.9	0.8297
20	0.5861	19.9	0.829
20	0.5863	19.9	0.8281
[truncated: 6,696 more rows]

## Sheet: Fig2f
Scan rate (V s-1)	Areal C (mF cm-2)
0.01	2.21478
0.02	1.97942
0.03	1.85906
0.04	1.78368
0.05	1.72314
0.06	1.67115
0.07	1.6281
0.08	1.59294
0.09	1.55637
0.1	1.52973
0.2	1.32152
0.3	1.17968
0.4	1.06933
0.5	0.97782

## Sheet: Fig2g
z'(KΩ cm-2)	-z’’ (KΩ cm-2)
0.29577	0.00208
0.29675	0.00398
0.29717	0.00511
0.29856	0.00521
0.29905	0.00443
0.29977	0.00385
0.30024	0.00434
0.3007	0.00455
0.3015	0.00424
0.30244	0.00351
0.30301	0.00302
0.30317	0.00368
0.30292	0.00387
0.30269	0.00364
0.30276	0.00385
0.30332	0.00434
0.30429	0.00521
0.30527	0.00627
0.30602	0.0073
0.30681	0.00841
0.30783	0.00952
0.309	0.01059
0.31023	0.01179
0.31149	0.01325
0.31283	0.01463
0.31432	0.01607
0.31602	0.01796
0.31794	0.02026
0.32003	0.02297
0.32235	0.02594
0.32493	0.02924
0.32791	0.03289
0.33134	0.03689
0.33516	0.04121
0.33931	0.04582
0.34413	0.05085
0.34967	0.05524
0.35566	0.0597
0.36202	0.06572
0.36879	0.07311
0.37612	0.08182
0.38393	0.09167
0.39233	0.10259
0.40152	0.1148
0.41168	0.12859
0.4229	0.14418
0.43504	0.16184
0.44805	0.18157
0.46216	0.20432
0.47752	0.23157
0.49386	0.26438
0.51121	0.30397
0.53004	0.35257
0.5497	0.41089
0.57207	0.4838
0.59592	0.57228
0.62646	0.69406
0.66008	0.84591
0.68686	1.00634
0.71077	1.17842
0.73766	1.36877
0.77114	1.58386
0.81146	1.83095
0.86187	2.1245
0.92463	2.47458
1.00184	2.89438
1.09668	3.39346
1.21369	3.98133
1.35595	4.67532
1.52859	5.49763
1.73785	6.47116
1.98644	7.62497
2.29912	9.01202
2.69167	10.6525
3.15951	12.5775
3.71374	14.8632
4.37775	17.5796
5.18772	20.8107
6.18219	24.6445
7.39739	29.2065
8.88984	34.6203
10.7358	41.0407
13.0207	48.689
15.8638	57.8959
19.2954	68.7599

## Sheet: Fig2h
	0°		90°		180°
Current density (mA cm-2)	Voltage (V)	Current density (mA cm-2)	Voltage (V)	Current density (mA cm-2)	Voltage (V)
0	-0.123	0	-0.12335	0	-0.12295
0.001	-0.11795	0.001	-0.11853	0.001	-0.11821
0.002	-0.11247	0.002	-0.11283	0.002	-0.11244
0.003	-0.10719	0.003	-0.10775	0.003	-0.10743
0.004	-0.1026	0.004	-0.10295	0.004	-0.10257
0.005	-0.09807	0.005	-0.09865	0.005	-0.09834
0.006	-0.09406	0.006	-0.09441	0.006	-0.09404
0.007	-0.09004	0.007	-0.09061	0.007	-0.0903
0.008	-0.08647	0.008	-0.08682	0.008	-0.08645
0.009	-0.08279	0.009	-0.08336	0.009	-0.08306
0.01	-0.07956	0.01	-0.0799	0.01	-0.07954
0.011	-0.07622	0.011	-0.07676	0.011	-0.07647
0.012	-0.07326	0.012	-0.07359	0.012	-0.07323
0.013	-0.07013	0.013	-0.07068	0.013	-0.07039
0.014	-0.06736	0.014	-0.06769	0.014	-0.06734
0.015	-0.06445	0.015	-0.065	0.015	-0.06471
0.016	-0.06191	0.016	-0.06223	0.016	-0.06188
0.017	-0.05917	0.017	-0.05971	0.017	-0.05943
0.018	-0.05679	0.018	-0.0571	0.018	-0.05676
0.019	-0.05418	0.019	-0.05472	0.019	-0.05444
0.02	-0.05195	0.02	-0.05226	0.02	-0.05193
0.021	-0.04951	0.021	-0.05005	0.021	-0.04978
0.022	-0.04743	0.022	-0.04773	0.022	-0.0474
0.023	-0.04511	0.023	-0.04565	0.023	-0.04537
0.024	-0.04313	0.024	-0.04344	0.024	-0.04311
0.025	-0.0409	0.025	-0.04143	0.025	-0.04117
0.026	-0.03903	0.026	-0.03933	0.026	-0.03901
0.027	-0.03692	0.027	-0.03744	0.027	-0.03719
0.028	-0.03515	0.028	-0.03544	0.028	-0.03513
0.029	-0.03315	0.029	-0.03367	0.029	-0.03341
0.03	-0.03147	0.03	-0.03176	0.03	-0.03144
0.031	-0.02956	0.031	-0.03006	0.031	-0.0298
0.032	-0.02794	0.032	-0.02822	0.032	-0.0279
0.033	-0.02609	0.033	-0.02658	0.033	-0.02634
0.034	-0.02458	0.034	-0.02484	0.034	-0.02454
0.035	-0.0228	0.035	-0.0233	0.035	-0.02305
0.036	-0.02138	0.036	-0.02162	0.036	-0.02133
0.037	-0.01969	0.037	-0.02018	0.037	-0.01994
0.038	-0.01831	0.038	-0.01857	0.038	-0.01827
0.039	-0.01667	0.039	-0.01717	0.039	-0.01692
0.04	-0.01536	0.04	-0.01561	0.04	-0.01531
0.041	-0.01376	0.041	-0.01423	0.041	-0.01401
0.042	-0.01251	0.042	-0.01274	0.042	-0.01245
0.043	-0.01099	0.043	-0.01146	0.043	-0.01123
0.044	-0.00979	0.044	-0.01002	0.044	-0.00973
0.045	-0.00832	0.045	-0.00879	0.045	-0.00856
0.046	-0.00717	0.046	-0.00739	0.046	-0.00711
0.047	-0.00576	0.047	-0.00622	0.047	-0.00598
0.048	-0.00466	0.048	-0.00488	0.048	-0.00459
0.049	-0.0033	0.049	-0.00374	0.049	-0.00351
0.05	-0.00225	0.05	-0.00246	0.05	-0.00217
0.051	-0.000911332	0.051	-0.00136	0.051	-0.00112
0.052	0.000115218	0.052	-7.63492e-05	0.052	0.000211522
0.053	0.00141	0.053	0.000976229	0.053	0.0012
0.054	0.00237	0.054	0.00219	0.054	0.00247
0.055	0.00362	0.055	0.00319	0.055	0.00341
0.056	0.00453	0.056	0.00435	0.056	0.00462
0.057	0.00576	0.057	0.00532	0.057	0.00555
0.058	0.00662	0.058	0.00644	0.058	0.00671
0.059	0.00779	0.059	0.00737	0.059	0.00759
0.06	0.00863	0.06	0.00847	0.06	0.00874
0.061	0.00977	0.061	0.00936	0.061	0.00958
0.062	0.01057	0.062	0.01041	0.062	0.01069
0.063	0.01169	0.063	0.01128	0.063	0.0115
0.064	0.01247	0.064	0.0123	0.064	0.01258
0.065	0.01358	0.065	0.01316	0.065	0.01339
0.066	0.01431	0.066	0.01416	0.066	0.01444
0.067	0.01537	0.067	0.01498	0.067	0.0152
0.068	0.01608	0.068	0.01594	0.068	0.0162
0.069	0.0171	0.069	0.01671	0.069	0.01693
0.07	0.01778	0.07	0.01765	0.07	0.01791
0.071	0.01879	0.071	0.0184	0.071	0.01862
0.072	0.01944	0.072	0.01931	0.072	0.01957
0.073	0.02042	0.073	0.02004	0.073	0.02025
0.074	0.02103	0.074	0.0209	0.074	0.02116
0.075	0.02199	0.075	0.0216	0.075	0.02182
0.076	0.02259	0.076	0.02246	0.076	0.02273
0.077	0.02351	0.077	0.02313	0.077	0.02335
0.078	0.02409	0.078	0.02397	0.078	0.02423
0.079	0.02499	0.079	0.02462	0.079	0.02483
0.08	0.02554	0.08	0.02544	0.08	0.02568
0.081	0.02643	0.081	0.02607	0.081	0.02627
0.082	0.02697	0.082	0.02685	0.082	0.02711
0.083	0.02785	0.083	0.02748	0.083	0.02768
0.084	0.02836	0.084	0.02826	0.084	0.02851
0.085	0.0292	0.085	0.02884	0.085	0.02904
0.086	0.02969	0.086	0.0296	0.086	0.02985
0.087	0.03051	0.087	0.03016	0.087	0.03035
0.088	0.03098	0.088	0.03089	0.088	0.03113
0.089	0.03178	0.089	0.03143	0.089	0.03163
0.09	0.03223	0.09	0.03214	0.09	0.03238
0.091	0.03303	0.091	0.03267	0.091	0.03286
0.092	0.03346	0.092	0.03338	0.092	0.03362
0.093	0.0342	0.093	0.03388	0.093	0.03405
0.094	0.03461	0.094	0.03453	0.094	0.03476
0.095	0.03537	0.095	0.03502	0.095	0.0352
0.096	0.03577	0.096	0.03568	0.096	0.03591
0.097	0.03652	0.097	0.03617	0.097	0.03635
0.098	0.03688	0.098	0.03681	0.098	0.03703
0.099	0.03762	0.099	0.03728	0.099	0.03745
0.1	0.03796	0.1	0.0379	0.1	0.03811
0.101	0.03867	0.101	0.03834	0.101	0.03851
0.102	0.03904	0.102	0.03897	0.102	0.03918
0.103	0.03977	0.103	0.03943	0.103	0.0396
0.104	0.04009	0.104	0.04003	0.104	0.04024
0.105	0.04079	0.105	0.04045	0.105	0.04062
0.106	0.04111	0.106	0.04104	0.106	0.04125
0.107	0.04179	0.107	0.04146	0.107	0.04162
0.108	0.04209	0.108	0.04203	0.108	0.04223
0.109	0.04276	0.109	0.04242	0.109	0.04258
0.11	0.04305	0.11	0.04299	0.11	0.04318
0.111	0.0437	0.111	0.04337	0.111	0.04351
0.112	0.04397	0.112	0.04391	0.112	0.0441
0.113	0.04462	0.113	0.04428	0.113	0.04443
0.114	0.04487	0.114	0.0448	0.114	0.04499
0.115	0.04551	0.115	0.04517	0.115	0.0453
0.116	0.04575	0.116	0.0457	0.116	0.04587
0.117	0.04638	0.117	0.04604	0.117	0.04617
0.118	0.04662	0.118	0.04656	0.118	0.04673
0.119	0.04723	0.119	0.04689	0.119	0.04701
0.12	0.04745	0.12	0.0474	0.12	0.04755
0.121	0.04806	0.121	0.04773	0.121	0.04784
0.122	0.04827	0.122	0.04822	0.122	0.04836
0.123	0.04887	0.123	0.04854	0.123	0.04864
0.124	0.04907	0.124	0.04901	0.124	0.04916
0.125	0.04966	0.125	0.04932	0.125	0.04942
0.126	0.04986	0.126	0.04979	0.126	0.04993
0.127	0.05043	0.127	0.05009	0.127	0.05018
0.128	0.05061	0.128	0.05055	0.128	0.05068
0.129	0.05118	0.129	0.05084	0.129	0.05093
0.13	0.05135	0.13	0.05129	0.13	0.05141
0.131	0.05192	0.131	0.05156	0.131	0.05165
0.132	0.05207	0.132	0.05201	0.132	0.05213
0.133	0.05263	0.133	0.05228	0.133	0.05235
0.134	0.05279	0.134	0.05273	0.134	0.05284
0.135	0.05334	0.135	0.05299	0.135	0.05305
0.136	0.05348	0.136	0.05342	0.136	0.05351
0.137	0.05403	0.137	0.05367	0.137	0.05373
0.138	0.05416	0.138	0.05409	0.138	0.05418
0.139	0.0547	0.139	0.05434	0.139	0.05439
0.14	0.05484	0.14	0.05476	0.14	0.05484
0.141	0.05538	0.141	0.05501	0.141	0.05504
0.142	0.05551	0.142	0.05543	0.142	0.0555
0.143	0.05603	0.143	0.05566	0.143	0.05569
0.144	0.05614	0.144	0.05606	0.144	0.05612
0.145	0.05666	0.145	0.05629	0.145	0.05631
0.146	0.05676	0.146	0.05668	0.146	0.05673
0.147	0.05728	0.147	0.05689	0.147	0.05691
0.148	0.05738	0.148	0.05729	0.148	0.05733
0.149	0.05788	0.149	0.0575	0.149	0.0575
0.15	0.05797	0.15	0.05789	0.15	0.05792
0.151	0.05847	0.151	0.05808	0.151	0.05807
0.152	0.05855	0.152	0.05845	0.152	0.05847
0.153	0.05906	0.153	0.05866	0.153	0.05864
0.154	0.05914	0.154	0.05903	0.154	0.05904
0.155	0.05964	0.155	0.05923	0.155	0.05921
0.156	0.05971	0.156	0.0596	0.156	0.05959
0.157	0.06019	0.157	0.05978	0.157	0.05974
0.158	0.06026	0.158	0.06014	0.158	0.06012
0.159	0.06073	0.159	0.06032	0.159	0.06027
0.16	0.06079	0.16	0.06067	0.16	0.06065
0.161	0.06129	0.161	0.06086	0.161	0.0608
0.162	0.06133	0.162	0.0612	0.162	0.06117
0.163	0.06181	0.163	0.06138	0.163	0.0613
0.164	0.06184	0.164	0.06172	0.164	0.06167
0.165	0.0623	0.165	0.06187	0.165	0.0618
0.166	0.06234	0.166	0.0622	0.166	0.06214
0.167	0.06281	0.167	0.06236	0.167	0.06227
0.168	0.06285	0.168	0.06269	0.168	0.06263
0.169	0.06332	0.169	0.06286	0.169	0.06275
0.17	0.06333	0.17	0.06318	0.17	0.06309
0.171	0.0638	0.171	0.06333	0.171	0.06321
0.172	0.06382	0.172	0.06366	0.172	0.06356
0.173	0.06427	0.173	0.06381	0.173	0.06368
0.174	0.0643	0.174	0.06414	0.174	0.06403
0.175	0.06475	0.175	0.06427	0.175	0.06413
0.176	0.06477	0.176	0.06459	0.176	0.06447
0.177	0.06521	0.177	0.06473	0.177	0.06458
0.178	0.06522	0.178	0.06503	0.178	0.06491
0.179	0.06566	0.179	0.06517	0.179	0.06501
0.18	0.06567	0.18	0.06548	0.18	0.06534
0.181	0.06611	0.181	0.0656	0.181	0.06544
0.182	0.06612	0.182	0.06592	0.182	0.06577
0.183	0.06655	0.183	0.06604	0.183	0.06585
0.184	0.06654	0.184	0.06635	0.184	0.06618
0.185	0.06698	0.185	0.06647	0.185	0.06627
0.186	0.06698	0.186	0.06676	0.186	0.06658
0.187	0.06741	0.187	0.06688	0.187	0.06668
0.188	0.0674	0.188	0.06719	0.188	0.06699
0.189	0.06783	0.189	0.06729	0.189	0.06707
0.19	0.06782	0.19	0.06759	0.19	0.06738
0.191	0.06824	0.191	0.06769	0.191	0.06745
0.192	0.06822	0.192	0.06798	0.192	0.06776
0.193	0.06867	0.193	0.0681	0.193	0.06785
0.194	0.06863	0.194	0.06838	0.194	0.06814
0.195	0.06908	0.195	0.06849	0.195	0.06823
0.196	0.06904	0.196	0.06878	0.196	0.06852
0.197	0.06946	0.197	0.06888	0.197	0.0686
0.198	0.06943	0.198	0.06917	0.198	0.0689
0.199	0.06986	0.199	0.06927	0.199	0.06898
0.2	0.06982	0.2	0.06954	0.2	0.06927
0.201	0.07024	0.201	0.06964	0.201	0.06935
0.202	0.07019	0.202	0.0699	0.202	0.06962
0.203	0.07062	0.203	0.07	0.203	0.06969
0.204	0.07057	0.204	0.07026	0.204	0.06997
0.205	0.071	0.205	0.07037	0.205	0.07005
0.206	0.07096	0.206	0.07065	0.206	0.07034
0.207	0.07137	0.207	0.07074	0.207	0.07041
0.208	0.07132	0.208	0.071	0.208	0.07067
0.209	0.07173	0.209	0.07108	0.209	0.07074
0.21	0.07167	0.21	0.07134	0.21	0.071
0.211	0.07209	0.211	0.07143	0.211	0.07106
0.212	0.07203	0.212	0.07168	0.212	0.07134
0.213	0.07243	0.213	0.07177	0.213	0.07139
0.214	0.07237	0.214	0.07202	0.214	0.07165
0.215	0.07277	0.215	0.0721	0.215	0.0717
0.216	0.07271	0.216	0.07235	0.216	0.07196
0.217	0.07311	0.217	0.07243	0.217	0.07202
0.218	0.07305	0.218	0.07268	0.218	0.07228
0.219	0.07346	0.219	0.07275	0.219	0.07233
0.22	0.07339	0.22	0.073	0.22	0.07258
0.221	0.07378	0.221	0.07307	0.221	0.07262
0.222	0.07371	0.222	0.07332	0.222	0.07288
0.223	0.0741	0.223	0.07338	0.223	0.07292
0.224	0.07403	0.224	0.07363	0.224	0.07318
0.225	0.07443	0.225	0.0737	0.225	0.07323
0.226	0.07435	0.226	0.07394	0.226	0.07348
0.227	0.07476	0.227	0.07399	0.227	0.07352
0.228	0.07467	0.228	0.07424	0.228	0.07376
0.229	0.07506	0.229	0.07429	0.229	0.0738
0.23	0.07498	0.23	0.07454	0.23	0.07405
0.231	0.07538	0.231	0.07459	0.231	0.07408
0.232	0.07529	0.232	0.07484	0.232	0.07433
0.233	0.07569	0.233	0.07489	0.233	0.07437
0.234	0.07559	0.234	0.07513	0.234	0.0746
0.235	0.07598	0.235	0.07518	0.235	0.07464
0.236	0.0759	0.236	0.07542	0.236	0.07488
0.237	0.07628	0.237	0.07548	0.237	0.07492
0.238	0.07619	0.238	0.07571	0.238	0.07515
0.239	0.07658	0.239	0.07576	0.239	0.07519
0.24	0.07647	0.24	0.07599	0.24	0.07542
0.241	0.07687	0.241	0.07604	0.241	0.07545
0.242	0.07676	0.242	0.07626	0.242	0.07568
0.243	0.07715	0.243	0.07631	0.243	0.07571
0.244	0.07705	0.244	0.07653	0.244	0.07594
0.245	0.07744	0.245	0.07657	0.245	0.07596
0.246	0.07733	0.246	0.0768	0.246	0.07619
0.247	0.07772	0.247	0.07685	0.247	0.07621
0.248	0.07762	0.248	0.07706	0.248	0.07643
0.249	0.07801	0.249	0.07711	0.249	0.07647
0.25	0.07789	0.25	0.07733	0.25	0.07668
0.251	0.07829	0.251	0.07738	0.251	0.07671
0.252	0.07817	0.252	0.0776	0.252	0.07693
0.253	0.07854	0.253	0.07763	0.253	0.07695
0.254	0.07843	0.254	0.07785	0.254	0.07717
0.255	0.07881	0.255	0.07789	0.255	0.07719
0.256	0.0787	0.256	0.07811	0.256	0.07741
0.257	0.0791	0.257	0.07815	0.257	0.07745
0.258	0.07897	0.258	0.07837	0.258	0.07766
0.259	0.07936	0.259	0.0784	0.259	0.07768
0.26	0.07923	0.26	0.07862	0.26	0.07789
0.261	0.0796	0.261	0.07864	0.261	0.0779
0.262	0.07949	0.262	0.07885	0.262	0.07812
0.263	0.07986	0.263	0.07889	0.263	0.07813
0.264	0.07974	0.264	0.0791	0.264	0.07835
0.265	0.08012	0.265	0.07914	0.265	0.07837
0.266	0.07999	0.266	0.07934	0.266	0.07856
0.267	0.08037	0.267	0.07936	0.267	0.07858
0.268	0.08024	0.268	0.07957	0.268	0.07879
0.269	0.08062	0.269	0.07959	0.269	0.07879
0.27	0.08049	0.27	0.07981	0.27	0.07901
0.271	0.08087	0.271	0.07983	0.271	0.07902
0.272	0.08073	0.272	0.08004	0.272	0.07922
0.273	0.08111	0.273	0.08005	0.273	0.07923
0.274	0.08096	0.274	0.08026	0.274	0.07942
0.275	0.08135	0.275	0.08028	0.275	0.07944
0.276	0.08121	0.276	0.0805	0.276	0.07964
0.277	0.08158	0.277	0.08051	0.277	0.07964
0.278	0.08145	0.278	0.08072	0.278	0.07984
0.279	0.08182	0.279	0.08073	0.279	0.07985
0.28	0.08168	0.28	0.08093	0.28	0.08004
0.281	0.08205	0.281	0.08095	0.281	0.08006
0.282	0.08192	0.282	0.08115	0.282	0.08025
0.283	0.08229	0.283	0.08117	0.283	0.08026
0.284	0.08214	0.284	0.08138	0.284	0.08046
0.285	0.08252	0.285	0.08138	0.285	0.08045
0.286	0.08237	0.286	0.08158	0.286	0.08065
0.287	0.08276	0.287	0.08159	0.287	0.08065
0.288	0.0826	0.288	0.08179	0.288	0.08084
0.289	0.08299	0.289	0.08181	0.289	0.08086
0.29	0.08283	0.29	0.08201	0.29	0.08104
0.291	0.08322	0.291	0.08202	0.291	0.08105
0.292	0.08306	0.292	0.08221	0.292	0.08123
0.293	0.08343	0.293	0.08222	0.293	0.08123
0.294	0.08327	0.294	0.08242	0.294	0.08141
0.295	0.08365	0.295	0.08243	0.295	0.08142
0.296	0.08349	0.296	0.08262	0.296	0.0816
0.297	0.08387	0.297	0.08264	0.297	0.08161
0.298	0.0837	0.298	0.08283	0.298	0.08178
0.299	0.08407	0.299	0.08284	0.299	0.0818
0.3	0.08391	0.3	0.08303	0.3	0.08197
0.301	0.08428	0.301	0.08304	0.301	0.08197
0.302	0.08413	0.302	0.08323	0.302	0.08216
0.303	0.0845	0.303	0.08323	0.303	0.08216
0.304	0.08433	0.304	0.08342	0.304	0.08233
0.305	0.0847	0.305	0.08342	0.305	0.08234
0.306	0.08453	0.306	0.0836	0.306	0.0825
0.307	0.08491	0.307	0.08362	0.307	0.08253
0.308	0.08477	0.308	0.08384	0.308	0.08273
0.309	0.08513	0.309	0.08384	0.309	0.08273
0.31	0.08496	0.31	0.08402	0.31	0.0829
0.311	0.08532	0.311	0.08401	0.311	0.08289
0.312	0.08515	0.312	0.0842	0.312	0.08307
0.313	0.08553	0.313	0.0842	0.313	0.08307
0.314	0.08535	0.314	0.08438	0.314	0.08324
0.315	0.08572	0.315	0.08438	0.315	0.08323
0.316	0.08555	0.316	0.08457	0.316	0.08341
0.317	0.08591	0.317	0.08455	0.317	0.08339
0.318	0.08574	0.318	0.08474	0.318	0.08356
0.319	0.08609	0.319	0.08472	0.319	0.08356
0.32	0.08592	0.32	0.08491	0.32	0.08373
0.321	0.08629	0.321	0.08491	0.321	0.08372
0.322	0.08611	0.322	0.08509	0.322	0.08389
0.323	0.08647	0.323	0.08508	0.323	0.08388
0.324	0.08629	0.324	0.08526	0.324	0.08404
0.325	0.08665	0.325	0.08525	0.325	0.08403
0.326	0.08647	0.326	0.08544	0.326	0.0842
0.327	0.08685	0.327	0.08543	0.327	0.0842
0.328	0.08666	0.328	0.08561	0.328	0.08436
0.329	0.08703	0.329	0.0856	0.329	0.08436
0.33	0.08683	0.33	0.08576	0.33	0.08451
0.331	0.0872	0.331	0.08575	0.331	0.0845
0.332	0.08702	0.332	0.08593	0.332	0.08466
0.333	0.08737	0.333	0.08592	0.333	0.08466
0.334	0.0872	0.334	0.0861	0.334	0.08481
0.335	0.08756	0.335	0.08609	0.335	0.08481
0.336	0.08736	0.336	0.08626	0.336	0.08496
0.337	0.08773	0.337	0.08625	0.337	0.08496
0.338	0.08753	0.338	0.08642	0.338	0.0851
0.339	0.08791	0.339	0.08641	0.339	0.08511
0.34	0.08772	0.34	0.08658	0.34	0.08526
0.341	0.08808	0.341	0.08657	0.341	0.08525
0.342	0.0879	0.342	0.08674	0.342	0.08541
0.343	0.08825	0.343	0.08672	0.343	0.08539
0.344	0.08806	0.344	0.08689	0.344	0.08554
0.345	0.08842	0.345	0.08688	0.345	0.08554
0.346	0.08822	0.346	0.08705	0.346	0.08568
0.347	0.08859	0.347	0.08704	0.347	0.08568
0.348	0.0884	0.348	0.08721	0.348	0.08583
0.349	0.08875	0.349	0.08719	0.349	0.08581
0.35	0.08856	0.35	0.08736	0.35	0.08596
0.351	0.08892	0.351	0.08734	0.351	0.08595
0.352	0.08873	0.352	0.08751	0.352	0.0861
0.353	0.0891	0.353	0.0875	0.353	0.0861
0.354	0.08889	0.354	0.08766	0.354	0.08623
0.355	0.08925	0.355	0.08764	0.355	0.08622
0.356	0.08905	0.356	0.08781	0.356	0.08637
0.357	0.0894	0.357	0.08778	0.357	0.08636
0.358	0.08921	0.358	0.08796	0.358	0.08651
0.359	0.08958	0.359	0.08794	0.359	0.08651
0.36	0.08938	0.36	0.08812	0.36	0.08665
0.361	0.08972	0.361	0.08809	0.361	0.08664
0.362	0.08953	0.362	0.08826	0.362	0.08677
0.363	0.08986	0.363	0.08823	0.363	0.08676
0.364	0.08968	0.364	0.0884	0.364	0.0869
0.365	0.09001	0.365	0.08837	0.365	0.08689
0.366	0.08982	0.366	0.08855	0.366	0.08704
0.367	0.09016	0.367	0.08851	0.367	0.08703
0.368	0.08996	0.368	0.08868	0.368	0.08716
0.369	0.09032	0.369	0.08865	0.369	0.08714
0.37	0.0901	0.37	0.08881	0.37	0.08728
0.371	0.09046	0.371	0.08879	0.371	0.08727
0.372	0.09025	0.372	0.08897	0.372	0.08741
0.373	0.09061	0.373	0.08893	0.373	0.08739
0.374	0.0904	0.374	0.0891	0.374	0.08753
0.375	0.09076	0.375	0.08906	0.375	0.08752
0.376	0.09055	0.376	0.08923	0.376	0.08765
0.377	0.0909	0.377	0.0892	0.377	0.08763
0.378	0.09069	0.378	0.08937	0.378	0.08777
0.379	0.09106	0.379	0.08933	0.379	0.08777
0.38	0.09084	0.38	0.0895	0.38	0.08789
0.381	0.09119	0.381	0.08946	0.381	0.08787
0.382	0.09097	0.382	0.08962	0.382	0.088
0.383	0.09134	0.383	0.08958	0.383	0.08799
0.384	0.09112	0.384	0.08973	0.384	0.08812
0.385	0.09148	0.385	0.08971	0.385	0.08812
0.386	0.09126	0.386	0.08986	0.386	0.08825
0.387	0.09163	0.387	0.08983	0.387	0.08824
0.388	0.0914	0.388	0.08998	0.388	0.08836
0.389	0.09175	0.389	0.08994	0.389	0.08835
0.39	0.09154	0.39	0.09011	0.39	0.08847
0.391	0.0919	0.391	0.09007	0.391	0.08847
0.392	0.09168	0.392	0.09023	0.392	0.08859
0.393	0.09204	0.393	0.0902	0.393	0.08858
0.394	0.09181	0.394	0.09035	0.394	0.0887
0.395	0.09217	0.395	0.09032	0.395	0.08869
0.396	0.09194	0.396	0.09047	0.396	0.08881
0.397	0.09229	0.397	0.09043	0.397	0.0888
0.398	0.09208	0.398	0.0906	0.398	0.08893
0.399	0.09243	0.399	0.09055	0.399	0.08891
0.4	0.09221	0.4	0.09071	0.4	0.08903
0.401	0.09256	0.401	0.09068	0.401	0.08903
0.402	0.09234	0.402	0.09084	0.402	0.08914
0.403	0.09269	0.403	0.0908	0.403	0.08914
0.404	0.09248	0.404	0.09097	0.404	0.08926
0.405	0.09283	0.405	0.09092	0.405	0.08924
0.406	0.0926	0.406	0.09108	0.406	0.08937
0.407	0.09295	0.407	0.09103	0.407	0.08935
0.408	0.09272	0.408	0.09119	0.408	0.08946
0.409	0.09309	0.409	0.09116	0.409	0.08946
0.41	0.09297	0.41	0.09144	0.41	0.08968
0.411	0.09333	0.411	0.0914	0.411	0.08968
0.412	0.0931	0.412	0.09156	0.412	0.08978
0.413	0.09344	0.413	0.09149	0.413	0.08975
0.414	0.09321	0.414	0.09165	0.414	0.08986
0.415	0.09355	0.415	0.0916	0.415	0.08984
0.416	0.09332	0.416	0.09176	0.416	0.08994
0.417	0.09367	0.417	0.0917	0.417	0.08993
0.418	0.09343	0.418	0.09186	0.418	0.09004
0.419	0.09378	0.419	0.0918	0.419	0.09002
0.42	0.09354	0.42	0.09196	0.42	0.09013
0.421	0.0939	0.421	0.09191	0.421	0.09011
0.422	0.09366	0.422	0.09208	0.422	0.09022
0.423	0.09401	0.423	0.09201	0.423	0.0902
0.424	0.09377	0.424	0.09217	0.424	0.09031
0.425	0.09414	0.425	0.09212	0.425	0.09031
0.426	0.09388	0.426	0.09227	0.426	0.0904
0.427	0.09424	0.427	0.09222	0.427	0.0904
0.428	0.09401	0.428	0.09239	0.428	0.0905
0.429	0.09437	0.429	0.09233	0.429	0.09049
0.43	0.09413	0.43	0.09249	0.43	0.0906
0.431	0.09448	0.431	0.09244	0.431	0.09058
0.432	0.09423	0.432	0.09259	0.432	0.09067
0.433	0.09459	0.433	0.09254	0.433	0.09067
0.434	0.09434	0.434	0.09269	0.434	0.09077
0.435	0.09469	0.435	0.09264	0.435	0.09077
0.436	0.09446	0.436	0.0928	0.436	0.09087
0.437	0.09481	0.437	0.09274	0.437	0.09086
0.438	0.09458	0.438	0.09291	0.438	0.09097
0.439	0.09492	0.439	0.09284	0.439	0.09095
0.44	0.09468	0.44	0.093	0.44	0.09105
0.441	0.09504	0.441	0.09295	0.441	0.09105
0.442	0.0948	0.442	0.0931	0.442	0.09115
0.443	0.09515	0.443	0.09305	0.443	0.09114
0.444	0.09491	0.444	0.0932	0.444	0.09124
0.445	0.09525	0.445	0.09314	0.445	0.09122
0.446	0.09501	0.446	0.0933	0.446	0.09133
0.447	0.09536	0.447	0.09324	0.447	0.09132
0.448	0.09512	0.448	0.0934	0.448	0.09142
0.449	0.09547	0.449	0.09334	0.449	0.09141
0.45	0.09522	0.45	0.09349	0.45	0.09151
0.451	0.09558	0.451	0.09343	0.451	0.0915
0.452	0.09534	0.452	0.09359	0.452	0.0916
0.453	0.09568	0.453	0.09352	0.453	0.09158
0.454	0.09544	0.454	0.09369	0.454	0.09169
0.455	0.0958	0.455	0.09362	0.455	0.09167
0.456	0.09555	0.456	0.09378	0.456	0.09178
0.457	0.09591	0.457	0.09372	0.457	0.09176
0.458	0.09564	0.458	0.09387	0.458	0.09185
0.459	0.09601	0.459	0.09381	0.459	0.09184
0.46	0.09576	0.46	0.09398	0.46	0.09195
0.461	0.09612	0.461	0.09392	0.461	0.09194
0.462	0.09587	0.462	0.09409	0.462	0.09205
0.463	0.09623	0.463	0.09402	0.463	0.09203
0.464	0.09597	0.464	0.09418	0.464	0.09213
0.465	0.09634	0.465	0.09411	0.465	0.09212
0.466	0.09607	0.466	0.09427	0.466	0.09221
0.467	0.09644	0.467	0.0942	0.467	0.0922
0.468	0.09618	0.468	0.09437	0.468	0.0923
0.469	0.09655	0.469	0.0943	0.469	0.09229
0.47	0.09629	0.47	0.09446	0.47	0.09238
0.471	0.09665	0.471	0.09439	0.471	0.09237
0.472	0.09638	0.472	0.09454	0.472	0.09246
0.473	0.09675	0.473	0.09448	0.473	0.09246
0.474	0.09648	0.474	0.09463	0.474	0.09254
0.475	0.09686	0.475	0.09457	0.475	0.09254
0.476	0.09659	0.476	0.09473	0.476	0.09264
0.477	0.09694	0.477	0.09466	0.477	0.09262
0.478	0.09669	0.478	0.09482	0.478	0.09271
0.479	0.09705	0.479	0.09475	0.479	0.0927
0.48	0.0968	0.48	0.09491	0.48	0.09279
0.481	0.09716	0.481	0.09485	0.481	0.09279
0.482	0.09689	0.482	0.09499	0.482	0.09287
0.483	0.09724	0.483	0.09493	0.483	0.09287
0.484	0.097	0.484	0.09509	0.484	0.09295
0.485	0.09733	0.485	0.09501	0.485	0.09294
0.486	0.09709	0.486	0.09518	0.486	0.09303
0.487	0.09744	0.487	0.09511	0.487	0.09303
0.488	0.09718	0.488	0.09527	0.488	0.09312
0.489	0.09755	0.489	0.0952	0.489	0.09311
0.49	0.09728	0.49	0.09536	0.49	0.09319
0.491	0.09763	0.491	0.09529	0.491	0.09319
0.492	0.09738	0.492	0.09545	0.492	0.09328
0.493	0.09773	0.493	0.09537	0.493	0.09327
0.494	0.09747	0.494	0.09554	0.494	0.09336
0.495	0.09783	0.495	0.09546	0.495	0.09335
0.496	0.09757	0.496	0.09562	0.496	0.09344
0.497	0.09792	0.497	0.09555	0.497	0.09342
0.498	0.09766	0.498	0.0957	0.498	0.09351
0.499	0.09801	0.499	0.09563	0.499	0.0935
0.5	0.09776	0.5	0.0958	0.5	0.09359
0.501	0.09811	0.501	0.09572	0.501	0.09357
0.502	0.09785	0.502	0.09588	0.502	0.09367
0.503	0.0982	0.503	0.0958	0.503	0.09366
0.504	0.09794	0.504	0.09596	0.504	0.09374
0.505	0.0983	0.505	0.09589	0.505	0.09374
0.506	0.09803	0.506	0.09605	0.506	0.09382
0.507	0.09839	0.507	0.09597	0.507	0.09382
0.508	0.09813	0.508	0.09614	0.508	0.09391
0.509	0.09848	0.509	0.09605	0.509	0.09389
0.51	0.09821	0.51	0.09622	0.51	0.09399
0.511	0.09857	0.511	0.09614	0.511	0.09397
0.512	0.09833	0.512	0.09632	0.512	0.09407
0.513	0.0987	0.513	0.09627	0.513	0.09409
0.514	0.09844	0.514	0.09644	0.514	0.09417
0.515	0.09879	0.515	0.09635	0.515	0.09416
0.516	0.09853	0.516	0.09652	0.516	0.09424
0.517	0.09888	0.517	0.09643	0.517	0.09423
0.518	0.09862	0.518	0.0966	0.518	0.09431
0.519	0.09897	0.519	0.09652	0.519	0.09431
0.52	0.0987	0.52	0.09668	0.52	0.09439
0.521	0.09906	0.521	0.09661	0.521	0.09439
0.522	0.09879	0.522	0.09677	0.522	0.09447
0.523	0.09914	0.523	0.09669	0.523	0.09446
0.524	0.09888	0.524	0.09685	0.524	0.09454
0.525	0.09923	0.525	0.09677	0.525	0.09454
0.526	0.09897	0.526	0.09694	0.526	0.09462
0.527	0.09931	0.527	0.09687	0.527	0.09461
0.528	0.09905	0.528	0.09702	0.528	0.0947
0.529	0.09941	0.529	0.09694	0.529	0.0947
0.53	0.09914	0.53	0.0971	0.53	0.09477
0.531	0.0995	0.531	0.09702	0.531	0.09477
0.532	0.09925	0.532	0.09719	0.532	0.09486
0.533	0.09959	0.533	0.0971	0.533	0.09484
0.534	0.09933	0.534	0.09727	0.534	0.09493
0.535	0.09967	0.535	0.09718	0.535	0.09491
0.536	0.09941	0.536	0.09734	0.536	0.09499
0.537	0.09977	0.537	0.09726	0.537	0.095
0.538	0.0995	0.538	0.09742	0.538	0.09508
0.539	0.09985	0.539	0.09735	0.539	0.09507
0.54	0.0996	0.54	0.09751	0.54	0.09516
0.541	0.09994	0.541	0.09742	0.541	0.09514
0.542	0.09968	0.542	0.09759	0.542	0.09523
0.543	0.10003	0.543	0.0975	0.543	0.09522
0.544	0.09977	0.544	0.09768	0.544	0.09531
0.545	0.10013	0.545	0.0976	0.545	0.09531
0.546	0.09987	0.546	0.09776	0.546	0.09538
0.547	0.10021	0.547	0.09768	0.547	0.09537
0.548	0.09995	0.548	0.09784	0.548	0.09546
0.549	0.10029	0.549	0.09775	0.549	0.09545
0.55	0.10003	0.55	0.09792	0.55	0.09554
0.551	0.10038	0.551	0.09784	0.551	0.09553
0.552	0.10012	0.552	0.09801	0.552	0.09561
0.553	0.10047	0.553	0.09792	0.553	0.09561
0.554	0.1002	0.554	0.09808	0.554	0.09568
0.555	0.10055	0.555	0.09799	0.555	0.09568
0.556	0.10029	0.556	0.09816	0.556	0.09577
0.557	0.10064	0.557	0.09808	0.557	0.09576
0.558	0.10038	0.558	0.09826	0.558	0.09585
0.559	0.10074	0.559	0.09817	0.559	0.09584
0.56	0.10047	0.56	0.09833	0.56	0.09592
0.561	0.10082	0.561	0.09825	0.561	0.09592
0.562	0.10055	0.562	0.09841	0.562	0.09599
0.563	0.10091	0.563	0.09833	0.563	0.096
0.564	0.10065	0.564	0.09851	0.564	0.09609
0.565	0.10101	0.565	0.09843	0.565	0.09609
0.566	0.10074	0.566	0.09859	0.566	0.09616
0.567	0.10109	0.567	0.0985	0.567	0.09616
0.568	0.10083	0.568	0.09867	0.568	0.09624
0.569	0.10119	0.569	0.0986	0.569	0.09624
0.57	0.10093	0.57	0.09876	0.57	0.09632
0.571	0.10128	0.571	0.09868	0.571	0.09632
0.572	0.10102	0.572	0.09884	0.572	0.0964
0.573	0.10136	0.573	0.09875	0.573	0.0964
0.574	0.1011	0.574	0.09892	0.574	0.09648
0.575	0.10145	0.575	0.09883	0.575	0.09647
0.576	0.10118	0.576	0.09901	0.576	0.09656
0.577	0.10153	0.577	0.09893	0.577	0.09657
0.578	0.10128	0.578	0.09909	0.578	0.09664
0.579	0.10162	0.579	0.099	0.579	0.09664
0.58	0.10136	0.58	0.09918	0.58	0.09673
0.581	0.1017	0.581	0.09908	0.581	0.09671
0.582	0.10145	0.582	0.09926	0.582	0.0968
0.583	0.1018	0.583	0.09917	0.583	0.09681
0.584	0.10154	0.584	0.09934	0.584	0.09689
0.585	0.10189	0.585	0.09925	0.585	0.09689
0.586	0.10162	0.586	0.09941	0.586	0.09696
0.587	0.10198	0.587	0.09933	0.587	0.09696
0.588	0.10172	0.588	0.0995	0.588	0.09704
0.589	0.10207	0.589	0.09941	0.589	0.09704
0.59	0.1018	0.59	0.09959	0.59	0.09712
0.591	0.10216	0.591	0.09949	0.591	0.09712
0.592	0.10189	0.592	0.09967	0.592	0.09721
0.593	0.10225	0.593	0.09958	0.593	0.0972
0.594	0.10197	0.594	0.09976	0.594	0.09729
0.595	0.10234	0.595	0.09966	0.595	0.09729
0.596	0.10208	0.596	0.09985	0.596	0.09738
0.597	0.10243	0.597	0.09975	0.597	0.09737
0.598	0.10217	0.598	0.09993	0.598	0.09746
0.599	0.10252	0.599	0.09984	0.599	0.09746
0.6	0.10226	0.6	0.10001	0.6	0.09754
0.601	0.10261	0.601	0.09993	0.601	0.09754
0.602	0.10234	0.602	0.1001	0.602	0.09762
0.603	0.10271	0.603	0.10002	0.603	0.09763
0.604	0.10244	0.604	0.10019	0.604	0.09771
0.605	0.10279	0.605	0.1001	0.605	0.0977
0.606	0.10253	0.606	0.10028	0.606	0.09779
0.607	0.10288	0.607	0.10018	0.607	0.09779
0.608	0.10262	0.608	0.10036	0.608	0.09787
0.609	0.10299	0.609	0.10027	0.609	0.09789
0.61	0.10272	0.61	0.10044	0.61	0.09796
0.611	0.10308	0.611	0.10036	0.611	0.09796
0.612	0.10281	0.612	0.10054	0.612	0.09804
0.613	0.10317	0.613	0.10044	0.613	0.09805
0.614	0.10291	0.614	0.10063	0.614	0.09814
0.615	0.10327	0.615	0.10056	0.615	0.09816
0.616	0.10303	0.616	0.10073	0.616	0.09824
0.617	0.10338	0.617	0.10065	0.617	0.09825
0.618	0.10311	0.618	0.10083	0.618	0.09833
0.619	0.10346	0.619	0.10073	0.619	0.09834
0.62	0.1032	0.62	0.10091	0.62	0.09841
0.621	0.10356	0.621	0.10082	0.621	0.09841
0.622	0.10332	0.622	0.10101	0.622	0.09851
0.623	0.10366	0.623	0.10091	0.623	0.09851
0.624	0.1034	0.624	0.1011	0.624	0.09859
0.625	0.10374	0.625	0.101	0.625	0.0986
0.626	0.10349	0.626	0.10118	0.626	0.09867
0.627	0.10384	0.627	0.10109	0.627	0.09868
0.628	0.10359	0.628	0.10128	0.628	0.09877
0.629	0.10393	0.629	0.10118	0.629	0.09877
0.63	0.10369	0.63	0.10137	0.63	0.09886
0.631	0.10403	0.631	0.10127	0.631	0.09886
0.632	0.10377	0.632	0.10146	0.632	0.09894
0.633	0.10413	0.633	0.10137	0.633	0.09895
0.634	0.10387	0.634	0.10155	0.634	0.09903
0.635	0.10423	0.635	0.10147	0.635	0.09905
0.636	0.10397	0.636	0.10165	0.636	0.09913
0.637	0.10432	0.637	0.10154	0.637	0.09913
0.638	0.10406	0.638	0.10174	0.638	0.09922
0.639	0.10442	0.639	0.10164	0.639	0.09922
0.64	0.10416	0.64	0.10183	0.64	0.09931
0.641	0.10452	0.641	0.10175	0.641	0.09932
0.642	0.10426	0.642	0.10193	0.642	0.0994
0.643	0.10463	0.643	0.10184	0.643	0.09942
0.644	0.10436	0.644	0.10203	0.644	0.0995
0.645	0.10472	0.645	0.10193	0.645	0.09951
0.646	0.10447	0.646	0.10214	0.646	0.0996
0.647	0.10483	0.647	0.10204	0.647	0.09961
0.648	0.10457	0.648	0.10224	0.648	0.0997
0.649	0.10493	0.649	0.10215	0.649	0.09971
0.65	0.10467	0.65	0.10233	0.65	0.09979
0.651	0.10503	0.651	0.10224	0.651	0.09981
0.652	0.10478	0.652	0.10243	0.652	0.09989
0.653	0.10513	0.653	0.10233	0.653	0.09991
0.654	0.10489	0.654	0.10253	0.654	0.09999
0.655	0.10524	0.655	0.10244	0.655	0.10001
0.656	0.10498	0.656	0.10263	0.656	0.10009
0.657	0.10535	0.657	0.10255	0.657	0.10011
0.658	0.10509	0.658	0.10273	0.658	0.10018
0.659	0.10544	0.659	0.10264	0.659	0.10021
0.66	0.10521	0.66	0.10285	0.66	0.10029
0.661	0.10555	0.661	0.10275	0.661	0.10031
0.662	0.10531	0.662	0.10295	0.662	0.10039
0.663	0.10566	0.663	0.10285	0.663	0.10041
0.664	0.10541	0.664	0.10304	0.664	0.10049
0.665	0.10577	0.665	0.10295	0.665	0.10052
0.666	0.10553	0.666	0.10316	0.666	0.10061
0.667	0.10589	0.667	0.10307	0.667	0.10064
0.668	0.10565	0.668	0.10328	0.668	0.10072
0.669	0.10599	0.669	0.10318	0.669	0.10073
0.67	0.10575	0.67	0.10338	0.67	0.10082
0.671	0.1061	0.671	0.10328	0.671	0.10084
0.672	0.10587	0.672	0.10349	0.672	0.10093
0.673	0.10623	0.673	0.10339	0.673	0.10095
0.674	0.10597	0.674	0.10359	0.674	0.10103
0.675	0.10633	0.675	0.1035	0.675	0.10105
0.676	0.10609	0.676	0.1037	0.676	0.10114
0.677	0.10644	0.677	0.1036	0.677	0.10115
0.678	0.1062	0.678	0.10381	0.678	0.10125
0.679	0.10656	0.679	0.10371	0.679	0.10127
0.68	0.10632	0.68	0.10391	0.68	0.10136
0.681	0.10669	0.681	0.10383	0.681	0.10138
0.682	0.10643	0.682	0.10402	0.682	0.10147
0.683	0.10679	0.683	0.10393	0.683	0.10149
0.684	0.10655	0.684	0.10413	0.684	0.10158
0.685	0.1069	0.685	0.10404	0.685	0.1016
0.686	0.10666	0.686	0.10426	0.686	0.1017
0.687	0.10702	0.687	0.10416	0.687	0.10172
0.688	0.10678	0.688	0.10437	0.688	0.10181
0.689	0.10714	0.689	0.10427	0.689	0.10183
0.69	0.10689	0.69	0.10447	0.69	0.10192
0.691	0.10725	0.691	0.10438	0.691	0.10195
0.692	0.10702	0.692	0.1046	0.692	0.10204
0.693	0.10737	0.693	0.10451	0.693	0.10207
0.694	0.10714	0.694	0.10472	0.694	0.10216
0.695	0.10749	0.695	0.10462	0.695	0.10218
0.696	0.10725	0.696	0.10484	0.696	0.10227
0.697	0.10761	0.697	0.10474	0.697	0.1023
0.698	0.10738	0.698	0.10496	0.698	0.1024
0.699	0.10774	0.699	0.10487	0.699	0.10243
0.7	0.10751	0.7	0.10508	0.7	0.10252
0.701	0.10786	0.701	0.10499	0.701	0.10255
0.702	0.10762	0.702	0.1052	0.702	0.10264
0.703	0.10799	0.703	0.1051	0.703	0.10267
0.704	0.10775	0.704	0.10532	0.704	0.10276
0.705	0.10812	0.705	0.10524	0.705	0.1028
0.706	0.10788	0.706	0.10545	0.706	0.10289
0.707	0.10824	0.707	0.10536	0.707	0.10292
0.708	0.108	0.708	0.10557	0.708	0.10301
0.709	0.10836	0.709	0.10547	0.709	0.10305
0.71	0.10814	0.71	0.1057	0.71	0.10314
0.711	0.10849	0.711	0.10561	0.711	0.10318
0.712	0.10827	0.712	0.10583	0.712	0.10327
0.713	0.10863	0.713	0.10574	0.713	0.10331
0.714	0.10839	0.714	0.10595	0.714	0.10339
0.715	0.10875	0.715	0.10586	0.715	0.10343
0.716	0.10853	0.716	0.10608	0.716	0.10353
0.717	0.10891	0.717	0.10601	0.717	0.10358
0.718	0.1087	0.718	0.10625	0.718	0.10369
0.719	0.10905	0.719	0.10615	0.719	0.10372
0.72	0.10883	0.72	0.10638	0.72	0.10382
0.721	0.1092	0.721	0.10628	0.721	0.10385
0.722	0.10896	0.722	0.1065	0.722	0.10393
0.723	0.10932	0.723	0.10642	0.723	0.10397
0.724	0.10909	0.724	0.10664	0.724	0.10407
0.725	0.10945	0.725	0.10654	0.725	0.10411
0.726	0.10923	0.726	0.10678	0.726	0.10421
0.727	0.10958	0.727	0.10668	0.727	0.10424
0.728	0.10935	0.728	0.10691	0.728	0.10433
0.729	0.10972	0.729	0.10681	0.729	0.10438
0.73	0.1095	0.73	0.10703	0.73	0.10447
0.731	0.10987	0.731	0.10695	0.731	0.10452
0.732	0.10964	0.732	0.10717	0.732	0.10461
0.733	0.11001	0.733	0.10707	0.733	0.10465
0.734	0.10978	0.734	0.10731	0.734	0.10475
0.735	0.11014	0.735	0.10722	0.735	0.10479
0.736	0.10993	0.736	0.10745	0.736	0.10489
0.737	0.11031	0.737	0.10737	0.737	0.10494
0.738	0.11007	0.738	0.10759	0.738	0.10503
0.739	0.11045	0.739	0.1075	0.739	0.10508
0.74	0.11021	0.74	0.10773	0.74	0.10517
0.741	0.11059	0.741	0.10764	0.741	0.10522
0.742	0.11037	0.742	0.10788	0.742	0.10532
0.743	0.11074	0.743	0.10779	0.743	0.10537
0.744	0.11052	0.744	0.10803	0.744	0.10546
0.745	0.1109	0.745	0.10795	0.745	0.10552
0.746	0.11067	0.746	0.10817	0.746	0.10562
0.747	0.11104	0.747	0.10809	0.747	0.10567
0.748	0.11083	0.748	0.10832	0.748	0.10576
0.749	0.11119	0.749	0.10823	0.749	0.10581
0.75	0.11099	0.75	0.10848	0.75	0.10592
0.751	0.11135	0.751	0.10839	0.751	0.10597
0.752	0.11113	0.752	0.10862	0.752	0.10606
0.753	0.1115	0.753	0.10854	0.753	0.10611
0.754	0.11129	0.754	0.10877	0.754	0.1062
0.755	0.11166	0.755	0.10869	0.755	0.10627
0.756	0.11145	0.756	0.10894	0.756	0.10637
0.757	0.11181	0.757	0.10884	0.757	0.10642
0.758	0.1116	0.758	0.10909	0.758	0.10653
0.759	0.11196	0.759	0.10899	0.759	0.10658
0.76	0.11175	0.76	0.10924	0.76	0.10668
0.761	0.11213	0.761	0.10916	0.761	0.10673
0.762	0.11192	0.762	0.1094	0.762	0.10684
0.763	0.1123	0.763	0.10932	0.763	0.10689
0.764	0.11209	0.764	0.10957	0.764	0.107
0.765	0.11245	0.765	0.10947	0.765	0.10704
0.766	0.11226	0.766	0.10972	0.766	0.10716
0.767	0.11261	0.767	0.10963	0.767	0.1072
0.768	0.11242	0.768	0.10989	0.768	0.10731
0.769	0.1128	0.769	0.10981	0.769	0.10738
0.77	0.11259	0.77	0.11005	0.77	0.10749
0.771	0.11297	0.771	0.10997	0.771	0.10754
0.772	0.11276	0.772	0.11022	0.772	0.10765
0.773	0.11312	0.773	0.11013	0.773	0.1077
0.774	0.11292	0.774	0.11039	0.774	0.10782
0.775	0.1133	0.775	0.1103	0.775	0.10787
0.776	0.1131	0.776	0.11056	0.776	0.10799
0.777	0.11348	0.777	0.11048	0.777	0.10804
0.778	0.11327	0.778	0.11073	0.778	0.10814
0.779	0.11364	0.779	0.11065	0.779	0.10821
0.78	0.11344	0.78	0.11091	0.78	0.10832
0.781	0.11381	0.781	0.11082	0.781	0.10837
0.782	0.11362	0.782	0.11108	0.782	0.10849
0.783	0.11398	0.783	0.111	0.783	0.10854
0.784	0.11379	0.784	0.11124	0.784	0.10865
0.785	0.11416	0.785	0.11116	0.785	0.10872
0.786	0.11395	0.786	0.11141	0.786	0.10882
0.787	0.11433	0.787	0.11134	0.787	0.10889
0.788	0.11414	0.788	0.1116	0.788	0.109
0.789	0.11451	0.789	0.11151	0.789	0.10906
0.79	0.11433	0.79	0.11178	0.79	0.10918
0.791	0.11469	0.791	0.1117	0.791	0.10923
0.792	0.1145	0.792	0.11195	0.792	0.10935
0.793	0.11488	0.793	0.11188	0.793	0.10942
0.794	0.11468	0.794	0.11214	0.794	0.10953
0.795	0.11506	0.795	0.11206	0.795	0.1096
0.796	0.11488	0.796	0.11233	0.796	0.1097
0.797	0.11524	0.797	0.11224	0.797	0.10977
0.798	0.11506	0.798	0.1125	0.798	0.10989
0.799	0.11543	0.799	0.11242	0.799	0.10995
0.8	0.11525	0.8	0.11268	0.8	0.11007
0.801	0.11563	0.801	0.11261	0.801	0.11015
0.802	0.11544	0.802	0.11287	0.802	0.11026
0.803	0.11582	0.803	0.11279	0.803	0.11033
0.804	0.11564	0.804	0.11306	0.804	0.11045
0.805	0.116	0.805	0.11297	0.805	0.11051
0.806	0.11583	0.806	0.11324	0.806	0.11065
0.807	0.1162	0.807	0.11317	0.807	0.11072
0.808	0.11602	0.808	0.11344	0.808	0.11084
0.809	0.1164	0.809	0.11335	0.809	0.11091
0.81	0.11621	0.81	0.11362	0.81	0.11102
0.811	0.11659	0.811	0.11354	0.811	0.11109
0.812	0.11641	0.812	0.11382	0.812	0.11121
0.813	0.11679	0.813	0.11373	0.813	0.11128
0.814	0.11662	0.814	0.11402	0.814	0.1114
0.815	0.11699	0.815	0.11394	0.815	0.11146
0.816	0.11681	0.816	0.1142	0.816	0.11159
0.817	0.1172	0.817	0.11412	0.817	0.11166
0.818	0.11701	0.818	0.11439	0.818	0.11178
0.819	0.11743	0.819	0.11435	0.819	0.11189
0.82	0.11731	0.82	0.1147	0.82	0.11208
0.821	0.11768	0.821	0.11461	0.821	0.11214
0.822	0.11751	0.822	0.11489	0.822	0.11226
0.823	0.11787	0.823	0.1148	0.823	0.11232
0.824	0.11769	0.824	0.11508	0.824	0.11244
0.825	0.11807	0.825	0.115	0.825	0.11251
0.826	0.1179	0.826	0.11527	0.826	0.11263
0.827	0.11828	0.827	0.1152	0.827	0.11271
0.828	0.1181	0.828	0.11548	0.828	0.11283
0.829	0.11848	0.829	0.11539	0.829	0.1129
0.83	0.11831	0.83	0.11568	0.83	0.11303
0.831	0.11868	0.831	0.1156	0.831	0.1131
0.832	0.11853	0.832	0.11588	0.832	0.11323
0.833	0.1189	0.833	0.11581	0.833	0.11331
0.834	0.11873	0.834	0.11608	0.834	0.11343
0.835	0.11912	0.835	0.11601	0.835	0.11351
0.836	0.11896	0.836	0.11629	0.836	0.11363
0.837	0.11933	0.837	0.11622	0.837	0.1137
0.838	0.11918	0.838	0.11651	0.838	0.11383
0.839	0.11956	0.839	0.11644	0.839	0.11392
0.84	0.1194	0.84	0.11672	0.84	0.11404
0.841	0.1198	0.841	0.11666	0.841	0.11412
0.842	0.11962	0.842	0.11693	0.842	0.11423
0.843	0.12001	0.843	0.11686	0.843	0.11432
0.844	0.11986	0.844	0.11715	0.844	0.11445
0.845	0.12023	0.845	0.11707	0.845	0.11453
0.846	0.12009	0.846	0.11737	0.846	0.11467
0.847	0.12047	0.847	0.1173	0.847	0.11475
0.848	0.12031	0.848	0.11759	0.848	0.11488
0.849	0.12069	0.849	0.11753	0.849	0.11496
0.85	0.12054	0.85	0.1178	0.85	0.11509
0.851	0.12093	0.851	0.11773	0.851	0.11518
0.852	0.12079	0.852	0.11803	0.852	0.11531
0.853	0.12116	0.853	0.11796	0.853	0.11538
0.854	0.12102	0.854	0.11826	0.854	0.11552
0.855	0.1214	0.855	0.11817	0.855	0.11561
0.856	0.12124	0.856	0.11848	0.856	0.11574
0.857	0.12163	0.857	0.11841	0.857	0.11582
0.858	0.12149	0.858	0.11871	0.858	0.11596
0.859	0.12188	0.859	0.11864	0.859	0.11604
0.86	0.12173	0.86	0.11894	0.86	0.11619
0.861	0.12211	0.861	0.11887	0.861	0.11626
0.862	0.12197	0.862	0.11917	0.862	0.11641
0.863	0.12236	0.863	0.1191	0.863	0.11648
0.864	0.12221	0.864	0.11941	0.864	0.11663
0.865	0.12261	0.865	0.11934	0.865	0.11672
0.866	0.12247	0.866	0.11964	0.866	0.11686
0.867	0.12286	0.867	0.11958	0.867	0.11694
0.868	0.12272	0.868	0.11989	0.868	0.11708
0.869	0.12311	0.869	0.11981	0.869	0.11717
0.87	0.12298	0.87	0.12013	0.87	0.11732
0.871	0.12337	0.871	0.12008	0.871	0.11741
0.872	0.12324	0.872	0.12039	0.872	0.11756
0.873	0.12364	0.873	0.12033	0.873	0.11765
0.874	0.12349	0.874	0.12062	0.874	0.11777
0.875	0.12389	0.875	0.12056	0.875	0.11786
0.876	0.12376	0.876	0.12088	0.876	0.118
0.877	0.12415	0.877	0.12081	0.877	0.1181
0.878	0.12402	0.878	0.12112	0.878	0.11825
0.879	0.12443	0.879	0.12106	0.879	0.11834
0.88	0.12429	0.88	0.12136	0.88	0.11848
0.881	0.1247	0.881	0.1213	0.881	0.11858
0.882	0.12456	0.882	0.12161	0.882	0.11871
0.883	0.12496	0.883	0.12156	0.883	0.11881
0.884	0.12484	0.884	0.12188	0.884	0.11896
0.885	0.12523	0.885	0.12181	0.885	0.11906
0.886	0.12511	0.886	0.12213	0.886	0.11922
0.887	0.1255	0.887	0.12207	0.887	0.1193
0.888	0.12538	0.888	0.12239	0.888	0.11945
0.889	0.12578	0.889	0.12234	0.889	0.11956
0.89	0.12566	0.89	0.12265	0.89	0.11971
0.891	0.12607	0.891	0.1226	0.891	0.11981
0.892	0.12594	0.892	0.12292	0.892	0.11996
0.893	0.12634	0.893	0.12285	0.893	0.12005
0.894	0.12623	0.894	0.12319	0.894	0.12021
0.895	0.12662	0.895	0.12312	0.895	0.12031
0.896	0.12651	0.896	0.12344	0.896	0.12046
0.897	0.12692	0.897	0.12339	0.897	0.12056
0.898	0.1268	0.898	0.12371	0.898	0.12072
0.899	0.1272	0.899	0.12367	0.899	0.12082
0.9	0.12708	0.9	0.124	0.9	0.12097
0.901	0.12748	0.901	0.12394	0.901	0.12107
0.902	0.12738	0.902	0.12428	0.902	0.12122
0.903	0.12778	0.903	0.12422	0.903	0.12133
0.904	0.12767	0.904	0.12457	0.904	0.12149
0.905	0.12808	0.905	0.12452	0.905	0.12159
0.906	0.12796	0.906	0.12485	0.906	0.12175
0.907	0.12837	0.907	0.1248	0.907	0.12185
0.908	0.12826	0.908	0.12513	0.908	0.12201
0.909	0.12867	0.909	0.12507	0.909	0.12212
0.91	0.12856	0.91	0.12542	0.91	0.12229
0.911	0.12897	0.911	0.12536	0.911	0.12239
0.912	0.12887	0.912	0.1257	0.912	0.12256
0.913	0.12929	0.913	0.12565	0.913	0.12266
0.914	0.12917	0.914	0.12598	0.914	0.12283
0.915	0.1296	0.915	0.12594	0.915	0.12295
0.916	0.1295	0.916	0.12629	0.916	0.12312
0.917	0.1299	0.917	0.12623	0.917	0.12321
0.918	0.12981	0.918	0.12658	0.918	0.12339
0.919	0.13022	0.919	0.12653	0.919	0.12349
0.92	0.13012	0.92	0.12687	0.92	0.12366
0.921	0.13054	0.921	0.12684	0.921	0.12378
0.922	0.13047	0.922	0.1272	0.922	0.12397
0.923	0.1309	0.923	0.12717	0.923	0.1241
0.924	0.13082	0.924	0.12752	0.924	0.12428
0.925	0.13123	0.925	0.12746	0.925	0.12438
0.926	0.13114	0.926	0.12781	0.926	0.12457
0.927	0.13154	0.927	0.12776	0.927	0.12468
0.928	0.13145	0.928	0.12811	0.928	0.12485
0.929	0.13187	0.929	0.12808	0.929	0.12497
0.93	0.13179	0.93	0.12842	0.93	0.12514
0.931	0.13221	0.931	0.12838	0.931	0.12526
0.932	0.13212	0.932	0.12874	0.932	0.12543
0.933	0.13253	0.933	0.12869	0.933	0.12554
0.934	0.13246	0.934	0.12905	0.934	0.12573
0.935	0.13288	0.935	0.12901	0.935	0.12585
0.936	0.1328	0.936	0.12938	0.936	0.12603
0.937	0.13323	0.937	0.12934	0.937	0.12616
0.938	0.13315	0.938	0.1297	0.938	0.12633
0.939	0.13358	0.939	0.12966	0.939	0.12646
0.94	0.1335	0.94	0.13001	0.94	0.12665
0.941	0.13393	0.941	0.12997	0.941	0.12677
0.942	0.13386	0.942	0.13034	0.942	0.12696
0.943	0.13429	0.943	0.1303	0.943	0.12708
0.944	0.13422	0.944	0.13067	0.944	0.12726
0.945	0.13464	0.945	0.13064	0.945	0.12738
0.946	0.13457	0.946	0.131	0.946	0.12757
0.947	0.13499	0.947	0.13097	0.947	0.12769
0.948	0.13493	0.948	0.13135	0.948	0.12788
0.949	0.13536	0.949	0.13131	0.949	0.128
0.95	0.1353	0.95	0.13169	0.95	0.1282
0.951	0.13573	0.951	0.13165	0.951	0.12832
0.952	0.13567	0.952	0.13202	0.952	0.12851
0.953	0.13611	0.953	0.13199	0.953	0.12864
0.954	0.13605	0.954	0.13237	0.954	0.12884
0.955	0.1365	0.955	0.13235	0.955	0.12898
0.956	0.13644	0.956	0.13273	0.956	0.12918
0.957	0.13687	0.957	0.13269	0.957	0.1293
0.958	0.13682	0.958	0.13309	0.958	0.1295
0.959	0.13726	0.959	0.13306	0.959	0.12963
0.96	0.1372	0.96	0.13344	0.96	0.12983
0.961	0.13766	0.961	0.13343	0.961	0.12997
0.962	0.1376	0.962	0.13381	0.962	0.13017
0.963	0.13806	0.963	0.13378	0.963	0.1303
0.964	0.138	0.964	0.13417	0.964	0.13051
0.965	0.13845	0.965	0.13414	0.965	0.13064
0.966	0.13842	0.966	0.13455	0.966	0.13084
0.967	0.13887	0.967	0.13453	0.967	0.13099
0.968	0.13882	0.968	0.13492	0.968	0.1312
0.969	0.13927	0.969	0.13489	0.969	0.13134
0.97	0.13923	0.97	0.13528	0.97	0.13154
0.971	0.13968	0.971	0.13526	0.971	0.13169
0.972	0.13964	0.972	0.13567	0.972	0.1319
0.973	0.14011	0.973	0.13565	0.973	0.13205
0.974	0.14009	0.974	0.13606	0.974	0.13227
0.975	0.14054	0.975	0.13604	0.975	0.13242
0.976	0.1405	0.976	0.13645	0.976	0.13263
0.977	0.14096	0.977	0.13644	0.977	0.13277
0.978	0.14093	0.978	0.13684	0.978	0.13299
0.979	0.14139	0.979	0.13683	0.979	0.13314
0.98	0.14137	0.98	0.13724	0.98	0.13337
0.981	0.14182	0.981	0.13723	0.981	0.13351
0.982	0.1418	0.982	0.13765	0.982	0.13375
0.983	0.14225	0.983	0.13764	0.983	0.13389
0.984	0.14223	0.984	0.13805	0.984	0.13412
0.985	0.14269	0.985	0.13804	0.985	0.13427
0.986	0.14268	0.986	0.13848	0.986	0.1345
0.987	0.14315	0.987	0.13847	0.987	0.13466
0.988	0.14313	0.988	0.1389	0.988	0.13488
0.989	0.14359	0.989	0.13888	0.989	0.13503
0.99	0.14358	0.99	0.13932	0.99	0.13526
0.991	0.14404	0.991	0.1393	0.991	0.13542
0.992	0.14404	0.992	0.13973	0.992	0.13566
0.993	0.14452	0.993	0.13973	0.993	0.13583
0.994	0.14451	0.994	0.14017	0.994	0.13605
0.995	0.14498	0.995	0.14015	0.995	0.13622
0.996	0.14498	0.996	0.14059	0.996	0.13645
0.997	0.14542	0.997	0.14059	0.997	0.13661
0.998	0.14542	0.998	0.14103	0.998	0.13685
0.999	0.1459	0.999	0.14103	0.999	0.13702
1	0.14499	1	0.14055	1	0.13634
0.999	0.14032	0.999	0.13535	0.999	0.13135
0.998	0.13434	0.998	0.12986	0.998	0.12566
0.997	0.12932	0.997	0.12436	0.997	0.12035
0.996	0.12424	0.996	0.11974	0.996	0.11558
0.995	0.11996	0.995	0.11504	0.995	0.11104
0.994	0.1155	0.994	0.11102	0.994	0.10684
0.993	0.11174	0.993	0.10679	0.993	0.10282
0.992	0.10766	0.992	0.10321	0.992	0.09907
0.991	0.10426	0.991	0.09937	0.991	0.0954
0.99	0.10055	0.99	0.09611	0.99	0.09199
0.989	0.09744	0.989	0.09256	0.989	0.08867
0.988	0.09398	0.988	0.0896	0.988	0.08554
0.987	0.09112	0.987	0.08633	0.987	0.08243
0.986	0.08794	0.986	0.08356	0.986	0.0795
0.985	0.08529	0.985	0.08046	0.985	0.07662
0.984	0.08224	0.984	0.07791	0.984	0.07389
0.983	0.07976	0.983	0.07501	0.983	0.0712
0.982	0.07692	0.982	0.07263	0.982	0.06865
0.981	0.07459	0.981	0.06988	0.981	0.06608
0.98	0.07189	0.98	0.06763	0.98	0.06369
0.979	0.06971	0.979	0.06502	0.979	0.0613
0.978	0.06712	0.978	0.0629	0.978	0.05903
0.977	0.06507	0.977	0.06044	0.977	0.05676
0.976	0.06261	0.976	0.05846	0.976	0.05461
0.975	0.06069	0.975	0.05609	0.975	0.05243
0.974	0.05835	0.974	0.0542	0.974	0.0504
0.973	0.05649	0.973	0.05192	0.973	0.04834
0.972	0.05423	0.972	0.05015	0.972	0.04639
0.971	0.05247	0.971	0.04799	0.971	0.04443
0.97	0.05032	0.97	0.0463	0.97	0.04259
0.969	0.04867	0.969	0.04422	0.969	0.04071
0.968	0.0466	0.968	0.04263	0.968	0.03894
0.967	0.04502	0.967	0.0406	0.967	0.03713
0.966	0.04303	0.966	0.03908	0.966	0.03546
0.965	0.04152	0.965	0.03715	0.965	0.03376
0.964	0.03958	0.964	0.03571	0.964	0.03216
0.963	0.03814	0.963	0.03387	0.963	0.03052
0.962	0.03629	0.962	0.03249	0.962	0.02898
0.961	0.03492	0.961	0.03071	0.961	0.02738
0.96	0.03316	0.96	0.02938	0.96	0.02589
0.959	0.03185	0.959	0.02763	0.959	0.02436
0.958	0.03012	0.958	0.02637	0.958	0.02295
0.957	0.02886	0.957	0.02468	0.957	0.02147
0.956	0.02717	0.956	0.02349	0.956	0.02012
0.955	0.02597	0.955	0.02186	0.955	0.0187
0.954	0.02433	0.954	0.02071	0.954	0.0174
0.953	0.0232	0.953	0.01914	0.953	0.01603
0.952	0.0216	0.952	0.01804	0.952	0.01477
0.951	0.0205	0.951	0.01651	0.951	0.01345
0.95	0.01899	0.95	0.01547	0.95	0.01223
0.949	0.01792	0.949	0.01398	0.949	0.01095
0.948	0.01643	0.948	0.01296	0.948	0.00979
0.947	0.01542	0.947	0.01151	0.947	0.00855
0.946	0.01397	0.946	0.01054	0.946	0.00743
0.945	0.01299	0.945	0.00916	0.945	0.00627
0.944	0.01158	0.944	0.00824	0.944	0.00518
0.943	0.01064	0.943	0.00686	0.943	0.00403
0.942	0.00929	0.942	0.006	0.942	0.00299
0.941	0.00838	0.941	0.00467	0.941	0.00188
0.94	0.00705	0.94	0.00382	0.94	0.000865175
0.939	0.00621	0.939	0.00254	0.939	-0.000211348
0.938	0.00491	0.938	0.00173	0.938	-0.00121
0.937	0.00409	0.937	0.000474753	0.937	-0.00225
0.936	0.00282	0.936	-0.000308173	0.936	-0.00319
0.935	0.00203	0.935	-0.00155	0.935	-0.0042
0.934	0.000802534	0.934	-0.00229	0.934	-0.0051
0.933	2.53341e-05	0.933	-0.00349	0.933	-0.00609
0.932	-0.00118	0.932	-0.0042	0.932	-0.00696
0.931	-0.00191	0.931	-0.00536	0.931	-0.0079
0.93	-0.00309	0.93	-0.00605	0.93	-0.00875
0.929	-0.0038	0.929	-0.00719	0.929	-0.00967
0.928	-0.00494	0.928	-0.00784	0.928	-0.0105
0.927	-0.00563	0.927	-0.00896	0.927	-0.0114
0.926	-0.00673	0.926	-0.00958	0.926	-0.01219
0.925	-0.00738	0.925	-0.01067	0.925	-0.01306
0.924	-0.00846	0.924	-0.01126	0.924	-0.01382
0.923	-0.0091	0.923	-0.01232	0.923	-0.01469
0.922	-0.01016	0.922	-0.01291	0.922	-0.01544
0.921	-0.0108	0.921	-0.01397	0.921	-0.01628
0.92	-0.01183	0.92	-0.01453	0.92	-0.01701
0.919	-0.01241	0.919	-0.01556	0.919	-0.01781
0.918	-0.01342	0.918	-0.01608	0.918	-0.01849
0.917	-0.01398	0.917	-0.01707	0.917	-0.01927
0.916	-0.01499	0.916	-0.01757	0.916	-0.01994
0.915	-0.01553	0.915	-0.01854	0.915	-0.02069
0.914	-0.01651	0.914	-0.01903	0.914	-0.02132
0.913	-0.01702	0.913	-0.01998	0.913	-0.02204
0.912	-0.01797	0.912	-0.02044	0.912	-0.02268
0.911	-0.01846	0.911	-0.02135	0.911	-0.02339
0.91	-0.01938	0.91	-0.02177	0.91	-0.02399
0.909	-0.01987	0.909	-0.0227	0.909	-0.02469
0.908	-0.02078	0.908	-0.02312	0.908	-0.02528
0.907	-0.02123	0.907	-0.02401	0.907	-0.02596
0.906	-0.0221	0.906	-0.02442	0.906	-0.02653
0.905	-0.02253	0.905	-0.02528	0.905	-0.02718
0.904	-0.0234	0.904	-0.02567	0.904	-0.02774
0.903	-0.02383	0.903	-0.02653	0.903	-0.0284
0.902	-0.02469	0.902	-0.0269	0.902	-0.02894
0.901	-0.0251	0.901	-0.02775	0.901	-0.02958
0.9	-0.02593	0.9	-0.02811	0.9	-0.0301
0.899	-0.02632	0.899	-0.02894	0.899	-0.0307
0.898	-0.02714	0.898	-0.02928	0.898	-0.03122
0.897	-0.02753	0.897	-0.0301	0.897	-0.0318
0.896	-0.02834	0.896	-0.03043	0.896	-0.0323
0.895	-0.02872	0.895	-0.03123	0.895	-0.03289
0.894	-0.02951	0.894	-0.03152	0.894	-0.03336
0.893	-0.02986	0.893	-0.0323	0.893	-0.03393
0.892	-0.03063	0.892	-0.03258	0.892	-0.03439
0.891	-0.03097	0.891	-0.03336	0.891	-0.03493
0.89	-0.03173	0.89	-0.03364	0.89	-0.03539
0.889	-0.03205	0.889	-0.0344	0.889	-0.03593
0.888	-0.03279	0.888	-0.03467	0.888	-0.03636
0.887	-0.03311	0.887	-0.0354	0.887	-0.03689
0.886	-0.03383	0.886	-0.03563	0.886	-0.0373
0.885	-0.03413	0.885	-0.03638	0.885	-0.03782
0.884	-0.03484	0.884	-0.03661	0.884	-0.03824
0.883	-0.03512	0.883	-0.03733	0.883	-0.03874
0.882	-0.03583	0.882	-0.03756	0.882	-0.03914
0.881	-0.03611	0.881	-0.03826	0.881	-0.03962
0.88	-0.0368	0.88	-0.03847	0.88	-0.04001
0.879	-0.03707	0.879	-0.03916	0.879	-0.04049
0.878	-0.03774	0.878	-0.03936	0.878	-0.04086
0.877	-0.038	0.877	-0.04006	0.877	-0.04134
0.876	-0.03866	0.876	-0.04024	0.876	-0.0417
0.875	-0.03891	0.875	-0.04092	0.875	-0.04217
0.874	-0.03956	0.874	-0.0411	0.874	-0.04253
0.873	-0.03979	0.873	-0.04176	0.873	-0.04299
0.872	-0.04044	0.872	-0.04192	0.872	-0.04333
0.871	-0.04066	0.871	-0.0426	0.871	-0.04378
0.87	-0.04131	0.87	-0.04276	0.87	-0.04412
0.869	-0.04153	0.869	-0.04343	0.869	-0.04456
0.868	-0.04216	0.868	-0.04356	0.868	-0.04487
0.867	-0.04236	0.867	-0.0442	0.867	-0.04529
0.866	-0.04298	0.866	-0.04433	0.866	-0.0456
0.865	-0.04317	0.865	-0.04497	0.865	-0.046
0.864	-0.04378	0.864	-0.0451	0.864	-0.04631
0.863	-0.04396	0.863	-0.04572	0.863	-0.04673
0.862	-0.04455	0.862	-0.04583	0.862	-0.04702
0.861	-0.04474	0.861	-0.04644	0.861	-0.04742
0.86	-0.04532	0.86	-0.04654	0.86	-0.0477
0.859	-0.04549	0.859	-0.04715	0.859	-0.04808
0.858	-0.04606	0.858	-0.04725	0.858	-0.04837
0.857	-0.04622	0.857	-0.04784	0.857	-0.04875
0.856	-0.04679	0.856	-0.04793	0.856	-0.04901
0.855	-0.04694	0.855	-0.04853	0.855	-0.04938
0.854	-0.0475	0.854	-0.0486	0.854	-0.04963
0.853	-0.04764	0.853	-0.04917	0.853	-0.05
0.852	-0.04819	0.852	-0.04924	0.852	-0.05026
0.851	-0.04833	0.851	-0.04982	0.851	-0.05063
0.85	-0.04887	0.85	-0.04989	0.85	-0.05088
0.849	-0.049	0.849	-0.05046	0.849	-0.05123
0.848	-0.04952	0.848	-0.05052	0.848	-0.05148
0.847	-0.04965	0.847	-0.05109	0.847	-0.05182
0.846	-0.05017	0.846	-0.05113	0.846	-0.05205
0.845	-0.05031	0.845	-0.05169	0.845	-0.0524
0.844	-0.05082	0.844	-0.05174	0.844	-0.05263
0.843	-0.05093	0.843	-0.05229	0.843	-0.05296
0.842	-0.05144	0.842	-0.05233	0.842	-0.05318
0.841	-0.05154	0.841	-0.05287	0.841	-0.0535
0.84	-0.05205	0.84	-0.0529	0.84	-0.05371
0.839	-0.05216	0.839	-0.05344	0.839	-0.05404
0.838	-0.05266	0.838	-0.05346	0.838	-0.05426
0.837	-0.05275	0.837	-0.05401	0.837	-0.05458
0.836	-0.05324	0.836	-0.05401	0.836	-0.05478
0.835	-0.05332	0.835	-0.05455	0.835	-0.05509
0.834	-0.05381	0.834	-0.05455	0.834	-0.05529
0.833	-0.05389	0.833	-0.05508	0.833	-0.0556
0.832	-0.05438	0.832	-0.05509	0.832	-0.0558
0.831	-0.05446	0.831	-0.05561	0.831	-0.05611
0.83	-0.05493	0.83	-0.0556	0.83	-0.0563
0.829	-0.055	0.829	-0.05613	0.829	-0.05661
0.828	-0.05547	0.828	-0.05612	0.828	-0.05679
0.827	-0.05553	0.827	-0.05665	0.827	-0.05709
0.826	-0.05601	0.826	-0.05663	0.826	-0.05727
0.825	-0.05606	0.825	-0.05715	0.825	-0.05756
0.824	-0.05654	0.824	-0.05713	0.824	-0.05773
0.823	-0.0566	0.823	-0.05764	0.823	-0.05802
0.822	-0.05704	0.822	-0.0576	0.822	-0.05817
0.821	-0.05711	0.821	-0.05811	0.821	-0.05846
0.82	-0.05755	0.82	-0.05808	0.82	-0.05863
0.819	-0.05766	0.819	-0.05863	0.819	-0.05896
0.818	-0.05814	0.818	-0.05864	0.818	-0.05916
0.817	-0.05817	0.817	-0.05912	0.817	-0.05942
0.816	-0.0586	0.816	-0.05908	0.816	-0.05956
0.815	-0.05864	0.815	-0.05955	0.815	-0.05982
0.814	-0.05906	0.814	-0.05949	0.814	-0.05996
0.813	-0.0591	0.813	-0.05997	0.813	-0.06023
0.812	-0.05952	0.812	-0.05993	0.812	-0.06037
0.811	-0.05955	0.811	-0.06041	0.811	-0.06063
0.81	-0.05997	0.81	-0.06035	0.81	-0.06077
0.809	-0.05999	0.809	-0.06082	0.809	-0.06102
0.808	-0.06041	0.808	-0.06077	0.808	-0.06116
0.807	-0.06043	0.807	-0.06124	0.807	-0.06142
0.806	-0.06084	0.806	-0.06118	0.806	-0.06155
0.805	-0.06087	0.805	-0.06165	0.805	-0.06181
0.804	-0.06127	0.804	-0.06159	0.804	-0.06193
0.803	-0.06129	0.803	-0.06205	0.803	-0.06218
0.802	-0.0617	0.802	-0.06198	0.802	-0.06231
0.801	-0.06171	0.801	-0.06243	0.801	-0.06254
0.8	-0.06211	0.8	-0.06237	0.8	-0.06267
0.799	-0.06213	0.799	-0.06283	0.799	-0.06292
0.798	-0.06252	0.798	-0.06274	0.798	-0.06303
0.797	-0.06253	0.797	-0.0632	0.797	-0.06328
0.796	-0.06291	0.796	-0.06312	0.796	-0.06339
0.795	-0.06292	0.795	-0.06358	0.795	-0.06363
0.794	-0.06331	0.794	-0.0635	0.794	-0.06375
0.793	-0.06331	0.793	-0.06396	0.793	-0.06398
0.792	-0.0637	0.792	-0.06387	0.792	-0.06409
0.791	-0.06371	0.791	-0.06432	0.791	-0.06433
0.79	-0.06408	0.79	-0.06423	0.79	-0.06443
0.789	-0.06408	0.789	-0.06467	0.789	-0.06466
0.788	-0.06446	0.788	-0.06458	0.788	-0.06476
0.787	-0.06445	0.787	-0.06503	0.787	-0.06499
0.786	-0.06483	0.786	-0.06493	0.786	-0.0651
0.785	-0.06482	0.785	-0.06537	0.785	-0.06532
0.784	-0.06519	0.784	-0.06528	0.784	-0.06542
0.783	-0.06519	0.783	-0.06572	0.783	-0.06565
0.782	-0.06555	0.782	-0.0656	0.782	-0.06573
0.781	-0.06555	0.781	-0.06606	0.781	-0.06596
0.78	-0.06591	0.78	-0.06595	0.78	-0.06606
0.779	-0.06589	0.779	-0.06639	0.779	-0.06628
0.778	-0.06626	0.778	-0.06628	0.778	-0.06637
0.777	-0.06624	0.777	-0.06671	0.777	-0.06658
0.776	-0.0666	0.776	-0.0666	0.776	-0.06667
0.775	-0.06659	0.775	-0.06703	0.775	-0.06688
0.774	-0.06694	0.774	-0.06692	0.774	-0.06698
0.773	-0.06692	0.773	-0.06735	0.773	-0.06719
0.772	-0.06726	0.772	-0.06724	0.772	-0.06727
0.771	-0.06725	0.771	-0.06766	0.771	-0.06748
0.77	-0.06759	0.77	-0.06754	0.77	-0.06757
0.769	-0.06757	0.769	-0.06797	0.769	-0.06777
0.768	-0.06793	0.768	-0.06786	0.768	-0.06787
0.767	-0.06791	0.767	-0.06829	0.767	-0.06809
0.766	-0.06825	0.766	-0.06817	0.766	-0.06816
0.765	-0.06822	0.765	-0.0686	0.765	-0.06837
0.764	-0.06856	0.764	-0.06846	0.764	-0.06844
0.763	-0.06853	0.763	-0.06889	0.763	-0.06864
0.762	-0.06887	0.762	-0.06876	0.762	-0.06872
0.761	-0.06884	0.761	-0.06918	0.761	-0.06892
0.76	-0.06919	0.76	-0.06905	0.76	-0.069
0.759	-0.06916	0.759	-0.06947	0.759	-0.0692
0.758	-0.06948	0.758	-0.06933	0.758	-0.06927
0.757	-0.06946	0.757	-0.06976	0.757	-0.06947
0.756	-0.06979	0.756	-0.06962	0.756	-0.06954
0.755	-0.06975	0.755	-0.07006	0.755	-0.06974
0.754	-0.0701	0.754	-0.06991	0.754	-0.06981
0.753	-0.07006	0.753	-0.07034	0.753	-0.07001
0.752	-0.07039	0.752	-0.07019	0.752	-0.07008
0.751	-0.07036	0.751	-0.07062	0.751	-0.07028
0.75	-0.07068	0.75	-0.07048	0.75	-0.07034
0.749	-0.07065	0.749	-0.0709	0.749	-0.07055
0.748	-0.07097	0.748	-0.07075	0.748	-0.07061
0.747	-0.07093	0.747	-0.07117	0.747	-0.07081
0.746	-0.07126	0.746	-0.07102	0.746	-0.07088
0.745	-0.07121	0.745	-0.07143	0.745	-0.07106
0.744	-0.07153	0.744	-0.07128	0.744	-0.07112
0.743	-0.07149	0.743	-0.0717	0.743	-0.07131
0.742	-0.0718	0.742	-0.07154	0.742	-0.07136
0.741	-0.07176	0.741	-0.07197	0.741	-0.07156
0.74	-0.07208	0.74	-0.07181	0.74	-0.07161
0.739	-0.07203	0.739	-0.07222	0.739	-0.07179
0.738	-0.07235	0.738	-0.07206	0.738	-0.07185
0.737	-0.07229	0.737	-0.07246	0.737	-0.07204
0.736	-0.07262	0.736	-0.07231	0.736	-0.0721
0.735	-0.07257	0.735	-0.07273	0.735	-0.07229
0.734	-0.07288	0.734	-0.07257	0.734	-0.07234
0.733	-0.07284	0.733	-0.07298	0.733	-0.07252
0.732	-0.07314	0.732	-0.07281	0.732	-0.07257
0.731	-0.07308	0.731	-0.07322	0.731	-0.07276
0.73	-0.0734	0.73	-0.07306	0.73	-0.07281
0.729	-0.07335	0.729	-0.07346	0.729	-0.07299
0.728	-0.07365	0.728	-0.0733	0.728	-0.07304
0.727	-0.0736	0.727	-0.0737	0.727	-0.07322
0.726	-0.07389	0.726	-0.07353	0.726	-0.07327
0.725	-0.07384	0.725	-0.07394	0.725	-0.07345
0.724	-0.07414	0.724	-0.07377	0.724	-0.07349
0.723	-0.07409	0.723	-0.07418	0.723	-0.07367
0.722	-0.07439	0.722	-0.07402	0.722	-0.07372
0.721	-0.07434	0.721	-0.07442	0.721	-0.07389
0.72	-0.07463	0.72	-0.07425	0.72	-0.07393
0.719	-0.07458	0.719	-0.07464	0.719	-0.07412
0.718	-0.07487	0.718	-0.07448	0.718	-0.07415
0.717	-0.07484	0.717	-0.0749	0.717	-0.07435
0.716	-0.07516	0.716	-0.07475	0.716	-0.07441
0.715	-0.07509	0.715	-0.07514	0.715	-0.07459
0.714	-0.07539	0.714	-0.07497	0.714	-0.07463
0.713	-0.07533	0.713	-0.07536	0.713	-0.0748
0.712	-0.07562	0.712	-0.07518	0.712	-0.07483
0.711	-0.07557	0.711	-0.07558	0.711	-0.07501
0.71	-0.07585	0.71	-0.07541	0.71	-0.07505
0.709	-0.0758	0.709	-0.07581	0.709	-0.07523
0.708	-0.07609	0.708	-0.07562	0.708	-0.07525
0.707	-0.07602	0.707	-0.07602	0.707	-0.07543
0.706	-0.07631	0.706	-0.07585	0.706	-0.07546
0.705	-0.07625	0.705	-0.07624	0.705	-0.07564
0.704	-0.07654	0.704	-0.07606	0.704	-0.07568
0.703	-0.07647	0.703	-0.07647	0.703	-0.07585
0.702	-0.07674	0.702	-0.07627	0.702	-0.07588
0.701	-0.0767	0.701	-0.07667	0.701	-0.07606
0.7	-0.07695	0.7	-0.07648	0.7	-0.07608
0.699	-0.0769	0.699	-0.07686	0.699	-0.07625
0.698	-0.07717	0.698	-0.0767	0.698	-0.07629
0.697	-0.07711	0.697	-0.07706	0.697	-0.07646
0.696	-0.07739	0.696	-0.07689	0.696	-0.07648
0.695	-0.07733	0.695	-0.07727	0.695	-0.07666
0.694	-0.07759	0.694	-0.07708	0.694	-0.07667
0.693	-0.07754	0.693	-0.07748	0.693	-0.07684
0.692	-0.07782	0.692	-0.07729	0.692	-0.07686
0.691	-0.07776	0.691	-0.07769	0.691	-0.07703
0.69	-0.07803	0.69	-0.0775	0.69	-0.07706
0.689	-0.07797	0.689	-0.07788	0.689	-0.07722
0.688	-0.07824	0.688	-0.0777	0.688	-0.07723
0.687	-0.07818	0.687	-0.07809	0.687	-0.07741
0.686	-0.07845	0.686	-0.07789	0.686	-0.07742
0.685	-0.0784	0.685	-0.07829	0.685	-0.07761
0.684	-0.07867	0.684	-0.0781	0.684	-0.07764
0.683	-0.07861	0.683	-0.07849	0.683	-0.0778
0.682	-0.07888	0.682	-0.07831	0.682	-0.07782
0.681	-0.07881	0.681	-0.07869	0.681	-0.07798
0.68	-0.07908	0.68	-0.0785	0.68	-0.078
0.679	-0.07902	0.679	-0.07889	0.679	-0.07817
0.678	-0.07928	0.678	-0.07869	0.678	-0.07819
0.677	-0.07923	0.677	-0.07909	0.677	-0.07836
0.676	-0.07949	0.676	-0.07889	0.676	-0.07838
0.675	-0.07942	0.675	-0.07928	0.675	-0.07855
0.674	-0.07968	0.674	-0.07909	0.674	-0.07856
0.673	-0.07963	0.673	-0.07947	0.673	-0.07873
0.672	-0.07989	0.672	-0.07928	0.672	-0.07875
0.671	-0.07983	0.671	-0.07967	0.671	-0.07892
0.67	-0.08009	0.67	-0.07947	0.67	-0.07892
0.669	-0.08003	0.669	-0.07986	0.669	-0.0791
0.668	-0.08029	0.668	-0.07966	0.668	-0.07912
0.667	-0.08023	0.667	-0.08005	0.667	-0.07928
0.666	-0.08048	0.666	-0.07985	0.666	-0.0793
0.665	-0.08044	0.665	-0.08025	0.665	-0.07947
0.664	-0.08069	0.664	-0.08006	0.664	-0.07949
0.663	-0.08063	0.663	-0.08043	0.663	-0.07965
0.662	-0.08088	0.662	-0.08023	0.662	-0.07966
0.661	-0.08082	0.661	-0.08061	0.661	-0.07983
0.66	-0.08107	0.66	-0.08041	0.66	-0.07984
0.659	-0.08101	0.659	-0.0808	0.659	-0.08001
0.658	-0.08127	0.658	-0.0806	0.658	-0.08002
0.657	-0.0812	0.657	-0.08098	0.657	-0.08019
0.656	-0.08146	0.656	-0.08078	0.656	-0.0802
0.655	-0.08139	0.655	-0.08117	0.655	-0.08036
0.654	-0.08164	0.654	-0.08096	0.654	-0.08036
0.653	-0.08158	0.653	-0.08135	0.653	-0.08054
0.652	-0.08183	0.652	-0.08115	0.652	-0.08054
0.651	-0.08177	0.651	-0.08153	0.651	-0.08071
0.65	-0.08202	0.65	-0.08132	0.65	-0.08071
0.649	-0.08194	0.649	-0.0817	0.649	-0.08086
0.648	-0.0822	0.648	-0.08149	0.648	-0.08088
0.647	-0.08213	0.647	-0.08188	0.647	-0.08104
0.646	-0.08239	0.646	-0.08167	0.646	-0.08104
0.645	-0.08233	0.645	-0.08207	0.645	-0.08122
0.644	-0.08257	0.644	-0.08186	0.644	-0.08122
0.643	-0.08251	0.643	-0.08224	0.643	-0.08138
0.642	-0.08276	0.642	-0.08202	0.642	-0.08139
0.641	-0.08269	0.641	-0.08241	0.641	-0.08155
0.64	-0.08294	0.64	-0.08221	0.64	-0.08156
0.639	-0.08288	0.639	-0.0826	0.639	-0.08173
0.638	-0.08312	0.638	-0.08238	0.638	-0.08173
0.637	-0.08306	0.637	-0.08277	0.637	-0.0819
0.636	-0.0833	0.636	-0.08255	0.636	-0.08189
0.635	-0.08324	0.635	-0.08294	0.635	-0.08205
0.634	-0.08349	0.634	-0.08273	0.634	-0.08206
0.633	-0.08342	0.633	-0.08311	0.633	-0.08222
0.632	-0.08367	0.632	-0.0829	0.632	-0.08222
0.631	-0.0836	0.631	-0.08328	0.631	-0.08239
0.63	-0.08385	0.63	-0.08306	0.63	-0.08238
0.629	-0.08379	0.629	-0.08346	0.629	-0.08254
0.628	-0.08403	0.628	-0.08324	0.628	-0.08255
0.627	-0.08396	0.627	-0.08363	0.627	-0.08272
0.626	-0.08421	0.626	-0.08341	0.626	-0.08272
0.625	-0.08415	0.625	-0.08379	0.625	-0.08288
0.624	-0.08438	0.624	-0.08357	0.624	-0.08288
0.623	-0.08432	0.623	-0.08397	0.623	-0.08305
0.622	-0.08456	0.622	-0.08374	0.622	-0.08304
0.621	-0.0845	0.621	-0.08415	0.621	-0.0832
0.62	-0.08475	0.62	-0.08392	0.62	-0.0832
0.619	-0.08468	0.619	-0.08431	0.619	-0.08337
0.618	-0.08492	0.618	-0.08411	0.618	-0.08337
0.617	-0.08485	0.617	-0.08448	0.617	-0.08352
0.616	-0.08509	0.616	-0.08426	0.616	-0.08352
0.615	-0.08504	0.615	-0.08466	0.615	-0.08369
0.614	-0.08528	0.614	-0.08445	0.614	-0.0837
0.613	-0.08523	0.613	-0.08485	0.613	-0.08389
0.612	-0.08546	0.612	-0.08462	0.612	-0.08387
0.611	-0.08538	0.611	-0.085	0.611	-0.08404
0.61	-0.08562	0.61	-0.08478	0.61	-0.08403
0.609	-0.08555	0.609	-0.08516	0.609	-0.08419
0.608	-0.08579	0.608	-0.08495	0.608	-0.08418
0.607	-0.08573	0.607	-0.08533	0.607	-0.08436
0.606	-0.08596	0.606	-0.0851	0.606	-0.08434
0.605	-0.0859	0.605	-0.08549	0.605	-0.08451
0.604	-0.08612	0.604	-0.08526	0.604	-0.08449
0.603	-0.08606	0.603	-0.08565	0.603	-0.08466
0.602	-0.0863	0.602	-0.08543	0.602	-0.08465
0.601	-0.08622	0.601	-0.08581	0.601	-0.08481
0.6	-0.08646	0.6	-0.08559	0.6	-0.08481
0.599	-0.08639	0.599	-0.08597	0.599	-0.08497
0.598	-0.08662	0.598	-0.08574	0.598	-0.08494
0.597	-0.08656	0.597	-0.08613	0.597	-0.08512
0.596	-0.0868	0.596	-0.0859	0.596	-0.08511
0.595	-0.08673	0.595	-0.08629	0.595	-0.08527
0.594	-0.08696	0.594	-0.08608	0.594	-0.08526
0.593	-0.08689	0.593	-0.08645	0.593	-0.08543
0.592	-0.08712	0.592	-0.08623	0.592	-0.08541
0.591	-0.08706	0.591	-0.08661	0.591	-0.08558
0.59	-0.08728	0.59	-0.08638	0.59	-0.08557
0.589	-0.08722	0.589	-0.08677	0.589	-0.08574
0.588	-0.08745	0.588	-0.08655	0.588	-0.08573
0.587	-0.08739	0.587	-0.08693	0.587	-0.08588
0.586	-0.08761	0.586	-0.08671	0.586	-0.08587
0.585	-0.08754	0.585	-0.08708	0.585	-0.08604
0.584	-0.08777	0.584	-0.08685	0.584	-0.08602
0.583	-0.0877	0.583	-0.08724	0.583	-0.08619
0.582	-0.08793	0.582	-0.08702	0.582	-0.08617
0.581	-0.08788	0.581	-0.08739	0.581	-0.08634
0.58	-0.0881	0.58	-0.08717	0.58	-0.08632
0.579	-0.08803	0.579	-0.08754	0.579	-0.08649
0.578	-0.08826	0.578	-0.08732	0.578	-0.08648
0.577	-0.0882	0.577	-0.0877	0.577	-0.08663
0.576	-0.08842	0.576	-0.08748	0.576	-0.08662
0.575	-0.08836	0.575	-0.08786	0.575	-0.08678
0.574	-0.08858	0.574	-0.08763	0.574	-0.08677
0.573	-0.08853	0.573	-0.08802	0.573	-0.08694
0.572	-0.08874	0.572	-0.08778	0.572	-0.08692
0.571	-0.08868	0.571	-0.08817	0.571	-0.08708
0.57	-0.08891	0.57	-0.08794	0.57	-0.08706
0.569	-0.08884	0.569	-0.08832	0.569	-0.08723
0.568	-0.08907	0.568	-0.0881	0.568	-0.08721
0.567	-0.089	0.567	-0.08848	0.567	-0.08738
0.566	-0.08923	0.566	-0.08824	0.566	-0.08735
0.565	-0.08916	0.565	-0.08863	0.565	-0.08753
0.564	-0.08938	0.564	-0.0884	0.564	-0.0875
0.563	-0.08933	0.563	-0.08879	0.563	-0.08768
0.562	-0.08956	0.562	-0.08857	0.562	-0.08767
0.561	-0.08949	0.561	-0.08894	0.561	-0.08782
0.56	-0.08972	0.56	-0.08871	0.56	-0.08781
0.559	-0.08965	0.559	-0.0891	0.559	-0.08798
0.558	-0.08986	0.558	-0.08886	0.558	-0.08794
0.557	-0.08981	0.557	-0.08925	0.557	-0.08813
0.556	-0.09003	0.556	-0.08902	0.556	-0.0881
0.555	-0.08997	0.555	-0.08941	0.555	-0.08826
0.554	-0.09019	0.554	-0.08917	0.554	-0.08824
0.553	-0.09011	0.553	-0.08954	0.553	-0.0884
0.552	-0.09034	0.552	-0.08932	0.552	-0.08838
0.551	-0.09028	0.551	-0.08971	0.551	-0.08856
0.55	-0.09049	0.55	-0.08947	0.55	-0.08853
0.549	-0.09044	0.549	-0.08986	0.549	-0.08871
0.548	-0.09065	0.548	-0.08962	0.548	-0.08868
0.547	-0.09058	0.547	-0.09	0.547	-0.08885
0.546	-0.0908	0.546	-0.08978	0.546	-0.08882
0.545	-0.09074	0.545	-0.09015	0.545	-0.08899
0.544	-0.09096	0.544	-0.08992	0.544	-0.08897
0.543	-0.0909	0.543	-0.09031	0.543	-0.08914
0.542	-0.09111	0.542	-0.09007	0.542	-0.08911
0.541	-0.09106	0.541	-0.09046	0.541	-0.08929
0.54	-0.09126	0.54	-0.09022	0.54	-0.08926
0.539	-0.09121	0.539	-0.0906	0.539	-0.08943
0.538	-0.09142	0.538	-0.09037	0.538	-0.0894
0.537	-0.09136	0.537	-0.09075	0.537	-0.08957
0.536	-0.09158	0.536	-0.09053	0.536	-0.08955
0.535	-0.09153	0.535	-0.0909	0.535	-0.08972
0.534	-0.09173	0.534	-0.09067	0.534	-0.08968
0.533	-0.09168	0.533	-0.09105	0.533	-0.08986
0.532	-0.09188	0.532	-0.09082	0.532	-0.08984
0.531	-0.09184	0.531	-0.0912	0.531	-0.09001
0.53	-0.09205	0.53	-0.09097	0.53	-0.08998
0.529	-0.09199	0.529	-0.09135	0.529	-0.09015
0.528	-0.0922	0.528	-0.09112	0.528	-0.09012
0.527	-0.09214	0.527	-0.0915	0.527	-0.0903
0.526	-0.09234	0.526	-0.09127	0.526	-0.09026
0.525	-0.09229	0.525	-0.09165	0.525	-0.09045
0.524	-0.0925	0.524	-0.09142	0.524	-0.09041
0.523	-0.09245	0.523	-0.0918	0.523	-0.09059
0.522	-0.09266	0.522	-0.09157	0.522	-0.09055
0.521	-0.0926	0.521	-0.09195	0.521	-0.09072
0.52	-0.09281	0.52	-0.09172	0.52	-0.09069
0.519	-0.09275	0.519	-0.0921	0.519	-0.09088
0.518	-0.09297	0.518	-0.09187	0.518	-0.09084
0.517	-0.09292	0.517	-0.09225	0.517	-0.09103
0.516	-0.09312	0.516	-0.09201	0.516	-0.09098
0.515	-0.09306	0.515	-0.0924	0.515	-0.09116
0.514	-0.09328	0.514	-0.09217	0.514	-0.09113
0.513	-0.09322	0.513	-0.09254	0.513	-0.09131
0.512	-0.09345	0.512	-0.09233	0.512	-0.09129
0.511	-0.09341	0.511	-0.09274	0.511	-0.0915
0.51	-0.09361	0.51	-0.0925	0.51	-0.09145
0.509	-0.09356	0.509	-0.09288	0.509	-0.09163
0.508	-0.09376	0.508	-0.09263	0.508	-0.09159
0.507	-0.0937	0.507	-0.09301	0.507	-0.09177
0.506	-0.09392	0.506	-0.09278	0.506	-0.09174
0.505	-0.09386	0.505	-0.09317	0.505	-0.09192
0.504	-0.09407	0.504	-0.09294	0.504	-0.09188
0.503	-0.09401	0.503	-0.09332	0.503	-0.09207
0.502	-0.0942	0.502	-0.09308	0.502	-0.09202
0.501	-0.09416	0.501	-0.09346	0.501	-0.09221
0.5	-0.09436	0.5	-0.09322	0.5	-0.09217
0.499	-0.0943	0.499	-0.09361	0.499	-0.09235
0.498	-0.09451	0.498	-0.09338	0.498	-0.09232
0.497	-0.09445	0.497	-0.09376	0.497	-0.09249
0.496	-0.09465	0.496	-0.09352	0.496	-0.09246
0.495	-0.0946	0.495	-0.0939	0.495	-0.09263
0.494	-0.0948	0.494	-0.09367	0.494	-0.09259
0.493	-0.09475	0.493	-0.09406	0.493	-0.09278
0.492	-0.09496	0.492	-0.09382	0.492	-0.09274
0.491	-0.0949	0.491	-0.0942	0.491	-0.09292
0.49	-0.09511	0.49	-0.09398	0.49	-0.0929
0.489	-0.09505	0.489	-0.09434	0.489	-0.09307
0.488	-0.09526	0.488	-0.09412	0.488	-0.09303
0.487	-0.09522	0.487	-0.0945	0.487	-0.09323
0.486	-0.09541	0.486	-0.09427	0.486	-0.09319
0.485	-0.09537	0.485	-0.09465	0.485	-0.09337
0.484	-0.09558	0.484	-0.09441	0.484	-0.09333
0.483	-0.09552	0.483	-0.09479	0.483	-0.09351
0.482	-0.09572	0.482	-0.09457	0.482	-0.09347
0.481	-0.09567	0.481	-0.09494	0.481	-0.09366
0.48	-0.09588	0.48	-0.09472	0.48	-0.09363
0.479	-0.09583	0.479	-0.0951	0.479	-0.09382
0.478	-0.09603	0.478	-0.09487	0.478	-0.09377
0.477	-0.09598	0.477	-0.09525	0.477	-0.09397
0.476	-0.09618	0.476	-0.09501	0.476	-0.09392
0.475	-0.09613	0.475	-0.0954	0.475	-0.09411
0.474	-0.09634	0.474	-0.09517	0.474	-0.09407
0.473	-0.09629	0.473	-0.09556	0.473	-0.09426
0.472	-0.09649	0.472	-0.09532	0.472	-0.09422
0.471	-0.09644	0.471	-0.09571	0.471	-0.09441
0.47	-0.09664	0.47	-0.09547	0.47	-0.09435
0.469	-0.09659	0.469	-0.09586	0.469	-0.09456
0.468	-0.09679	0.468	-0.09562	0.468	-0.09451
0.467	-0.09674	0.467	-0.09601	0.467	-0.09471
0.466	-0.09696	0.466	-0.09578	0.466	-0.09467
0.465	-0.09691	0.465	-0.09617	0.465	-0.09485
0.464	-0.09711	0.464	-0.09593	0.464	-0.09482
0.463	-0.09706	0.463	-0.09632	0.463	-0.09501
0.462	-0.09726	0.462	-0.09608	0.462	-0.09496
0.461	-0.09722	0.461	-0.09648	0.461	-0.09517
0.46	-0.09744	0.46	-0.09626	0.46	-0.09513
0.459	-0.09738	0.459	-0.09664	0.459	-0.09532
0.458	-0.09759	0.458	-0.09641	0.458	-0.09527
0.457	-0.09753	0.457	-0.09678	0.457	-0.09546
0.456	-0.09775	0.456	-0.09655	0.456	-0.09542
0.455	-0.09769	0.455	-0.09694	0.455	-0.09562
0.454	-0.0979	0.454	-0.09671	0.454	-0.09557
0.453	-0.09786	0.453	-0.0971	0.453	-0.09577
0.452	-0.09806	0.452	-0.09686	0.452	-0.09572
0.451	-0.09801	0.451	-0.09724	0.451	-0.09592
0.45	-0.09822	0.45	-0.09701	0.45	-0.09587
0.449	-0.09816	0.449	-0.09739	0.449	-0.09607
0.448	-0.09837	0.448	-0.09717	0.448	-0.09603
0.447	-0.09833	0.447	-0.09756	0.447	-0.09622
0.446	-0.09852	0.446	-0.09732	0.446	-0.09617
0.445	-0.09848	0.445	-0.09771	0.445	-0.09637
0.444	-0.09868	0.444	-0.09747	0.444	-0.09632
0.443	-0.09864	0.443	-0.09787	0.443	-0.09652
0.442	-0.09884	0.442	-0.09763	0.442	-0.09647
0.441	-0.09879	0.441	-0.09803	0.441	-0.09667
0.44	-0.09899	0.44	-0.09778	0.44	-0.09662
0.439	-0.09896	0.439	-0.09818	0.439	-0.09682
0.438	-0.09914	0.438	-0.09795	0.438	-0.09676
0.437	-0.0991	0.437	-0.09834	0.437	-0.09697
0.436	-0.09931	0.436	-0.09811	0.436	-0.09692
0.435	-0.09926	0.435	-0.0985	0.435	-0.09713
0.434	-0.09946	0.434	-0.09827	0.434	-0.09708
0.433	-0.09941	0.433	-0.09865	0.433	-0.09727
0.432	-0.09961	0.432	-0.09842	0.432	-0.09722
0.431	-0.09957	0.431	-0.09881	0.431	-0.09743
0.43	-0.09977	0.43	-0.09857	0.43	-0.09737
0.429	-0.09973	0.429	-0.09896	0.429	-0.09758
0.428	-0.09993	0.428	-0.09873	0.428	-0.09753
0.427	-0.09988	0.427	-0.09912	0.427	-0.09774
0.426	-0.10008	0.426	-0.09889	0.426	-0.09768
0.425	-0.10004	0.425	-0.09926	0.425	-0.09788
0.424	-0.10024	0.424	-0.09904	0.424	-0.09783
0.423	-0.1002	0.423	-0.09942	0.423	-0.09805
0.422	-0.1004	0.422	-0.09919	0.422	-0.09799
0.421	-0.10035	0.421	-0.09958	0.421	-0.0982
0.42	-0.10056	0.42	-0.09935	0.42	-0.09814
0.419	-0.10051	0.419	-0.09973	0.419	-0.09834
0.418	-0.10071	0.418	-0.0995	0.418	-0.09829
0.417	-0.10067	0.417	-0.09988	0.417	-0.0985
0.416	-0.10087	0.416	-0.09966	0.416	-0.09844
0.415	-0.10083	0.415	-0.10005	0.415	-0.09865
0.414	-0.10102	0.414	-0.09981	0.414	-0.09859
0.413	-0.10099	0.413	-0.1002	0.413	-0.0988
0.412	-0.10118	0.412	-0.09997	0.412	-0.09874
0.411	-0.10113	0.411	-0.10035	0.411	-0.09895
0.41	-0.10135	0.41	-0.10015	0.41	-0.09892
0.409	-0.10141	0.409	-0.10063	0.409	-0.09922
0.408	-0.10161	0.408	-0.10041	0.408	-0.09918
0.407	-0.10156	0.407	-0.10078	0.407	-0.09937
0.406	-0.10174	0.406	-0.10054	0.406	-0.09929
0.405	-0.10169	0.405	-0.10091	0.405	-0.0995
0.404	-0.10188	0.404	-0.10068	0.404	-0.09943
0.403	-0.10184	0.403	-0.10105	0.403	-0.09963
0.402	-0.10203	0.402	-0.10083	0.402	-0.09957
0.401	-0.10199	0.401	-0.10119	0.401	-0.09977
0.4	-0.10218	0.4	-0.10097	0.4	-0.0997
0.399	-0.10213	0.399	-0.10133	0.399	-0.09991
0.398	-0.10232	0.398	-0.10111	0.398	-0.09984
0.397	-0.10228	0.397	-0.10148	0.397	-0.10005
0.396	-0.10248	0.396	-0.10126	0.396	-0.09999
0.395	-0.10243	0.395	-0.10163	0.395	-0.10019
0.394	-0.10263	0.394	-0.1014	0.394	-0.10013
0.393	-0.10258	0.393	-0.10178	0.393	-0.10033
0.392	-0.10277	0.392	-0.10155	0.392	-0.10026
0.391	-0.10273	0.391	-0.10192	0.391	-0.10048
0.39	-0.10292	0.39	-0.1017	0.39	-0.10041
0.389	-0.10288	0.389	-0.10208	0.389	-0.10063
0.388	-0.10308	0.388	-0.10185	0.388	-0.10056
0.387	-0.10303	0.387	-0.10222	0.387	-0.10077
0.386	-0.10323	0.386	-0.102	0.386	-0.10069
0.385	-0.10318	0.385	-0.10237	0.385	-0.10091
0.384	-0.10339	0.384	-0.10215	0.384	-0.10084
0.383	-0.10335	0.383	-0.10253	0.383	-0.10105
0.382	-0.10353	0.382	-0.10229	0.382	-0.10098
0.381	-0.10349	0.381	-0.10267	0.381	-0.10119
0.38	-0.10367	0.38	-0.10244	0.38	-0.10111
0.379	-0.10363	0.379	-0.10282	0.379	-0.10132
0.378	-0.10383	0.378	-0.10259	0.378	-0.10126
0.377	-0.10379	0.377	-0.10297	0.377	-0.10147
0.376	-0.10398	0.376	-0.10274	0.376	-0.10141
0.375	-0.10394	0.375	-0.10312	0.375	-0.10161
0.374	-0.10412	0.374	-0.10288	0.374	-0.10154
0.373	-0.10408	0.373	-0.10327	0.373	-0.10175
0.372	-0.10428	0.372	-0.10304	0.372	-0.10168
0.371	-0.10423	0.371	-0.10341	0.371	-0.10189
0.37	-0.10443	0.37	-0.10319	0.37	-0.10183
0.369	-0.10438	0.369	-0.10356	0.369	-0.10203
0.368	-0.10456	0.368	-0.10334	0.368	-0.10196
0.367	-0.10453	0.367	-0.1037	0.367	-0.10218
0.366	-0.1047	0.366	-0.10348	0.366	-0.1021
0.365	-0.10467	0.365	-0.10385	0.365	-0.10233
0.364	-0.10486	0.364	-0.10363	0.364	-0.10225
0.363	-0.10481	0.363	-0.104	0.363	-0.10246
0.362	-0.10501	0.362	-0.10378	0.362	-0.10239
0.361	-0.10496	0.361	-0.10414	0.361	-0.1026
0.36	-0.10515	0.36	-0.10392	0.36	-0.10253
0.359	-0.10512	0.359	-0.10429	0.359	-0.10274
0.358	-0.10531	0.358	-0.10408	0.358	-0.10268
0.357	-0.10528	0.357	-0.10445	0.357	-0.10289
0.356	-0.10546	0.356	-0.10422	0.356	-0.10281
0.355	-0.10542	0.355	-0.10457	0.355	-0.10303
0.354	-0.10561	0.354	-0.10436	0.354	-0.10295
0.353	-0.10556	0.353	-0.10471	0.353	-0.10316
0.352	-0.10575	0.352	-0.10451	0.352	-0.10309
0.351	-0.10572	0.351	-0.10487	0.351	-0.10331
0.35	-0.10589	0.35	-0.10464	0.35	-0.10323
0.349	-0.10586	0.349	-0.105	0.349	-0.10345
0.348	-0.10604	0.348	-0.10478	0.348	-0.10336
0.347	-0.10599	0.347	-0.10515	0.347	-0.10357
0.346	-0.10619	0.346	-0.10493	0.346	-0.1035
0.345	-0.10614	0.345	-0.10529	0.345	-0.10372
0.344	-0.10633	0.344	-0.10507	0.344	-0.10364
0.343	-0.10629	0.343	-0.10543	0.343	-0.10386
0.342	-0.10647	0.342	-0.1052	0.342	-0.10376
0.341	-0.10643	0.341	-0.10558	0.341	-0.10399
0.34	-0.10662	0.34	-0.10535	0.34	-0.1039
0.339	-0.10658	0.339	-0.10572	0.339	-0.10412
0.338	-0.10677	0.338	-0.10549	0.338	-0.10405
0.337	-0.10672	0.337	-0.10586	0.337	-0.10426
0.336	-0.10691	0.336	-0.10564	0.336	-0.10417
0.335	-0.10686	0.335	-0.106	0.335	-0.1044
0.334	-0.10705	0.334	-0.10576	0.334	-0.1043
0.333	-0.10701	0.333	-0.10613	0.333	-0.10452
0.332	-0.10719	0.332	-0.10591	0.332	-0.10443
0.331	-0.10714	0.331	-0.10627	0.331	-0.10465
0.33	-0.10733	0.33	-0.10605	0.33	-0.10456
0.329	-0.10728	0.329	-0.10641	0.329	-0.10478
0.328	-0.10747	0.328	-0.10619	0.328	-0.10468
0.327	-0.10742	0.327	-0.10655	0.327	-0.10491
0.326	-0.10761	0.326	-0.10633	0.326	-0.10482
0.325	-0.10757	0.325	-0.1067	0.325	-0.10504
0.324	-0.10775	0.324	-0.10647	0.324	-0.10495
0.323	-0.1077	0.323	-0.10683	0.323	-0.10517
0.322	-0.10788	0.322	-0.10661	0.322	-0.10508
0.321	-0.10784	0.321	-0.10696	0.321	-0.1053
0.32	-0.10802	0.32	-0.10675	0.32	-0.10521
0.319	-0.10798	0.319	-0.1071	0.319	-0.10543
0.318	-0.10816	0.318	-0.10688	0.318	-0.10534
0.317	-0.10812	0.317	-0.10723	0.317	-0.10556
0.316	-0.10828	0.316	-0.10701	0.316	-0.10546
0.315	-0.10825	0.315	-0.10736	0.315	-0.10568
0.314	-0.10843	0.314	-0.10715	0.314	-0.10559
0.313	-0.10838	0.313	-0.1075	0.313	-0.10582
0.312	-0.10856	0.312	-0.10729	0.312	-0.10573
0.311	-0.10852	0.311	-0.10764	0.311	-0.10595
0.31	-0.10869	0.31	-0.10742	0.31	-0.10585
0.309	-0.10866	0.309	-0.10777	0.309	-0.10608
0.308	-0.10883	0.308	-0.10756	0.308	-0.10597
0.307	-0.10881	0.307	-0.10792	0.307	-0.10623
0.306	-0.10901	0.306	-0.10772	0.306	-0.10614
0.305	-0.10896	0.305	-0.10806	0.305	-0.10635
0.304	-0.10913	0.304	-0.10784	0.304	-0.10625
0.303	-0.10909	0.303	-0.10818	0.303	-0.10648
0.302	-0.10925	0.302	-0.10796	0.302	-0.10637
0.301	-0.10921	0.301	-0.10832	0.301	-0.1066
0.3	-0.10939	0.3	-0.10809	0.3	-0.1065
0.299	-0.10934	0.299	-0.10844	0.299	-0.10673
0.298	-0.10952	0.298	-0.10823	0.298	-0.10662
0.297	-0.10947	0.297	-0.10856	0.297	-0.10684
0.296	-0.10964	0.296	-0.10835	0.296	-0.10673
0.295	-0.1096	0.295	-0.1087	0.295	-0.10697
0.294	-0.10978	0.294	-0.10847	0.294	-0.10685
0.293	-0.10973	0.293	-0.10883	0.293	-0.10709
0.292	-0.1099	0.292	-0.1086	0.292	-0.10698
0.291	-0.10986	0.291	-0.10895	0.291	-0.1072
0.29	-0.11003	0.29	-0.10873	0.29	-0.10711
0.289	-0.10998	0.289	-0.10907	0.289	-0.10733
0.288	-0.11016	0.288	-0.10885	0.288	-0.10723
0.287	-0.11011	0.287	-0.1092	0.287	-0.10746
0.286	-0.11028	0.286	-0.10898	0.286	-0.10734
0.285	-0.11024	0.285	-0.10932	0.285	-0.10757
0.284	-0.11041	0.284	-0.1091	0.284	-0.10747
0.283	-0.11036	0.283	-0.10944	0.283	-0.10769
0.282	-0.11054	0.282	-0.10923	0.282	-0.10759
0.281	-0.11049	0.281	-0.10957	0.281	-0.10782
0.28	-0.11066	0.28	-0.10936	0.28	-0.10771
0.279	-0.11062	0.279	-0.1097	0.279	-0.10794
0.278	-0.11079	0.278	-0.10947	0.278	-0.10783
0.277	-0.11074	0.277	-0.10981	0.277	-0.10806
0.276	-0.11091	0.276	-0.10959	0.276	-0.10794
0.275	-0.11086	0.275	-0.10994	0.275	-0.10818
0.274	-0.11104	0.274	-0.10972	0.274	-0.10807
0.273	-0.11099	0.273	-0.11006	0.273	-0.10829
0.272	-0.11116	0.272	-0.10984	0.272	-0.10818
0.271	-0.11111	0.271	-0.11018	0.271	-0.10841
0.27	-0.11127	0.27	-0.10996	0.27	-0.1083
0.269	-0.11123	0.269	-0.1103	0.269	-0.10853
0.268	-0.11141	0.268	-0.11009	0.268	-0.10841
0.267	-0.11135	0.267	-0.11042	0.267	-0.10865
0.266	-0.11153	0.266	-0.11021	0.266	-0.10853
0.265	-0.11148	0.265	-0.11053	0.265	-0.10875
0.264	-0.11165	0.264	-0.11032	0.264	-0.10864
0.263	-0.1116	0.263	-0.11065	0.263	-0.10888
0.262	-0.11178	0.262	-0.11044	0.262	-0.10876
0.261	-0.11174	0.261	-0.11078	0.261	-0.109
0.26	-0.1119	0.26	-0.11055	0.26	-0.10888
0.259	-0.11185	0.259	-0.11089	0.259	-0.10911
0.258	-0.11203	0.258	-0.11067	0.258	-0.109
0.257	-0.11197	0.257	-0.11101	0.257	-0.10923
0.256	-0.11215	0.256	-0.1108	0.256	-0.10912
0.255	-0.11212	0.255	-0.11115	0.255	-0.10937
0.254	-0.11227	0.254	-0.11093	0.254	-0.10923
0.253	-0.11223	0.253	-0.11126	0.253	-0.10948
0.252	-0.11239	0.252	-0.11103	0.252	-0.10935
0.251	-0.11234	0.251	-0.11137	0.251	-0.10958
0.25	-0.11251	0.25	-0.11115	0.25	-0.10947
0.249	-0.11245	0.249	-0.11149	0.249	-0.10971
0.248	-0.11263	0.248	-0.11128	0.248	-0.10959
0.247	-0.11257	0.247	-0.11161	0.247	-0.10983
0.246	-0.11274	0.246	-0.11138	0.246	-0.10969
0.245	-0.11269	0.245	-0.11173	0.245	-0.10993
0.244	-0.11286	0.244	-0.1115	0.244	-0.10981
0.243	-0.1128	0.243	-0.11185	0.243	-0.11005
0.242	-0.11298	0.242	-0.11163	0.242	-0.10994
0.241	-0.11292	0.241	-0.11196	0.241	-0.11017
0.24	-0.11308	0.24	-0.11174	0.24	-0.11004
0.239	-0.11303	0.239	-0.11207	0.239	-0.11028
0.238	-0.11319	0.238	-0.11186	0.238	-0.11015
0.237	-0.11315	0.237	-0.1122	0.237	-0.1104
0.236	-0.11331	0.236	-0.11198	0.236	-0.11027
0.235	-0.11326	0.235	-0.1123	0.235	-0.11051
0.234	-0.11343	0.234	-0.1121	0.234	-0.11039
0.233	-0.11337	0.233	-0.11241	0.233	-0.11062
0.232	-0.11353	0.232	-0.11221	0.232	-0.1105
0.231	-0.1135	0.231	-0.11254	0.231	-0.11075
0.23	-0.11365	0.23	-0.11232	0.23	-0.11062
0.229	-0.1136	0.229	-0.11265	0.229	-0.11086
0.228	-0.11376	0.228	-0.11243	0.228	-0.11073
0.227	-0.11372	0.227	-0.11275	0.227	-0.11097
0.226	-0.11388	0.226	-0.11255	0.226	-0.11084
0.225	-0.11382	0.225	-0.11286	0.225	-0.11108
0.224	-0.11399	0.224	-0.11266	0.224	-0.11096
0.223	-0.11395	0.223	-0.11298	0.223	-0.11121
0.222	-0.1141	0.222	-0.11277	0.222	-0.11107
0.221	-0.11405	0.221	-0.11309	0.221	-0.11132
0.22	-0.11421	0.22	-0.11288	0.22	-0.11118
0.219	-0.11415	0.219	-0.1132	0.219	-0.11143
0.218	-0.11432	0.218	-0.113	0.218	-0.1113
0.217	-0.11427	0.217	-0.11331	0.217	-0.11154
0.216	-0.11442	0.216	-0.11311	0.216	-0.11141
0.215	-0.11438	0.215	-0.11343	0.215	-0.11166
0.214	-0.11453	0.214	-0.11322	0.214	-0.11151
0.213	-0.11448	0.213	-0.11354	0.213	-0.11178
0.212	-0.11464	0.212	-0.11333	0.212	-0.11164
0.211	-0.1146	0.211	-0.11365	0.211	-0.1119
0.21	-0.11476	0.21	-0.11345	0.21	-0.11176
0.209	-0.1147	0.209	-0.11376	0.209	-0.11201
0.208	-0.11486	0.208	-0.11355	0.208	-0.11187
0.207	-0.11481	0.207	-0.11386	0.207	-0.11213
0.206	-0.11496	0.206	-0.11365	0.206	-0.11199
0.205	-0.11493	0.205	-0.11399	0.205	-0.11226
0.204	-0.1151	0.204	-0.11379	0.204	-0.11213
0.203	-0.11504	0.203	-0.11411	0.203	-0.11237
0.202	-0.1152	0.202	-0.11391	0.202	-0.11224
0.201	-0.11514	0.201	-0.11421	0.201	-0.11248
0.2	-0.11529	0.2	-0.11401	0.2	-0.11234
0.199	-0.11524	0.199	-0.11432	0.199	-0.11259
0.198	-0.1154	0.198	-0.11412	0.198	-0.11245
0.197	-0.11535	0.197	-0.11443	0.197	-0.11271
0.196	-0.11551	0.196	-0.11422	0.196	-0.11257
0.195	-0.11545	0.195	-0.11453	0.195	-0.11282
0.194	-0.11561	0.194	-0.11432	0.194	-0.11268
0.193	-0.11554	0.193	-0.11463	0.193	-0.11293
0.192	-0.11571	0.192	-0.11443	0.192	-0.11279
0.191	-0.11566	0.191	-0.11474	0.191	-0.11304
0.19	-0.11581	0.19	-0.11454	0.19	-0.1129
0.189	-0.11576	0.189	-0.11485	0.189	-0.11315
0.188	-0.11591	0.188	-0.11464	0.188	-0.113
0.187	-0.11586	0.187	-0.11494	0.187	-0.11326
0.186	-0.11602	0.186	-0.11476	0.186	-0.11313
0.185	-0.11596	0.185	-0.11505	0.185	-0.11338
0.184	-0.11612	0.184	-0.11486	0.184	-0.11324
0.183	-0.11607	0.183	-0.11515	0.183	-0.11349
0.182	-0.11621	0.182	-0.11495	0.182	-0.11335
0.181	-0.11616	0.181	-0.11526	0.181	-0.11361
0.18	-0.11632	0.18	-0.11506	0.18	-0.11346
0.179	-0.11627	0.179	-0.11536	0.179	-0.11372
0.178	-0.11642	0.178	-0.11517	0.178	-0.11358
0.177	-0.11637	0.177	-0.11547	0.177	-0.11383
0.176	-0.11652	0.176	-0.11527	0.176	-0.11369
0.175	-0.11647	0.175	-0.11556	0.175	-0.11394
0.174	-0.11662	0.174	-0.11537	0.174	-0.11379
0.173	-0.11657	0.173	-0.11568	0.173	-0.11405
0.172	-0.11672	0.172	-0.11549	0.172	-0.1139
0.171	-0.11666	0.171	-0.11578	0.171	-0.11417
0.17	-0.11682	0.17	-0.11559	0.17	-0.11402
0.169	-0.11676	0.169	-0.11587	0.169	-0.11427
0.168	-0.11691	0.168	-0.11568	0.168	-0.11413
0.167	-0.11686	0.167	-0.11598	0.167	-0.11439
0.166	-0.11701	0.166	-0.11579	0.166	-0.11424
0.165	-0.11697	0.165	-0.11609	0.165	-0.1145
0.164	-0.11711	0.164	-0.11589	0.164	-0.11434
0.163	-0.11705	0.163	-0.11619	0.163	-0.1146
0.162	-0.1172	0.162	-0.116	0.162	-0.11445
0.161	-0.11714	0.161	-0.11628	0.161	-0.11471
0.16	-0.1173	0.16	-0.1161	0.16	-0.11457
0.159	-0.11725	0.159	-0.1164	0.159	-0.11483
0.158	-0.11739	0.158	-0.1162	0.158	-0.11467
0.157	-0.11734	0.157	-0.1165	0.157	-0.11494
0.156	-0.11749	0.156	-0.1163	0.156	-0.11478
0.155	-0.11743	0.155	-0.11659	0.155	-0.11505
0.154	-0.11759	0.154	-0.11641	0.154	-0.1149
0.153	-0.11754	0.153	-0.11671	0.153	-0.11516
0.152	-0.11769	0.152	-0.11652	0.152	-0.11502
0.151	-0.11763	0.151	-0.11681	0.151	-0.11528
0.15	-0.11777	0.15	-0.11662	0.15	-0.11512
0.149	-0.11772	0.149	-0.1169	0.149	-0.11538
0.148	-0.11786	0.148	-0.11671	0.148	-0.11523
0.147	-0.11781	0.147	-0.117	0.147	-0.1155
0.146	-0.11796	0.146	-0.11682	0.146	-0.11535
0.145	-0.1179	0.145	-0.1171	0.145	-0.11561
0.144	-0.11805	0.144	-0.11691	0.144	-0.11546
0.143	-0.11799	0.143	-0.1172	0.143	-0.11572
0.142	-0.11813	0.142	-0.11701	0.142	-0.11556
0.141	-0.11809	0.141	-0.1173	0.141	-0.11584
0.14	-0.11823	0.14	-0.11712	0.14	-0.11567
0.139	-0.11817	0.139	-0.1174	0.139	-0.11594
0.138	-0.11832	0.138	-0.11722	0.138	-0.11579
0.137	-0.11826	0.137	-0.11749	0.137	-0.11605
0.136	-0.1184	0.136	-0.11732	0.136	-0.11589
0.135	-0.11835	0.135	-0.1176	0.135	-0.11617
0.134	-0.11849	0.134	-0.11742	0.134	-0.116
0.133	-0.11845	0.133	-0.1177	0.133	-0.11628
0.132	-0.11858	0.132	-0.11752	0.132	-0.11612
0.131	-0.11853	0.131	-0.11779	0.131	-0.11638
0.13	-0.11867	0.13	-0.11761	0.13	-0.11623
0.129	-0.11861	0.129	-0.11789	0.129	-0.1165
0.128	-0.11877	0.128	-0.11772	0.128	-0.11634
0.127	-0.11871	0.127	-0.118	0.127	-0.11661
0.126	-0.11885	0.126	-0.11781	0.126	-0.11644
0.125	-0.11879	0.125	-0.11809	0.125	-0.11672
0.124	-0.11893	0.124	-0.1179	0.124	-0.11655
0.123	-0.11887	0.123	-0.11818	0.123	-0.11682
0.122	-0.11902	0.122	-0.11801	0.122	-0.11667
0.121	-0.11896	0.121	-0.11829	0.121	-0.11694
0.12	-0.11911	0.12	-0.11812	0.12	-0.11678
0.119	-0.11905	0.119	-0.1184	0.119	-0.11706
0.118	-0.11919	0.118	-0.11821	0.118	-0.11688
0.117	-0.11913	0.117	-0.11848	0.117	-0.11717
0.116	-0.11928	0.116	-0.1183	0.116	-0.117
0.115	-0.11922	0.115	-0.11858	0.115	-0.11727
0.114	-0.11937	0.114	-0.11841	0.114	-0.11711
0.113	-0.11931	0.113	-0.11867	0.113	-0.11739
0.112	-0.11945	0.112	-0.11849	0.112	-0.11722
0.111	-0.11939	0.111	-0.11876	0.111	-0.1175
0.11	-0.11953	0.11	-0.11859	0.11	-0.11733
0.109	-0.11948	0.109	-0.11887	0.109	-0.11761
0.108	-0.11962	0.108	-0.11869	0.108	-0.11745
0.107	-0.11956	0.107	-0.11897	0.107	-0.11772
0.106	-0.11971	0.106	-0.1188	0.106	-0.11755
0.105	-0.11964	0.105	-0.11906	0.105	-0.11783
0.104	-0.1198	0.104	-0.11889	0.104	-0.11767
0.103	-0.11973	0.103	-0.11916	0.103	-0.11795
0.102	-0.1199	0.102	-0.11902	0.102	-0.1178
0.101	-0.11985	0.101	-0.11929	0.101	-0.11809
0.1	-0.11999	0.1	-0.11912	0.1	-0.11792
0.099	-0.11993	0.099	-0.11938	0.099	-0.11819
0.098	-0.12007	0.098	-0.11921	0.098	-0.11803
0.097	-0.12	0.097	-0.11946	0.097	-0.11829
0.096	-0.12015	0.096	-0.11931	0.096	-0.11814
0.095	-0.12008	0.095	-0.11957	0.095	-0.11841
0.094	-0.12022	0.094	-0.1194	0.094	-0.11824
0.093	-0.12017	0.093	-0.11967	0.093	-0.11851
0.092	-0.1203	0.092	-0.1195	0.092	-0.11835
0.091	-0.12024	0.091	-0.11976	0.091	-0.11862
0.09	-0.12039	0.09	-0.11961	0.09	-0.11845
0.089	-0.12032	0.089	-0.11986	0.089	-0.11872
0.088	-0.12047	0.088	-0.11971	0.088	-0.11857
0.087	-0.12041	0.087	-0.11996	0.087	-0.11885
0.086	-0.12054	0.086	-0.11979	0.086	-0.11866
0.085	-0.12049	0.085	-0.12005	0.085	-0.11895
0.084	-0.12063	0.084	-0.11989	0.084	-0.11877
0.083	-0.12058	0.083	-0.12016	0.083	-0.11907
0.082	-0.12072	0.082	-0.12	0.082	-0.11889
0.081	-0.12065	0.081	-0.12025	0.081	-0.11918
0.08	-0.1208	0.08	-0.12009	0.08	-0.119
0.079	-0.12074	0.079	-0.12035	0.079	-0.11928
0.078	-0.12087	0.078	-0.12019	0.078	-0.11911
0.077	-0.12082	0.077	-0.12045	0.077	-0.11941
0.076	-0.12096	0.076	-0.12029	0.076	-0.11923
0.075	-0.1209	0.075	-0.12054	0.075	-0.11951
0.074	-0.12105	0.074	-0.12039	0.074	-0.11934
0.073	-0.12098	0.073	-0.12064	0.073	-0.11962
0.072	-0.12112	0.072	-0.12049	0.072	-0.11945
0.071	-0.12107	0.071	-0.12074	0.071	-0.11974
0.07	-0.1212	0.07	-0.12058	0.07	-0.11956
0.069	-0.12114	0.069	-0.12085	0.069	-0.11986
0.068	-0.12129	0.068	-0.12069	0.068	-0.11967
0.067	-0.12122	0.067	-0.12095	0.067	-0.11997
0.066	-0.12137	0.066	-0.12079	0.066	-0.11978
0.065	-0.1213	0.065	-0.12104	0.065	-0.12007
0.064	-0.12145	0.064	-0.12089	0.064	-0.1199
0.063	-0.12139	0.063	-0.12114	0.063	-0.12019
0.062	-0.12153	0.062	-0.12098	0.062	-0.12001
0.061	-0.12148	0.061	-0.12124	0.061	-0.12031
0.06	-0.12162	0.06	-0.12108	0.06	-0.12012
0.059	-0.12156	0.059	-0.12133	0.059	-0.12041
0.058	-0.12171	0.058	-0.12119	0.058	-0.12024
0.057	-0.12164	0.057	-0.12143	0.057	-0.12053
0.056	-0.12179	0.056	-0.12129	0.056	-0.12036
0.055	-0.12173	0.055	-0.12153	0.055	-0.12065
0.054	-0.12186	0.054	-0.12138	0.054	-0.12046
0.053	-0.12181	0.053	-0.12163	0.053	-0.12076
0.052	-0.12195	0.052	-0.12149	0.052	-0.12059
0.051	-0.1219	0.051	-0.12174	0.051	-0.12089
0.05	-0.12204	0.05	-0.1216	0.05	-0.12072
0.049	-0.12198	0.049	-0.12183	0.049	-0.121
0.048	-0.12212	0.048	-0.12169	0.048	-0.12082
0.047	-0.12206	0.047	-0.12193	0.047	-0.12112
0.046	-0.12219	0.046	-0.12179	0.046	-0.12093
0.045	-0.12215	0.045	-0.12203	0.045	-0.12123
0.044	-0.12229	0.044	-0.1219	0.044	-0.12105
0.043	-0.12223	0.043	-0.12213	0.043	-0.12134
0.042	-0.12237	0.042	-0.12199	0.042	-0.12117
0.041	-0.1223	0.041	-0.12222	0.041	-0.12146
0.04	-0.12245	0.04	-0.12209	0.04	-0.12128
0.039	-0.12239	0.039	-0.12233	0.039	-0.12159
0.038	-0.12253	0.038	-0.12219	0.038	-0.12139
0.037	-0.12248	0.037	-0.12243	0.037	-0.1217
0.036	-0.12262	0.036	-0.12229	0.036	-0.12151
0.035	-0.12255	0.035	-0.12253	0.035	-0.12181
0.034	-0.1227	0.034	-0.12239	0.034	-0.12163
0.033	-0.12263	0.033	-0.12262	0.033	-0.12192
0.032	-0.12278	0.032	-0.12249	0.032	-0.12174
0.031	-0.12273	0.031	-0.12273	0.031	-0.12205
0.03	-0.12287	0.03	-0.12259	0.03	-0.12186
0.029	-0.12282	0.029	-0.12284	0.029	-0.12216
0.028	-0.12296	0.028	-0.12269	0.028	-0.12198
0.027	-0.1229	0.027	-0.12294	0.027	-0.12228
0.026	-0.12305	0.026	-0.12281	0.026	-0.1221
0.025	-0.12299	0.025	-0.12304	0.025	-0.1224
0.024	-0.12315	0.024	-0.12291	0.024	-0.12222
0.023	-0.12309	0.023	-0.12314	0.023	-0.12253
0.022	-0.12322	0.022	-0.123	0.022	-0.12233
0.021	-0.12317	0.021	-0.12325	0.021	-0.12264
0.02	-0.12331	0.02	-0.12311	0.02	-0.12246
0.019	-0.12325	0.019	-0.12335	0.019	-0.12277
0.018	-0.12341	0.018	-0.12323	0.018	-0.12258
0.017	-0.12334	0.017	-0.12344	0.017	-0.12288
0.016	-0.12349	0.016	-0.12332	0.016	-0.12269
0.015	-0.12343	0.015	-0.12355	0.015	-0.12301
0.014	-0.12358	0.014	-0.12343	0.014	-0.12282
0.013	-0.12352	0.013	-0.12366	0.013	-0.12313
0.012	-0.12367	0.012	-0.12354	0.012	-0.12294
0.011	-0.12361	0.011	-0.12377	0.011	-0.12325
0.01	-0.12376	0.01	-0.12365	0.01	-0.12306
0.009	-0.1237	0.009	-0.12387	0.009	-0.12337
0.008	-0.12385	0.008	-0.12375	0.008	-0.12319
0.007	-0.12379	0.007	-0.12398	0.007	-0.1235
0.006	-0.12394	0.006	-0.12386	0.006	-0.12331
0.005	-0.12388	0.005	-0.12409	0.005	-0.12363
0.004	-0.12403	0.004	-0.12398	0.004	-0.12344
0.003	-0.12397	0.003	-0.12419	0.003	-0.12375
[truncated: 2 more rows]

## Sheet: Fig2i
Cycle number	Capacitance retention (%)	Coulombic efficiency (%)
0	100	100
10	100	100
20	100	100
30	100	100
40	99.9959	99.9956
50	100	100
60	100	100
70	100	100
80	100	100
90	100	100
100	99.9959	99.9956
110	99.2794	99.2791
120	100	100
130	100	100
140	99.9915	99.9912
150	99.275	99.2747
160	99.275	98.5598
170	100	100
180	100	100
190	99.275	99.2747
200	100	100
210	99.275	99.2746
220	99.275	98.5597
230	99.275	99.2747
240	99.275	98.5598
250	99.275	99.2747
260	100	100
270	99.275	99.2747
280	100	100
290	99.275	99.2747
300	100	100
310	99.275	99.2747
320	99.275	99.2747
330	100	100
340	99.275	99.2747
350	99.275	99.2747
360	99.275	99.2747
370	100	100
380	99.275	99.2747
390	99.275	99.2747
400	99.275	99.2747
410	99.275	99.2747
420	99.275	99.2747
430	99.275	99.2747
440	99.275	99.2747
450	99.275	99.2747
460	99.275	99.2747
470	99.275	99.2747
480	99.275	99.2747
490	99.275	99.2747
500	99.275	99.2747
510	99.275	99.2747
520	99.275	99.2747
530	99.275	99.2747
540	99.275	100
550	99.275	99.2747
560	99.275	99.2747
570	99.275	99.2747
580	99.275	100
590	99.275	99.2747
600	99.275	100
610	99.275	99.2747
620	98.5497	98.5493
630	99.275	99.2747
640	99.275	100
650	99.275	99.2747
660	98.5497	98.5493
670	99.275	99.2747
680	99.275	100
690	99.275	99.2746
700	99.275	100
710	99.275	100
720	98.5497	98.5493
730	99.275	99.2747
740	99.275	100
750	99.275	99.9911
760	98.5497	98.5493
770	98.5497	98.5493
780	99.275	99.2747
790	99.275	100
800	99.275	100
810	99.275	100
820	98.5497	99.2694
830	98.5497	98.5493
840	98.5497	98.5493
850	98.5497	98.5493
860	98.5497	98.5493
870	98.5497	98.5493
880	98.5585	98.5582
890	98.5497	98.5493
900	98.5497	98.5493
910	98.5497	98.5493
920	99.275	100
930	98.5497	99.2694
940	98.5496	98.5493
950	98.5496	98.5493
960	99.275	100
970	98.5497	99.2694
980	98.5584	98.5581
990	99.275	99.9999
1000	98.5496	99.2693
1010	99.275	100
1020	98.5497	99.2694
1030	99.275	100
1040	98.5496	99.2693
1050	99.275	100
1060	98.5497	99.2694
1070	98.5497	99.2606
1080	99.275	100
1090	98.5496	99.2693
1100	98.5497	99.2694
1110	98.5496	99.2693
1120	99.275	100
1130	98.5497	99.2694
1140	98.5585	99.2783
1150	98.5496	99.2693
1160	98.5496	99.2693
1170	98.5497	99.2694
1180	98.5496	99.2693
1190	99.275	100
1200	98.5497	99.2694
1210	98.5497	99.2606
1220	98.5496	99.2693
1230	98.5496	99.2693
1240	98.5496	99.2692
1250	98.5496	99.2693
1260	98.5497	99.2694
1270	98.5496	99.991
1280	98.5496	99.2693
1290	98.5497	99.2694
1300	98.5496	99.2693
1310	98.5496	99.2693
1320	98.5497	99.2694
1330	98.5496	99.991
1340	98.5496	99.2693
1350	98.5497	99.2694
1360	98.5496	100
1370	98.5497	99.2694
1380	98.5496	99.991
1390	98.5496	99.2693
1400	98.5497	99.2694
1410	98.5496	100
1420	98.5507	99.2701
1430	98.5507	100
1440	98.5507	99.27
1450	98.5508	100
1460	98.5507	99.2701
1470	98.5506	99.9999
1480	97.8261	98.5401
1490	98.5508	99.2702
1500	98.5508	100
1510	98.5506	99.9999
1520	98.5506	99.9999
1530	98.5508	100
1540	98.5508	100
1550	98.5505	99.9997
1560	98.5508	100
1570	97.8263	98.5404
1580	97.826	98.5401
1590	97.826	98.5398
1600	97.8263	98.5404
1610	97.826	98.5401
1620	97.826	98.5398
1630	97.8263	98.5404
1640	97.8263	98.5404
1650	97.8265	98.5409
1660	98.5508	100.001
1670	98.5508	100
1680	98.5508	100
1690	97.826	99.2645
1700	97.826	98.5398
1710	97.826	98.5398
1720	98.5508	100
1730	98.5502	99.9994
1740	97.8265	99.2651
1750	97.826	98.5404
1760	98.5508	100
1770	97.826	99.2645
1780	97.826	98.5398
1790	98.5508	100
1800	97.826	99.2645
1810	98.5508	100
1820	97.826	99.2645
1830	98.5508	100
1840	97.826	99.2645
1850	98.5508	100
1860	97.826	99.2645
1870	98.5508	100
1880	97.8254	99.264
1890	97.8265	99.2651
1900	98.5508	100
1910	97.8254	99.264
1920	98.5508	100
1930	97.8265	99.2651
1940	97.8265	99.2651
1950	97.8265	99.2662
1960	98.5508	100
1970	97.8265	99.2651
1980	97.8265	99.2662
1990	97.8265	99.2651
2000	98.5508	100
2010	98.5508	100.741
2020	97.8265	99.2651
2030	97.8254	99.264
2040	97.8265	99.2651
2050	97.8254	99.264
2060	97.8265	99.2651
2070	97.8254	99.264
2080	97.8265	99.2651
2090	97.8265	99.2651
2100	97.8254	99.264
2110	97.8265	99.2651
2120	97.8254	99.264
2130	97.8254	99.9989
2140	97.8265	99.2651
2150	97.8265	99.2651
2160	97.8265	99.2662
2170	97.8265	99.2651
2180	97.8254	99.264
2190	97.8254	99.9989
2200	97.8265	99.2651
2210	97.8265	99.2651
2220	97.8265	99.2662
2230	97.8254	99.9989
2240	97.8265	99.2651
2250	97.8254	99.264
2260	97.8265	100
2270	97.8254	99.264
2280	97.8254	99.9989
2290	97.8265	99.2651
2300	97.8265	100.001
2310	97.8265	99.2651
2320	97.8265	100.001
2330	97.8254	99.264
2340	97.8265	100
2350	97.8265	99.2651
2360	97.8265	100.002
2370	97.8265	100
2380	97.1012	98.5302
2390	97.8265	99.264
2400	97.8265	100.002
2410	97.8265	100
2420	97.1012	98.5302
2430	97.8265	99.264
2440	97.8243	99.9977
2450	97.8265	100
2460	97.8265	100
2470	97.1012	98.5302
2480	97.8243	99.2618
2490	97.8265	100
2500	97.8265	100
2510	97.8265	100.002
2520	97.8265	100
2530	97.1012	98.5302
2540	97.1012	98.528
2550	97.1034	98.5324
2560	97.8265	99.2662
2570	97.8243	99.9977
2580	97.1012	99.2585
2590	97.1012	98.528
2600	97.1034	98.5324
2610	97.1012	98.5302
2620	97.1012	98.528
2630	97.8243	99.9977
2640	97.8265	100
2650	97.8265	100
2660	97.8265	100.002
2670	97.1012	99.2585
2680	97.1012	98.528
2690	97.1012	98.5302
2700	97.8265	100
2710	97.8243	99.9977
2720	97.1012	99.2585
2730	97.1012	98.528
2740	97.8265	100
2750	97.8265	100.002
2760	97.1012	99.2585
2770	97.8265	100
2780	97.8265	100.002
2790	97.1012	99.2585
2800	97.8265	100
2810	97.8243	99.9977
2820	97.1012	99.2585
2830	97.8265	100
2840	97.1012	99.2585
2850	97.8243	99.9977
2860	97.1012	99.2585
2870	97.8265	100
2880	97.1012	99.2585
2890	97.8243	99.9977
2900	97.1012	99.2585
2910	97.8265	100
2920	97.1012	99.2585
2930	97.8243	99.9977
2940	97.1012	99.2585
2950	97.1012	99.2585
2960	97.8265	100
2970	97.1012	99.2585
2980	97.8243	99.9977
2990	97.1012	99.2585
3000	97.1012	99.2585
3010	97.1012	99.2585
3020	97.8265	100
3030	97.1012	99.2585
3040	97.1012	99.2585
3050	97.8265	100.002
3060	97.8265	100.747
3070	97.1012	99.2585
3080	97.1012	99.2585
3090	97.1012	99.2585
3100	97.8265	100
3110	97.8243	100.745
3120	97.1012	99.2585
3130	97.1012	99.2585
3140	97.1012	99.2585
3150	97.8265	100
3160	97.8265	100.747
3170	97.8265	100.747
3180	97.8265	100.747
3190	97.8243	100.745
3200	97.1012	99.2585
3210	97.1012	99.2585
3220	97.1012	99.2585
3230	97.1012	99.2585
3240	97.1012	99.2585
3250	97.1012	99.2585
3260	97.1012	99.2585
3270	97.1012	99.2585
3280	97.1012	99.2585
3290	97.8265	100.747
3300	97.1034	100.005
3310	97.1034	99.263
3320	97.1034	99.263
3330	97.1034	99.263
3340	97.1034	99.263
3350	97.1034	100.005
3360	97.1034	99.263
3370	97.1034	99.263
3380	97.1034	100.005
3390	97.1034	99.263
3400	97.1034	99.263
3410	97.1034	99.263
3420	97.1034	100.005
3430	97.1034	99.263
3440	97.1034	100.005
3450	97.1034	99.263
3460	97.099	99.9954
3470	97.1034	99.263
3480	97.099	99.9954
3490	97.099	99.254
3500	97.099	99.9954
3510	97.099	99.254
3520	97.099	99.9954
3530	97.099	99.254
3540	97.099	99.9955
3550	97.099	99.254
3560	97.099	99.9955
3570	96.3781	98.5171
3580	97.1034	99.2631
3590	97.1034	100.005
3600	96.3781	98.5216
3610	97.1034	99.263
3620	97.1034	100.005
3630	97.1034	100.005
3640	97.1034	99.263
3650	97.1034	100.005
3660	96.3781	98.5216
3670	97.099	99.254
3680	97.099	99.9955
3690	97.099	99.9955
3700	97.099	99.9954
3710	96.3781	98.5171
3720	97.1034	99.263
3730	97.1034	100.005
3740	97.1034	100.005
3750	97.1034	100.005
3760	97.1034	100.005
3770	97.099	99.9955
3780	97.099	99.9954
3790	96.3736	98.5126
3800	96.3781	98.5171
3810	96.3781	98.5216
3820	96.3781	98.5216
3830	96.378	98.5216
3840	96.3781	98.5216
3850	96.378	98.5216
3860	96.3736	98.5126
3870	96.3736	98.5126
3880	96.3736	98.5126
3890	96.3781	98.5171
3900	97.1034	100.005
3910	97.1034	100.005
3920	97.1034	100.005
3930	97.099	99.9955
3940	97.099	99.9954
3950	97.099	99.9955
3960	96.3781	99.253
3970	97.1034	100.005
3980	97.1034	100.005
3990	97.1034	100.005
4000	96.3736	99.2485
4010	97.099	99.9955
4020	97.099	99.9954
4030	96.3781	99.253
4040	97.1034	100.005
4050	97.1034	100.005
4060	96.3736	99.2485
4070	97.099	99.9955
4080	96.3781	99.253
4090	96.378	98.5216
4100	96.3781	99.2575
4110	97.099	99.9954
4120	96.3736	99.2485
4130	96.3781	98.5171
4140	97.1034	100.005
4150	96.3781	99.2575
4160	96.3736	99.2485
4170	97.099	99.9955
4180	96.3781	99.253
4190	97.1034	100.005
4200	96.3781	99.2575
4210	97.099	99.9954
4220	96.3736	99.2485
4230	97.1034	100
4240	96.378	99.2575
4250	96.3781	99.2575
4260	96.3736	98.5126
4270	96.3781	99.253
4280	97.1034	100.005
4290	96.378	99.2575
4300	96.3781	99.2575
4310	96.3736	99.2485
4320	97.1034	100
4330	96.3781	99.2575
4340	96.3781	99.2575
4350	96.3736	99.2485
4360	97.1034	100
4370	96.378	99.2575
4380	96.3781	99.2575
4390	96.3736	99.2485
4400	97.1034	100
4410	97.1034	100.757
4420	96.378	99.2575
4430	96.3736	99.2485
4440	96.3781	99.253
4450	96.378	99.2575
4460	96.3781	99.2575
4470	97.099	99.9955
4480	96.3781	99.253
4490	96.3781	99.2575
4500	96.3781	99.2575
4510	96.3736	99.2485
4520	96.3781	99.253
4530	96.378	99.2575
4540	97.099	99.9955
4550	97.099	100.748
4560	97.1034	100.753
4570	97.1034	100.757
4580	97.099	100.748
4590	97.099	100.748
4600	97.1034	100.753
4610	96.3781	100.005
4620	96.3736	99.2485
4630	96.3781	99.253
4640	96.378	99.2575
4650	96.3736	99.2485
4660	96.3781	99.253
4670	96.378	99.2575
4680	96.3781	99.2575
4690	96.3736	99.2485
4700	97.1034	100.753
4710	96.3781	100.005
4720	96.3736	99.2485
4730	96.378	99.253
4740	96.3781	99.2575
4750	96.3736	99.9954
4760	96.378	99.253
4770	96.3781	99.2575
4780	96.3736	99.9954
4790	96.378	99.253
4800	96.3781	99.2575
4810	96.3736	99.9954
4820	96.378	99.253
4830	96.3781	99.2575
4840	96.3736	99.9954
4850	96.378	99.253
4860	96.3781	99.2575
4870	96.3736	99.9954
4880	96.378	99.253
4890	96.3781	100.005
4900	96.3736	99.2485
4910	96.378	99.253
4920	96.3781	100.005
4930	96.3736	99.2485
4940	96.378	100
4950	96.3781	99.2575
4960	96.3781	100
4970	95.6527	98.5105
4980	96.3736	99.2485
4990	96.3781	100
5000	96.378	99.2575
5010	96.3736	99.9954
5020	96.3781	99.253
5030	96.3781	100.005
5040	95.6527	98.506
5050	96.3781	99.2575
5060	96.3736	99.9954
5070	96.3781	99.253
5080	96.3781	100.005
5090	96.3736	99.9954
5100	96.378	99.253
5110	96.3781	100.005
5120	96.3781	100
5130	96.3781	100.005
5140	96.3781	100
5150	96.3781	100.005
5160	96.3736	99.2485
5170	96.378	100
5180	96.3781	100.005
5190	96.3781	100
5200	96.378	100.005
5210	95.6483	98.5015
5220	95.6571	98.5151
5230	95.6571	98.5151
5240	96.3736	99.253
5250	96.3736	99.9908
5260	96.3825	100.009
5270	96.3736	100
5280	96.3736	99.9908
5290	96.3736	99.9908
5300	96.3825	100.009
5310	96.3736	100
5320	96.3736	99.9908
5330	96.3825	100.009
5340	95.6571	99.2565
5350	95.6483	98.506
5360	96.3736	99.9908
5370	96.3825	100.009
5380	96.3736	100
5390	96.3736	99.9908
5400	95.6483	99.2383
5410	95.6571	98.5151
5420	96.3736	100
5430	96.3736	99.9908
5440	96.3825	100.009
5450	95.6571	99.2565
5460	95.6483	98.506
5470	96.3736	99.9908
5480	96.3825	100.009
5490	96.3825	100.009
5500	95.6483	99.2473
5510	96.3736	99.9908
5520	96.3825	100.009
5530	95.6571	99.2565
5540	96.3736	100
5550	95.6483	99.2383
5560	95.6571	98.5151
5570	96.3825	100.009
5580	95.6483	99.2473
5590	95.6483	98.497
5600	96.3825	100.009
5610	95.6571	99.2565
5620	96.3736	100
5630	96.3736	99.9908
5640	95.6571	99.2565
5650	96.3825	100.009
5660	95.6483	99.2473
5670	96.3736	99.9908
5680	95.6571	99.2565
5690	96.3825	100.009
5700	95.6483	99.2473
5710	95.6483	98.497
5720	96.3825	100.009
5730	95.6571	99.2565
5740	96.3736	100
5750	96.3736	100.749
5760	95.6571	99.2565
5770	96.3825	100.009
5780	95.6483	99.2473
5790	96.3736	99.9908
5800	96.3736	100.749
5810	95.6571	99.2565
5820	96.3736	100
5830	95.6483	99.2382
5840	95.6483	99.2383
5850	96.3825	100.009
5860	95.6571	99.2565
5870	95.6483	99.2473
5880	96.3736	99.9908
5890	96.3736	100.749
5900	95.6571	99.2565
5910	95.6483	99.2473
5920	96.3736	99.9908
5930	96.3736	100.749
5940	95.6571	99.2565
5950	95.6571	99.2565
5960	95.6483	99.2473
5970	96.3736	99.9908
5980	96.3736	100.749
5990	96.3825	100.768
6000	95.6571	99.2565
6010	95.6483	99.2473
6020	95.6483	99.2382
6030	95.6571	99.2565
6040	95.6571	99.2565
6050	96.3736	100
6060	95.6483	99.2382
6070	95.6483	99.2382
6080	95.6571	99.2565
6090	95.6572	99.2566
6100	95.6483	99.2473
6110	95.6483	99.2383
6120	95.6483	99.2382
6130	95.6571	99.2565
6140	95.6572	99.2566
6150	95.6483	99.2473
6160	95.6483	99.2383
6170	95.6483	99.2382
6180	95.6571	99.2565
6190	95.6572	99.2566
6200	95.6483	99.2473
6210	95.6483	99.2383
6220	95.6483	99.2382
6230	95.6571	99.2565
6240	95.6572	99.2566
6250	95.6483	99.2473
6260	96.3736	100.749
6270	96.3736	100.749
6280	95.6571	100.009
6290	95.6572	99.2566
6300	95.6571	99.2565
6310	95.6483	99.2473
6320	96.3736	100.749
6330	95.6483	99.9907
6340	95.6572	99.2566
6350	95.6572	99.2566
6360	95.6484	99.2475
6370	95.6483	99.2383
6380	95.6483	99.9907
6390	95.6571	99.2565
6400	95.6522	99.2481
6410	95.6522	99.2481
6420	96.3768	100.758
6430	95.6522	99.9999
6440	95.6522	99.2481
6450	95.6522	99.9999
6460	95.6522	99.2481
6470	95.6522	99.2481
6480	95.6523	100
6490	95.6522	99.2481
6500	96.3768	100.758
6510	95.6522	100
6520	95.6522	99.248
6530	95.6522	100
6540	95.6522	99.2482
6550	95.6524	100
6560	95.6522	99.2482
6570	95.6522	100
6580	95.6522	99.248
6590	95.6522	100
6600	95.6522	99.248
6610	95.6522	100
6620	95.6522	99.2482
6630	95.6522	99.9997
6640	95.6527	99.2491
6650	95.6522	100
6660	95.6522	99.2485
6670	95.6522	100
6680	95.6522	99.248
6690	95.6522	100
6700	95.6522	100
6710	94.9274	98.4959
6720	95.6522	99.248
6730	95.6522	100
6740	95.6522	100
6750	94.9274	98.4959
6760	95.6522	99.248
6770	95.6522	100
6780	95.6522	100
6790	95.6522	99.248
6800	95.6522	100
6810	95.6522	100
6820	95.6522	100
6830	95.6522	99.248
6840	95.6522	100
6850	95.6522	100
6860	95.6522	100
6870	94.9274	98.4959
6880	95.6527	99.2485
6890	95.6527	100.001
6900	95.6527	100.001
6910	95.6527	100.001
6920	95.6527	100.001
6930	95.6527	100.001
6940	95.6527	100.001
6950	94.9274	98.4959
6960	94.9274	98.4959
6970	94.9274	98.4959
6980	95.6516	99.2474
6990	95.6516	99.9989
7000	95.6516	99.9989
7010	95.6516	99.9988
7020	95.6527	100
7030	95.6527	100.001
7040	95.6527	100.001
7050	95.6527	100.001
7060	95.6527	100.001
7070	95.6527	100.001
7080	95.6527	100.001
7090	95.6527	100.001
7100	95.6527	100.001
7110	94.9274	99.2428
7120	94.9285	98.4971
7130	94.9285	98.4982
7140	94.9285	98.4982
7150	95.6527	100.001
7160	95.6527	100.001
7170	95.6527	100.001
7180	95.6527	100.001
7190	94.9274	99.2428
7200	94.9274	98.4959
7210	95.6516	99.9988
7220	95.6527	100
7230	95.6527	100.001
7240	94.9274	99.2429
7250	95.6516	99.9989
7260	95.6516	99.9989
7270	95.6516	99.9989
7280	94.9274	99.2417
7290	95.6516	99.9988
7300	95.6516	99.9988
7310	94.9274	99.2417
7320	94.9274	98.4959
7330	95.6527	100.001
7340	94.9285	99.244
7350	95.6527	100.001
7360	95.6505	99.9977
7370	95.6527	100
7380	94.9274	99.2417
7390	95.6527	100.002
7400	95.6527	100
7410	94.9296	99.2463
7420	94.9274	98.497
7430	95.6527	100
7440	94.9274	99.244
7450	95.6527	100
7460	94.9274	99.2417
7470	95.6505	99.9977
7480	95.6527	100
7490	94.9274	99.2417
7500	95.6527	100.002
7510	94.9274	99.2417
7520	95.6505	99.9977
7530	94.9274	99.2417
7540	94.9274	98.4948
7550	95.6505	99.9977
7560	94.9274	99.2417
7570	95.6527	100
7580	94.9296	99.2463
7590	95.6527	100.002
7600	94.9274	99.2417
7610	95.6505	99.9977
7620	94.9274	99.2417
7630	95.6527	100
7640	94.9274	99.2417
7650	95.6527	100.002
7660	95.6527	100.764
7670	94.9274	99.2417
7680	95.6505	99.9977
7690	94.9274	99.2417
7700	95.6527	100
7710	94.9296	99.2463
7720	94.9274	99.244
7730	95.6527	100
7740	94.9274	99.2417
7750	94.9296	99.2463
7760	95.6527	100.002
7770	95.6527	100.764
7780	95.6527	100.764
7790	94.9274	99.2417
7800	94.9274	99.244
7810	95.6527	100
7820	95.6527	100.764
7830	94.9274	99.2417
7840	94.9274	99.244
7850	95.6527	100
7860	94.9274	99.2417
7870	94.9274	99.2417
7880	94.9296	99.2463
7890	94.9274	99.244
7900	94.9274	99.2417
7910	94.9274	99.2417
7920	94.9274	99.2417
7930	94.9274	99.2417
7940	95.6527	100.002
7950	95.6527	100.764
7960	94.9274	99.2417
7970	94.9274	99.2417
7980	94.9296	99.2463
7990	94.9274	99.244
8000	94.9274	99.2417
8010	94.9274	99.2417
8020	94.9274	99.2417
8030	94.9274	99.2417
8040	94.9274	99.2417
8050	94.9274	99.244
8060	94.9274	99.2417
8070	94.9274	99.2417
8080	94.9274	99.2417
8090	94.9274	99.2417
8100	94.9274	99.2417
8110	94.9274	99.244
8120	94.9274	99.2417
8130	94.9274	99.2417
8140	94.9274	99.2417
8150	94.9274	99.2417
8160	94.9274	99.2417
8170	95.6505	100.762
8180	95.6505	100.759
8190	95.6527	100.764
8200	94.9274	100
8210	94.9274	99.2417
8220	94.9274	99.2417
8230	94.9274	99.2417
8240	94.9274	99.2417
8250	94.9274	100
8260	94.9274	99.2417
8270	94.9296	99.2463
8280	94.9274	99.244
8290	95.6527	100.764
8300	94.9274	100
8310	94.9274	99.2417
8320	94.9274	99.2417
8330	94.9274	99.2417
8340	95.6527	100.764
8350	94.9274	100
8360	94.9274	99.2417
8370	94.9274	99.2417
8380	94.9274	100
8390	94.9274	99.2417
8400	94.9274	99.2417
8410	94.9274	100
8420	94.9274	99.2417
8430	94.9274	99.2417
8440	94.9274	100
8450	94.9274	99.2417
8460	94.9274	100
8470	94.9274	99.2417
8480	94.9318	99.2509
8490	94.9274	100
8500	94.9318	99.2509
8510	94.9274	99.2463
8520	94.9318	100.005
8530	94.9274	99.2463
8540	94.9318	100.005
8550	94.9274	99.2463
8560	94.9318	100.005
8570	94.9274	99.2463
8580	94.9318	100.005
8590	94.9274	99.2463
8600	94.9318	100.005
8610	94.9274	99.2463
8620	94.9318	100.005
8630	94.9274	99.2463
8640	94.9318	100.005
8650	94.9274	100
8660	94.9274	100
8670	94.9274	99.2417
8680	94.9274	100
8690	94.9274	100
8700	94.9274	99.2417
8710	94.9274	100
8720	94.9274	100
8730	94.9274	100
8740	94.9274	99.2417
8750	94.9274	100
8760	94.9274	100
8770	94.202	98.4834
8780	94.9274	99.2417
8790	94.9274	100
8800	94.9274	100
8810	94.202	98.4834
8820	94.9274	99.2417
8830	94.9274	100
8840	94.9274	100
8850	94.9274	100
8860	94.9274	99.2417
8870	94.9274	100
8880	94.9274	100
8890	94.9318	100.005
8900	94.2064	98.4925
8910	94.9318	99.2509
8920	94.9274	100
8930	94.9274	100
8940	94.9274	100
8950	94.9274	100
8960	94.9274	100
8970	94.9274	100
8980	94.202	98.4834
8990	94.9274	99.2417
9000	94.9274	100
9010	94.9274	100
9020	94.9274	100
9030	94.9274	100
9040	94.9274	100
9050	94.9274	100
9060	94.9274	99.9953
9070	94.9274	100
9080	94.9274	100
9090	94.9274	100
9100	94.9274	100
9110	94.9274	100
9120	94.9274	100
9130	94.9274	100
9140	94.9274	100
9150	94.9274	100
9160	94.9274	100
9170	94.9274	100
9180	94.9274	100
9190	94.9274	99.9953
9200	94.202	99.2359
9210	94.202	98.4834
9220	94.202	98.4834
9230	94.9274	100
9240	94.9274	100
9250	94.9274	100
9260	94.9274	100
9270	94.9274	100
9280	94.9274	100
9290	94.2064	99.2405
9300	94.9274	100
9310	94.9274	100
9320	94.9274	100
9330	94.9274	100
9340	94.202	99.2359
9350	94.9274	100
9360	94.9274	100
9370	94.2064	99.2406
9380	94.9274	100
9390	94.9274	100
9400	94.9274	100
9410	94.202	99.2359
9420	94.9274	100
9430	94.9274	100
9440	94.2064	99.2406
9450	94.2064	98.4926
9460	94.9274	100
9470	94.9274	100
9480	94.202	99.2359
9490	94.9274	100
9500	94.9274	100
9510	94.202	99.2359
9520	94.9274	100
9530	94.9318	100.005
9540	94.202	99.2359
9550	94.9274	100
9560	94.9274	100
9570	94.202	99.2359
9580	94.9274	100
9590	94.202	99.2359
9600	94.9274	99.9953
9610	94.202	99.2359
9620	94.9274	100
9630	94.202	99.2359
9640	94.9274	100
9650	94.202	99.2359
9660	94.9318	100.005
9670	94.202	99.2359
9680	94.9274	100
9690	94.202	99.2359
9700	94.9274	100
9710	94.202	99.2359
9720	94.9274	100
9730	94.202	99.2313
9740	94.9274	100
9750	94.202	99.2359
9760	94.9274	100
9770	94.202	99.2359
9780	94.9274	100
9790	94.2064	99.2406
9800	94.202	99.2359
9810	94.9274	100
9820	94.202	99.2359
9830	94.9274	100
9840	94.9274	100.765
9850	94.202	99.2359
9860	94.9274	100
9870	94.9274	100.77
9880	94.202	99.2359
9890	94.9274	100
9900	94.9274	100.765
9910	94.202	99.2359
9920	94.9274	100
9930	94.9274	100.77
9940	94.202	99.2359
9950	94.2064	99.2405
9960	94.9274	100
9970	94.202	99.2359
9980	94.9274	100
9990	94.9274	100.77
10000	94.2064	99.2406
10010	94.202	99.2359
10020	94.202	99.2359
10030	94.9274	100
10040	94.202	99.2359
10050	94.2064	99.2405
10060	94.9274	100
10070	94.9274	100.77
10080	94.202	99.2359
10090	94.202	99.2359
10100	94.2064	99.2406
10110	94.202	99.2359
10120	94.202	99.2359
10130	94.9274	100
10140	94.9274	100.77
10150	94.2064	99.2405
10160	94.202	99.2359
10170	94.202	99.2359
10180	94.202	99.2359
10190	94.2064	99.2406
10200	94.202	99.2359
10210	94.9274	100
10220	94.9274	100.77
10230	94.9274	100.77
10240	94.9274	100.765
10250	94.202	99.2359
10260	94.202	99.2359
10270	94.202	99.2359
10280	94.9274	100.765
10290	94.9318	100.779
10300	94.9229	100.761
10310	94.9229	100.761
10320	94.9229	100.761
10330	94.9229	100.761
10340	94.9318	100.77
10350	94.2064	100.009
10360	94.2064	99.2452
10370	94.2064	99.2452
10380	94.2064	99.2452
10390	94.1976	99.2266
10400	94.1976	99.2266
10410	94.1976	99.2266
10420	94.2064	99.2359
10430	94.2064	99.2452
10440	94.9318	100.779
10450	94.9318	100.779
10460	94.1976	99.9906
10470	94.1976	99.2266
10480	94.1976	99.2266
10490	94.1976	99.2266
10500	94.9318	100.77
10510	94.9318	100.779
10520	94.9318	100.779
10530	94.2064	100.009
10540	94.1976	99.2266
10550	94.1976	99.2266
10560	94.1976	99.2266
10570	94.2064	99.2359
10580	94.2064	99.2452
10590	94.2064	100.009
10600	94.2064	99.2452
10610	94.2064	99.2452
10620	94.1976	99.9906
10630	94.1976	99.2266
10640	94.2064	99.2359
10650	94.2064	100.009
10660	94.2064	99.2452
10670	94.9318	100.779
10680	94.1976	99.9906
10690	94.1976	99.2266
10700	94.1976	99.9906
10710	94.2064	99.2359
10720	94.2064	99.2452
10730	94.2064	100.009
10740	94.2064	99.2452
10750	94.1976	99.9906
10760	94.1976	99.2266
10770	94.9229	100.761
10780	94.2064	100
10790	94.2064	99.2452
10800	94.2064	100.009
10810	94.1976	99.2266
10820	94.1976	99.9906
10830	94.1976	99.2266
10840	94.2064	99.2359
10850	94.2064	100.009
10860	94.2064	99.2452
10870	94.2064	100.009
10880	94.1976	99.2266
10890	94.1976	99.2266
10900	94.2064	100
10910	94.2064	99.2452
10920	94.2064	100.009
10930	94.9318	100.779
10940	94.1976	99.9906
10950	94.1976	99.2266
10960	94.1976	99.9906
10970	94.2064	99.2359
10980	94.2064	100.009
10990	94.2064	99.2452
11000	94.2064	100.009
11010	94.1976	99.2266
11020	94.1976	99.9906
11030	94.2064	99.2359
11040	94.2064	100.009
11050	94.2064	100.009
11060	94.2064	99.2452
11070	94.1976	99.9906
11080	94.1976	99.2266
11090	94.2064	100
11100	94.2064	99.2452
11110	94.2064	100.009
11120	94.2064	100.009
11130	94.1976	99.2266
11140	94.1976	99.9906
11150	94.2064	99.236
11160	94.2064	100.009
11170	94.2064	99.2452
11180	94.2064	100.009
11190	94.1976	99.9906
11200	93.4723	98.4626
11210	94.2065	99.2361
11220	94.2064	100.009
11230	94.2064	100.009
11240	94.2064	99.2451
11250	94.1976	99.9906
11260	94.1976	99.9907
11270	94.2064	99.2359
11280	94.2064	100.009
11290	94.2064	100.009
11300	93.4723	98.4627
11310	94.1976	99.2266
11320	94.2064	100
11330	94.2064	100.009
11340	94.2064	100.009
11350	93.4811	98.4809
11360	94.1976	99.2266
11370	94.1976	99.9907
11380	93.8406	98.855
11390	94.2029	99.6168
11400	93.8406	99.2337
11410	94.2029	99.6169
11420	93.8406	99.2337
11430	94.2028	99.6168
11440	93.8406	99.2337
11450	94.2028	99.6168
11460	94.203	100
11470	94.2028	99.6168
11480	94.203	100
11490	94.2028	100
11500	93.8407	99.2339
11510	94.2028	99.6168
11520	94.2028	100
11530	93.8407	99.2339
11540	94.2031	99.6174
11550	94.2028	100
11560	93.8405	99.2335
11570	93.8407	99.2338
11580	94.2028	99.6168
11590	94.2028	100
11600	93.8407	99.6156
11610	93.8405	99.2335
11620	94.2031	99.6171
11630	94.2031	100.001
11640	94.2026	99.9994
11650	94.2026	99.9994
11660	94.2026	99.9994
11670	94.2031	100
11680	94.2031	100.001
11690	93.8405	99.2335
11700	93.8405	99.2335
11710	94.2026	99.9994
11720	94.2031	100
11730	94.2031	100.001
11740	94.2031	100.001
11750	94.2026	99.9994
11760	93.8405	99.2335
11770	93.841	99.2341
11780	93.8405	99.2335
11790	94.2031	100.001
11800	94.2026	99.9994
11810	94.2026	99.9994
11820	94.2031	100
11830	94.2031	100.001
11840	94.2031	100.001
11850	93.8404	99.615
11860	93.8404	99.2341
11870	93.8405	99.233
11880	93.8405	99.233
11890	94.2031	100.001
11900	93.8404	99.615
11910	93.8404	99.233
11920	93.8405	99.2341
11930	94.2031	100
11940	94.2031	100
11950	93.8404	99.6162
11960	93.8404	99.233
11970	94.2031	100
11980	94.2031	100.001
11990	93.8404	99.615
12000	94.2031	100
--	--	--
--	--	--
--	--	--
--	--	--
--	--	--
--	--	--
--	--	--
--	--	--
--	--	--
--	--	--
--	--	--
--	--	--
--	--	--
--	--	--
--	--	--
--	--	--
--	--	--
--	--	--
--	--	--
--	--	--
--	--	--
--	--	--
--	--	--
--	--	--
--	--	--
--	--	--
--	--	--
--	--	--
--	--	--
--	--	--
--	--	--
--	--	--
--	--	--
--	--	--
--	--	--
--	--	--
--	--	--
--	--	--
--	--	--
--	--	--
--	--	--
--	--	--
--	--	--
--	--	--
--	--	--
--	--	--
--	--	--
--	--	--
--	--	--
--	--	--
--	--	--
--	--	--
--	--	--
--	--	--
--	--	--
--	--	--
--	--	--
--	--	--
--	--	--
--	--	--
--	--	--
--	--	--
--	--	--
--	--	--
--	--	--
--	--	--
--	--	--
--	--	--
--	--	--
--	--	--
--	--	--
--	--	--
--	--	--
--	--	--
--	--	--
--	--	--
--	--	--
--	--	--
--	--	--
--	--	--
--	--	--
--	--	--
--	--	--
--	--	--
--	--	--
--	--	--
--	--	--
--	--	--
--	--	--
--	--	--
--	--	--
--	--	--
--	--	--
--	--	--
--	--	--
--	--	--
--	--	--
--	--	--
--	--	--
--	--	--
--	--	--
--	--	--
--	--	--
--	--	--
--	--	--
--	--	--
--	--	--
--	--	--
--	--	--
--	--	--
--	--	--
--	--	--
--	--	--
--	--	--
--	--	--
--	--	--
--	--	--
--	--	--
--	--	--
--	--	--
--	--	--
--	--	--
--	--	--
--	--	--
--	--	--
--	--	--
--	--	--
--	--	--
--	--	--
--	--	--
--	--	--

## Sheet: Fig3c
	PSS+PVA film	PSS film
Strain (%)	Stress (MPa)	Stress (MPa)
--	--	0.01308
0	-0.00154	0.01848
0.005	0.00272	0.04487
0.00186	-0.0013	0.05628
0.03786	0.04072	0.2234
0.18114	0.22446	0.39461
0.26743	0.3324	0.56167
0.34786	0.4329	0.66149
0.41729	0.51064	0.75151
0.48343	0.58178	0.87207
0.55214	0.65946	1.0404
0.62057	0.7222	1.20807
0.69786	0.7685	1.37483
0.77471	0.82572	1.54169
0.844	0.87978	1.70931
0.91271	0.93208	1.87835
0.98286	0.97922	2.0453
1.05443	1.04582	2.21267
1.13114	1.1014	2.38185
1.19929	1.14722	2.54986
1.26771	1.19778	2.71755
1.33814	1.2516	2.88491
1.41114	1.32442	3.05433
1.48714	1.40256	3.22199
1.56057	1.45358	3.38889
1.627	1.51798	3.55647
1.69571	1.59078	3.72622
1.76971	1.66272	3.89399
1.84571	1.73802	4.0607
1.91929	1.82336	4.23019
1.98386	1.94248	4.39907
2.05229	2.02194	4.56699
2.12243	2.14206	4.73438
2.19586	2.26916	4.90377
2.27557	2.25062	5.07414
2.348	2.45926	5.24145
2.41129	2.51064	5.41096
2.479	2.67154	5.57885
2.55243	2.83098	5.74675
2.62986	3.02332	5.9139
2.70514	3.20292	6.08377
2.77743	3.4052	6.25128
2.84257	3.5774	6.41943
2.90943	3.76522	6.58614
2.98271	3.99048	6.75553
3.06257	4.2373	6.92492
3.13114	4.44254	7.09287
3.20086	4.66162	7.26051
3.26943	4.87704	7.42863
3.34114	5.10436	7.59695
3.41471	5.35146	7.76724
3.48771	5.5884	7.93617
3.55757	5.81416	8.1029
3.62543	6.0284	8.27113
3.698	6.26562	8.43873
3.77243	6.50926	8.60818
3.84686	6.75416	8.77534
3.91614	6.97432	8.94203
3.98343	7.18896	9.11056
4.05429	7.41644	9.27832
4.12557	7.6432	9.44834
4.207	7.91674	9.61773
4.27743	8.12644	9.78524
4.34286	8.32644	9.95384
4.40871	8.52854	10.1211
4.48043	8.75512	10.288
4.55486	8.98958	10.3649
4.636	9.24558	10.3607
4.70471	9.43492	10.3095
4.77143	9.62642	10.1414
4.83771	9.8149	9.97366
4.90929	10.0334	9.80213
4.98843	10.2802	9.63255
5.06229	10.4886	9.46277
5.13043	10.6746	9.29364
5.19629	10.8508	9.12319
5.26857	11.0595	8.95502
5.33971	11.2624	8.78467
5.415	11.4811	8.61707
5.48714	11.6775	8.44864
5.55657	11.8571	8.27818
5.62657	12.0416	8.1081
5.69786	12.233	7.93886
5.775	12.449	7.77097
5.84357	12.6243	7.60389
5.912	12.797	7.43365
5.98286	12.9799	7.26669
6.05329	13.155	7.09386
6.12871	13.3525	6.92132
6.20271	13.5395	6.75143
6.27114	13.7029	6.58403
6.33857	13.8617	6.41582
6.40843	14.03	6.24868
6.48371	14.2177	6.08137
6.56229	14.4143	5.91017
6.632	14.5664	5.74342
6.69829	14.7093	5.57515
6.76614	14.8631	5.40836
6.83757	15.0313	5.24115
6.91486	15.2214	5.07189
6.993	15.4045	4.90134
7.06129	15.5405	4.73213
7.12814	15.6755	4.56365
7.19686	15.8189	4.39543
7.26657	15.9678	4.22868
7.34757	16.1634	4.06107
7.41586	16.2877	3.89395
7.48643	16.4277	3.72367
7.55443	16.5539	3.55645
7.62586	16.6995	3.38721
7.70029	16.8569	3.22018
7.77357	17.0038	3.05335
7.842	17.1229	2.88657
7.91257	17.2564	2.71707
7.98443	17.3849	2.54727
8.05729	17.5202	2.3793
8.13429	17.6697	2.21246
8.19971	17.7713	2.04435
8.269	17.8906	1.87685
8.33843	18.005	1.70915
8.41186	18.1354	1.53867
8.49029	18.2813	1.36766
8.56471	18.4051	1.27767
8.62814	18.4839	1.27069
8.69471	18.583	1.25382
8.76586	18.696	1.24447
8.84271	18.8312	1.23946
8.92343	18.9678	1.2452
8.98971	19.0435	1.24729
9.05429	19.1187	1.25243
9.12314	19.2153	1.25478
9.19357	19.316	1.25025
9.27214	19.4463	1.25243
9.34729	19.5497	1.25277
9.41614	19.6269	1.24825
9.48571	19.7129	1.24789
9.55414	19.7897	1.25092
9.62614	19.8882	1.25277
9.70357	20.0002	1.25406
9.772	20.0694	1.2534
9.84086	20.1402	1.25359
9.91257	20.2202	1.25401
9.98271	20.2966	1.25243
10.0586	20.3959	1.2504
10.13	20.4719	1.24943
10.1967	20.5271	1.24847
10.2671	20.5994	1.24709
10.3409	20.6783	1.24559
10.4167	20.7602	1.24253
10.4943	20.8488	1.24022
10.5561	20.8773	1.23736
10.6231	20.9288	1.23662
10.6944	20.9961	1.23394
10.7666	21.0614	1.23335
10.8484	21.156	1.23123
10.9211	21.2137	1.22904
10.9849	21.2369	1.22766
11.0513	21.2784	1.22585
11.1233	21.3414	1.22371
11.2011	21.4204	1.22085
11.2779	21.4835	1.2178
11.3484	21.5205	1.21575
11.4143	21.5449	1.21363
11.4819	21.5789	1.21217
11.5517	21.6239	1.21043
11.6301	21.6961	1.20759
11.7026	21.7364	1.20545
11.7737	21.7714	1.20339
11.8434	21.8017	1.20015
11.9127	21.8345	1.19662
11.985	21.8781	1.19323
12.06	21.9244	1.19004
12.1283	21.9475	1.18675
12.1979	21.9725	1.18189
12.2711	22.0102	1.17915
12.3443	22.0466	1.17724
12.4189	22.0859	1.17434
12.4876	22.1015	1.17107
12.5544	22.1156	1.17026
12.6241	22.1382	1.16963
12.6973	22.1686	1.16922
12.7781	22.2248	1.16907
12.849	22.2341	1.16937
12.9131	22.2287	1.16947
12.9797	22.2388	1.17023
13.0516	22.2656	1.16936
13.1276	22.3028	1.16941
13.2066	22.3416	1.17043
13.2786	22.3485	1.17027
13.3431	22.339	1.17099
13.4084	22.3364	1.17087
13.4793	22.3529	1.17127
13.5584	22.3968	1.17183
13.6324	22.4091	1.17169
13.7027	22.4075	1.17057
13.7697	22.4007	1.16773
13.8391	22.4048	1.16947
13.9107	22.4164	1.16982
13.9854	22.4402	1.16891
14.059	22.4491	1.1694
14.1266	22.4351	1.17031
14.1986	22.4413	1.17175
14.2689	22.4406	1.17174
14.346	22.4619	1.17051
14.4151	22.4558	1.16917
14.4839	22.4496	1.16837
14.5521	22.4382	1.16941
14.6244	22.444	1.17007
14.702	22.4631	1.16979
14.777	22.4683	1.16912
14.8431	22.4467	1.16669
14.9109	22.4354	1.16675
14.9809	22.4294	1.16723
15.0543	22.4357	1.16639
15.1363	22.4643	1.1662
15.2026	22.4331	1.16661
15.2697	22.415	1.16588
15.337	22.3991	1.16621
15.4083	22.399	1.16612
15.4846	22.41	1.16695
15.5631	22.4201	1.16639
15.6329	22.3961	1.16659
15.7004	22.3753	1.16699
15.7681	22.3554	1.16707
15.8377	22.347	1.16705
15.9194	22.3734	1.16698
15.9886	22.3495	1.16763
16.0574	22.3276	1.16808
16.1264	22.3104	1.168
16.1963	22.2971	1.16806
16.2717	22.3014	1.16803
16.3459	22.2994
16.4124	22.2679
16.4847	22.2602
16.5551	22.2423
16.6294	22.2368
16.707	22.2442
16.7714	22.2046
16.8384	22.1785
16.9087	22.164
16.9811	22.1518
17.0611	22.1639
17.1357	22.1531
17.2021	22.1175
17.267	22.084
17.3389	22.0757
17.4123	22.0686
17.4931	22.0792
17.5613	22.045
17.6266	22.01
17.6967	21.9907
17.7674	21.9785
17.8434	21.977
17.9181	21.9662
17.9891	21.9392
18.0554	21.9058
18.1266	21.886
18.197	21.8689
18.2717	21.8612
18.3426	21.8367
18.4124	21.8109
18.4826	21.7847
18.5554	21.7739
18.6306	21.7667
18.7017	21.7405
18.7696	21.7103
18.8373	21.6795
18.9123	21.6697
18.9879	21.662
19.0636	21.6499
19.1284	21.6053
19.1947	21.5715
19.2644	21.5511
19.3397	21.5427
19.4189	21.5453
19.4921	21.5243
19.5567	21.4765
19.6246	21.4494
19.695	21.4278
19.7729	21.4297
19.8486	21.4157
19.9194	21.3848
19.9849	21.3421
20.0527	21.311
20.1237	21.2911
20.2043	21.3009
20.2743	21.2679
20.3434	21.2354
20.414	21.2091
20.4854	21.1903
20.5591	21.1754
20.6309	21.1547
20.7	21.1236
20.7684	21.0912
20.8411	21.0727
20.9137	21.0543
20.9894	21.0426
21.0589	21.0123
21.126	20.9779
21.1957	20.9522
21.269	20.9363
21.3496	20.9434
21.421	20.9094
21.4863	20.8672
21.5544	20.8371
21.6226	20.8076
21.6971	20.798
21.7787	20.803
21.8473	20.7613
21.9137	20.7239
21.9804	20.6891
22.0504	20.6666
22.1311	20.6797
22.2047	20.6535
22.274	20.6203
22.341	20.5841
22.4117	20.5601
22.4841	20.5427
22.5581	20.529
22.628	20.497
22.697	20.4657
22.7676	20.4408
22.8386	20.419
22.9177	20.4208
22.9866	20.3881
23.054	20.3512
23.123	20.3235
23.1964	20.3065
23.2724	20.2979
23.3483	20.2846
23.4151	20.2439
23.4813	20.2054
23.5513	20.1854
23.6257	20.1701
23.7066	20.1739
23.777	20.1395
23.843	20.0995
23.9096	20.0649
23.9794	20.0439
24.0547	20.0366
24.1356	20.0396
24.2049	20.0015
24.2711	19.9622
24.339	19.931
24.4107	19.9164
24.4921	19.9239
24.5583	19.8806
24.6287	19.855
24.6983	19.8258
24.7681	19.8022
24.8414	19.7873
24.9173	19.779
24.9851	19.7434
25.0547	19.7162
25.1277	19.6948
25.2016	19.6823
25.2774	19.6714
25.3443	19.633
25.4113	19.601
25.4811	19.579
25.5526	19.5576
25.6323	19.561
25.7064	19.5401
25.7717	19.499
25.8393	19.4718
25.911	19.4514
25.9856	19.4424
26.0646	19.4384
26.133	19.3989
26.1989	19.3632
26.2659	19.3313
26.3387	19.3189
26.4154	19.3159
26.4896	19.2984
26.5604	19.2682
26.6287	19.237
26.6983	19.2128
26.7691	19.1933
26.8451	19.1866
26.9143	19.1557
26.9833	19.1288
27.0546	19.1095
27.1271	19.0925
27.2003	19.0771
27.2726	19.058
27.3421	19.0307
27.4101	19.0006
27.4817	18.9806
27.5597	18.9796
27.6359	18.9693
27.7004	18.9245
27.768	18.8978
27.8384	18.8784
27.9096	18.8568
27.989	18.8602
28.0609	18.8355
28.1289	18.8031
28.1964	18.7746
28.2666	18.7549
28.3434	18.7533
28.4209	18.7476
28.4879	18.712
28.5563	18.6854
28.6267	18.6646
28.6956	18.641
28.7737	18.644
28.8457	18.6225
28.914	18.5921
28.984	18.5702
29.0571	18.5582
29.1287	18.5389
29.2011	18.5226
29.2707	18.4976
29.3403	18.4733
29.4123	18.4591
29.4853	18.4447
29.5599	18.4324
29.6303	18.4097
29.6959	18.3743
29.7681	18.3618
29.8404	18.3485
29.9204	18.3523
29.9923	18.3284
30.0564	18.2879
30.124	18.2622
30.196	18.2494
30.2696	18.2392
30.3486	18.2389
30.4176	18.2067
30.484	18.1751
30.5523	18.1534
30.6244	18.1445
30.7033	18.1468
30.7743	18.122
30.8466	18.101
30.9121	18.0642
30.9816	18.0413
31.0539	18.0319
31.1293	18.0247
31.2007	18.0052
31.2707	17.9826
31.3414	17.9597
31.4131	17.945
31.488	17.9375
31.5573	17.9121
31.6274	17.8913
31.6951	17.8639
31.769	17.8535
31.8446	17.8486
31.9187	17.8344
31.9846	17.8012
32.0524	17.7781
32.123	17.7618
32.1994	17.7581
32.281	17.7673
32.346	17.7224
32.4129	17.6949
32.4794	17.6699
32.5503	17.6562
32.6284	17.6623
32.7071	17.6614
32.776	17.6312
32.8419	17.6006
32.9101	17.5783
32.9799	17.563
33.0619	17.5795
33.1304	17.5477
33.2004	17.5257
33.2707	17.5071
33.3399	17.486
33.4141	17.4813
33.489	17.4761
33.5564	17.4461
33.6253	17.4246
33.7	17.4192
33.7709	17.4023
33.8496	17.4068
33.9146	17.3702
33.9817	17.3447
34.0521	17.3303
34.126	17.3218
34.2051	17.325
34.2777	17.3073
34.3431	17.2751
34.4093	17.2471
34.4799	17.2346
34.5557	17.2345
34.6371	17.2417
34.7041	17.2085
34.7687	17.1736
34.838	17.1595
34.908	17.1448
34.9861	17.1513
35.0623	17.1466
35.1313	17.1204
35.1994	17.096
35.2674	17.0734
35.3377	17.0614
35.4161	17.0664
35.4866	17.047
35.5556	17.0249
35.6261	17.0083
35.697	16.9929
35.772	16.9914
35.8446	16.9782
35.9134	16.9569
35.9814	16.9332
36.0541	16.924
36.1337	16.9329
36.2056	16.9112
36.2693	16.8787
36.3386	16.8615
36.4091	16.8471
36.4827	16.8429
36.5624	16.8509
36.6349	16.8343
36.6977	16.7959
36.767	16.7799
36.8391	16.771
36.916	16.7735
36.9909	16.7631
37.06	16.7411
37.131	16.7288
37.197	16.6991
37.2671	16.6875
37.3464	16.698
37.4167	16.6758
37.4844	16.6516
37.5569	16.6403
37.6266	16.6204
37.7003	16.6202
37.7749	16.6107
37.8434	16.5873
37.9126	16.5697
37.9854	16.5612
38.0569	16.5476
38.1307	16.5411
38.2006	16.5227
38.2687	16.5023
38.3397	16.4907
38.4126	16.4814
38.4927	16.4895
38.5653	16.4729
38.6279	16.4352
38.695	16.4148
38.7659	16.4066
38.839	16.3995
38.9209	16.413
38.9916	16.3907
39.0559	16.3569
39.1234	16.34
39.1951	16.3325
39.2729	16.3362
39.346	16.3244
39.4154	16.3018
39.484	16.2796
39.5534	16.2662
39.6254	16.259
39.7023	16.2613
39.7734	16.2482
39.842	16.2244
39.9129	16.2112
39.9839	16.197
40.0584	16.1933
40.1286	16.1781
40.1964	16.1579
40.265	16.1399
40.3401	16.1411
40.4173	16.142
40.4923	16.1356
40.5564	16.1034
40.623	16.08
40.6933	16.0701
40.7686	16.0699
40.8519	16.0874
40.9199	16.0581
40.9821	16.0238
41.0513	16.012
41.1236	16.0079
41.1999	16.0125
41.2774	16.0132
41.3473	15.9915
41.4139	15.9684
41.4804	15.9462
41.5534	15.9475
41.6336	15.9591
41.7017	15.9352
41.7714	15.9207
41.8417	15.9026
41.913	15.8943
41.986	15.8911
42.0606	15.8879
42.1271	15.8632
42.1964	15.8484
42.2697	15.8387
42.3433	15.8336
42.4209	15.8357
42.4857	15.8071
42.5549	15.7949
42.624	15.7792
42.6974	15.7754
42.7747	15.7786
42.849	15.7686
42.9136	15.7401
42.9836	15.7286
43.0524	15.7136
43.1279	15.7187
43.2081	15.7258
43.2769	15.7018
43.3409	15.6711
43.4089	15.6567
43.479	15.6473
43.5564	15.6561
43.6319	15.6517
43.701	15.6328
43.7711	15.618
43.8399	15.6025
43.9104	15.5942
43.9909	15.6086
44.0576	15.5807
44.1263	15.5658
44.1984	15.5571
44.2696	15.5484
44.3449	15.5467
44.4179	15.5407
44.483	15.5131
44.5516	15.4989
44.626	15.4964
44.7006	15.4944
44.7787	15.5002
44.8413	15.4633
44.9096	15.4497
44.9799	15.441
45.052	15.4331
45.1344	15.4517
45.2083	15.4416
45.2714	15.4068
45.3386	15.3915
45.4103	15.3865
45.4859	15.3899
45.564	15.3934
45.6319	15.3698
45.6986	15.3492
45.7661	15.3325
45.8391	15.3316
45.9196	15.3457
45.9894	15.3276
46.0571	15.3051
46.1291	15.2982
46.1981	15.2837
46.2724	15.284
46.345	15.2764
46.4151	15.2639
46.4836	15.246
46.5563	15.2406
46.6266	15.2288
46.7041	15.2342
46.7729	15.2152
46.8399	15.1979
46.9101	15.1874
46.984	15.1868
47.0641	15.198
47.1353	15.1812
47.2016	15.1581
47.2667	15.1348
47.3357	15.1245
47.4104	15.1283
47.4924	15.1438
47.562	15.1251
47.628	15.1017
47.6971	15.09
47.7673	15.0839
47.8464	15.0958
47.916	15.0774
47.9871	15.0648
48.0537	15.0449
48.1261	15.042
48.1996	15.0415
48.2737	15.0383
48.342	15.0215
48.4131	15.0122
48.4829	14.9999
48.552	14.9883
48.6329	15.0036
48.7014	14.9859
48.7684	14.9669
48.8383	14.9555
48.9101	14.9491
48.9861	14.954
49.0627	14.9562
49.1299	14.9367
49.1967	14.9178
49.2666	14.9111
49.3406	14.9092
49.4219	14.9249
49.4881	14.8987
49.557	14.8856
49.6241	14.8699
49.6946	14.8635
49.7709	14.8714
49.8491	14.877
49.9161	14.855
49.9841	14.842
50.0533	14.8301
50.125	14.8271
50.2051	14.8428
50.2733	14.8208
50.3436	14.811
50.4121	14.7982
50.4831	14.7903
50.5593	14.7977
50.6319	14.7919
50.6991	14.7727
50.7703	14.7662
50.8399	14.7537
50.9116	14.7469
50.9913	14.7609
51.0584	14.7398
51.1261	14.7268
51.1947	14.7148
51.2684	14.7136
51.3476	14.7261
51.4196	14.7151
51.4866	14.6948
51.5543	14.6828
51.6237	14.6739
51.7006	14.6817
51.7787	14.6898
51.847	14.6698
51.9136	14.6524
51.9811	14.6389
52.053	14.6365
52.1279	14.6399
52.2036	14.6408
52.2726	14.6234
52.3413	14.6112
52.4126	14.6046
52.4823	14.596
52.5607	14.6066
52.6289	14.5889
52.6986	14.5769
52.7679	14.5649
52.8396	14.5608
52.9144	14.5623
52.9889	14.5627
53.0549	14.5394
53.1243	14.5287
53.1961	14.5235
53.2731	14.5306
53.3496	14.5313
53.415	14.5075
53.4827	14.4945
53.5519	14.4863
53.6259	14.486
53.7041	14.4926
53.7784	14.4884
53.842	14.4621
53.9087	14.4465
53.981	14.4463
54.0581	14.4524
54.1344	14.4522
54.2024	14.4339
54.2719	14.4239
54.3407	14.4115
54.4089	14.4027
54.4893	14.4188
54.5603	14.4047
54.6277	14.3905
54.698	14.3808
54.7699	14.3765
54.8447	14.3794
54.9169	14.3728
54.985	14.358
55.0546	14.3485
55.127	14.343
55.1999	14.3424
55.2773	14.3482
55.3466	14.3325
55.412	14.3138
55.4807	14.3044
55.5554	14.3043
55.6326	14.3128
55.707	14.3079
55.7714	14.2839
55.837	14.2665
55.908	14.2642
55.9851	14.2729
56.0643	14.2825
56.1324	14.2621
56.2004	14.2484
56.2684	14.2355
56.3369	14.2241
56.4159	14.2392
56.4896	14.2339
56.5581	14.2167
56.6263	14.2044
56.6971	14.1987
56.77	14.1976
56.8424	14.1955
56.9166	14.1936
56.9847	14.1788
57.053	14.1663
57.125	14.1642
57.2034	14.1753
57.2739	14.164
57.3411	14.1484
57.4093	14.1375
57.4826	14.1357
57.5579	14.1391
57.6313	14.1347
57.7007	14.124
57.7671	14.1066
57.8369	14.1018
57.9123	14.1065
57.9926	14.1198
58.0597	14.0993
58.128	14.0859
58.1946	14.0707
58.2656	14.069
58.3423	14.0752
58.4214	14.0827
58.4887	14.0633
58.5574	14.0508
58.6249	14.0374
58.6949	14.0318
58.7767	14.0525
58.8461	14.0375
58.9133	14.0207
58.9837	14.0125
59.0533	14.0055
59.1294	14.0118
59.2027	14.0094
59.2697	13.9934
59.3409	13.9896
59.4121	13.9818
59.4846	13.9815
59.564	13.9924
59.6291	13.9708
59.6964	13.9594
59.7687	13.9562
59.841	13.9538
59.9191	13.9626
59.9914	13.9546
60.0573	13.9355
60.1247	13.9246
60.1937	13.917
60.271	13.9293
60.3514	13.9386
60.4183	13.9169
60.485	13.9029
60.5521	13.8891
60.6226	13.8854
60.699	13.8949
60.7753	13.8943
60.8451	13.8823
60.9126	13.8671
60.9836	13.861
61.0553	13.8612
61.1314	13.8665
61.2007	13.8544
61.2703	13.8449
61.34	13.8339
61.4113	13.8295
61.4886	13.8397
61.5579	13.8266
61.6259	13.8139
61.6956	13.8069
61.7709	13.8102
61.8459	13.8113
61.9199	13.8098
61.9841	13.7866
62.052	13.7778
62.124	13.7768
62.1944	13.7712
62.2779	13.7917
62.3496	13.7817
62.4143	13.7593
62.4804	13.746
62.5526	13.7462
62.6294	13.7543
62.7079	13.7617
62.7763	13.7428
62.8409	13.7221
62.9084	13.7121
62.9809	13.7148
63.06	13.7277
63.131	13.7181
63.2011	13.7052
63.2723	13.6993
63.3427	13.6903
63.4157	13.6906
63.4871	13.682
63.5577	13.674
63.6273	13.6641
63.7	13.6602
63.773	13.6544
63.8467	13.6518
63.9154	13.6371
63.9831	13.6215
64.0526	13.6146
64.1243	13.6078
64.2067	13.6254
64.2777	13.6122
64.342	13.5889
64.4084	13.5754
64.4806	13.5753
64.5563	13.578
64.636	13.5873
64.7046	13.5677
64.7724	13.5535
64.839	13.5394
64.9077	13.5294
64.9897	13.548
65.0609	13.537
65.1293	13.5219
65.1961	13.5071
65.2681	13.5065
65.3399	13.5031
65.416	13.5098
65.4861	13.4993
65.5559	13.4887
65.6269	13.4833
65.699	13.4787
65.775	13.4837
65.8431	13.4715
65.9111	13.4607
65.9807	13.4513
66.0531	13.4501
66.1309	13.4587
66.2049	13.4547
66.2707	13.4385
66.3387	13.4282
66.4077	13.4224
66.4831	13.4267
66.5639	13.4409
66.6347	13.4278
66.6994	13.4096
66.7666	13.3979
66.8354	13.3923
66.9149	13.4085
66.991	13.4105
67.061	13.4008
67.1286	13.3874
67.1984	13.3815
67.2674	13.3754
67.3467	13.3896
67.4161	13.3798
67.4857	13.3713
67.5553	13.3616
67.626	13.3585
67.6989	13.3578
67.7734	13.3603
67.8431	13.3501
67.912	13.338
67.9851	13.3384
68.0559	13.333
68.136	13.3462
68.2007	13.3279
68.2686	13.3188
68.3389	13.3133
68.4103	13.3106
68.4884	13.321
68.564	13.3216
68.6299	13.3037
68.6949	13.2895
68.7649	13.2853
68.8414	13.2953
68.9216	13.3047
68.9909	13.2919
69.0563	13.2743
69.1231	13.2634
69.1933	13.2627
69.272	13.2764
69.3473	13.2764
69.4169	13.267
69.486	13.2577
69.5553	13.247
69.6261	13.2475
69.702	13.2531
69.7713	13.2443
69.8411	13.2354
69.9139	13.233
69.9824	13.2232
70.0584	13.2319
70.13	13.2279
70.1967	13.2165
70.2671	13.2112
70.3403	13.2095
70.4167	13.217
70.4926	13.2164
70.5567	13.1984
70.6244	13.1894
70.6939	13.1836
70.7676	13.1852
70.8469	13.198
70.9214	13.1946
70.9846	13.1732
71.0509	13.1626
71.1241	13.1649
71.2013	13.1757
71.2777	13.1758
71.3471	13.1634
71.415	13.1536
71.4817	13.1412
71.55	13.1351
71.6311	13.1551
71.7029	13.1484
71.7736	13.1416
71.8434	13.1313
71.9123	13.1236
71.9854	13.1255
72.0593	13.1273
72.128	13.1162
72.1967	13.1066
72.2716	13.1094
72.3443	13.1064
72.4167	13.1035
72.4867	13.0972
72.5551	13.0875
72.6243	13.0814
72.6983	13.0814
72.7783	13.0941
72.8493	13.0822
72.9129	13.0609
72.9799	13.0495
73.0527	13.0521
73.1276	13.0542
73.2073	13.0617
73.2764	13.045
73.341	13.0246
73.407	13.0127
73.4794	13.0121
73.5596	13.0266
73.6323	13.0195
73.703	13.009
73.7694	12.9932
73.8393	12.9873
73.9113	12.9859
73.9867	12.993
74.057	12.9827
74.1266	12.9734
74.1976	12.969
74.27	12.9663
74.3473	12.9732
74.4143	12.9592
74.4834	12.9484
74.552	12.9394
74.6247	12.9372
74.7014	12.9423
74.7781	12.9462
74.8424	12.9251
74.9086	12.913
74.9801	12.9111
75.0549	12.9139
75.1364	12.9263
75.2051	12.9126
75.2701	12.8953
75.3361	12.8829
75.4083	12.8859
75.4853	12.8948
75.5627	12.9004
75.6331	12.8911
75.701	12.8794
75.7689	12.8679
75.8384	12.8683
75.9194	12.8842
75.987	12.869
76.0576	12.8622
76.1263	12.8522
76.1976	12.85
76.2713	12.8525
76.3451	12.8547
76.4134	12.8446
76.4823	12.8356
76.554	12.8339
76.629	12.8377
76.7084	12.8482
76.772	12.8289
76.84	12.8208
76.91	12.8158
76.9826	12.8158
77.0624	12.8296
77.1346	12.8235
77.2006	12.8092
77.2673	12.8009
77.337	12.7982
77.4124	12.8066
77.4931	12.8188
77.5623	12.8089
77.628	12.7945
77.6956	12.788
77.7654	12.7861
77.8431	12.7984
77.9191	12.8016
77.9879	12.7917
78.0559	12.7805
78.1264	12.7779
78.1974	12.7783
78.274	12.7852
78.3426	12.7779
78.413	12.774
78.4841	12.7702
78.5533	12.765
78.63	12.7726
78.7019	12.7711
78.7697	12.7627
78.8371	12.753
78.912	12.7585
78.9883	12.7646
79.0634	12.7664
79.1279	12.7493
79.1943	12.7404
79.2656	12.7405
79.3393	12.7414
79.4187	12.7544
79.4931	12.7528
79.557	12.7322
79.6239	12.7252
79.6947	12.7243
79.7726	12.7377
79.8499	12.7415
79.9173	12.7269
79.986	12.7206
80.0531	12.7088
80.1224	12.7052
80.2036	12.7264
80.2749	12.7188
80.3431	12.7088
80.414	12.7034
80.4837	12.6982
80.5576	12.7034
80.6296	12.7018
80.6999	12.6975
80.7696	12.6935
80.842	12.6925
80.9157	12.6928
80.9894	12.6948
81.0574	12.684
81.1261	12.6778
81.197	12.6761
81.2697	12.6753
81.3476	12.6855
81.4201	12.6807
81.4869	12.6664
81.5526	12.6556
81.6236	12.6568
81.6979	12.6617
81.7784	12.6749
81.8471	12.6598
81.9144	12.6513
81.98	12.6379
82.0513	12.6409
82.1307	12.6576
82.2044	12.6562
82.2747	12.6491
82.341	12.6375
82.4116	12.6354
82.4811	12.6302
82.5576	12.6397
82.6297	12.6381
82.6984	12.6288
82.7706	12.6286
82.8401	12.6228
82.918	12.6319
82.9847	12.6212
83.0531	12.6146
83.1251	12.6147
83.1986	12.6201
83.271	12.6152
83.3496	12.6259
83.4144	12.6104
83.4799	12.5967
83.5524	12.6019
83.6267	12.6054
83.7069	12.6175
83.776	12.6092
83.8429	12.5957
83.9091	12.5877
83.9797	12.59
84.0569	12.5966
84.1367	12.6122
84.2039	12.5987
84.2711	12.589
84.3397	12.5838
84.408	12.5811
84.4911	12.6033
84.5586	12.5925
84.6287	12.5847
84.6966	12.5774
84.7667	12.5748
84.8433	12.5852
84.9156	12.587
84.9851	12.5822
85.0556	12.5789
85.1269	12.5792
85.2011	12.5837
85.2787	12.5916
85.3427	12.5753
85.4107	12.5712
85.4813	12.5707
85.5543	12.5734
85.6334	12.5859
85.7079	12.5853
85.7731	12.5724
85.8373	12.5583
85.9089	12.5623
85.9854	12.5733
86.0654	12.5853
86.1333	12.5744
86.199	12.5602
86.2661	12.5537
86.337	12.5559
86.4149	12.569
86.4899	12.5721
86.5611	12.5685
86.6259	12.553
86.6977	12.5543
86.7696	12.5567
86.8444	12.5603
86.913	12.5541
86.9836	12.55
87.0557	12.5495
87.1264	12.5486
87.1999	12.5518
87.2726	12.5537
87.3406	12.5467
87.4101	12.5399
87.484	12.545
87.5603	12.5498
87.6361	12.5519
87.6993	12.5363
87.7669	12.5278
87.8356	12.5259
87.9109	12.5312
87.9911	12.5436
88.0657	12.5427
88.128	12.5231
88.1949	12.5145
88.2649	12.5146
88.3431	12.526
88.4221	12.5331
88.4894	12.5204
88.5557	12.5089
88.6251	12.5062
88.6951	12.5062
88.7749	12.5208
88.8451	12.515
88.9153	12.5098
88.9867	12.5049
89.0557	12.4993
89.1271	12.4995
89.2019	12.505
89.2714	12.5
89.3413	12.4966
89.4127	12.4935
89.4869	12.4978
89.5614	12.4997
89.6281	12.4884
89.6953	12.4804
89.7666	12.4798
89.8411	12.4858
89.9203	12.4976
89.9933	12.4928
90.0579	12.4784
90.1239	12.4689
90.1939	12.4669
90.27	12.4771
90.3494	12.487
90.4197	12.4772
90.485	12.4652
90.5529	12.4581
90.6223	12.457
90.7037	12.4764
90.7761	12.4728
90.844	12.4628
90.911	12.4532
90.9821	12.4537
91.053	12.4539
91.1294	12.4628
91.2011	12.4604
91.2701	12.4533
91.3413	12.4501
91.4123	12.4495
91.4896	12.4582
91.5576	12.4478
91.6263	12.4434
91.6961	12.4387
91.769	12.4395
91.8429	12.4425
91.9184	12.4476
91.9854	12.4379
92.0531	12.4316
92.1233	12.4286
92.198	12.4342
92.2786	12.4476
92.3471	12.4357
92.4129	12.4271
92.4809	12.4213
92.5509	12.4209
92.628	12.4313
92.7074	12.4411
92.7743	12.4288
92.8419	12.4199
92.9114	12.4173
92.9807	12.4156
93.0631	12.4356
93.1299	12.4219
93.2013	12.4228
93.2706	12.4156
93.3401	12.4125
93.4146	12.4189
93.4879	12.4221
93.5556	12.4135
93.6273	12.412
93.6993	12.4105
93.7711	12.4108
93.849	12.421
93.9137	12.4055
93.9829	12.4036
94.0534	12.4027
94.1253	12.4014
94.2051	12.4141
94.2779	12.4122
94.3436	12.4003
94.4093	12.3932
94.4806	12.3923
94.5547	12.3995
94.6359	12.4134
94.7046	12.4038
94.7706	12.3951
94.8393	12.3906
94.909	12.3898
94.9863	12.4022
95.06	12.4026
95.13	12.3962
95.1981	12.3877
95.2686	12.3867
95.3411	12.3909
95.4184	12.4
95.4857	12.3891
95.5541	12.3831
95.6274	12.3864
95.6981	12.3841
95.7713	12.3866
95.8444	12.3888
95.9124	12.3835
95.9816	12.3783
96.0556	12.3831
96.1299	12.3856
96.2054	12.3898
96.2704	12.3776
96.3377	12.3712
96.4089	12.3713
96.483	12.3757
96.5631	12.389
96.6346	12.3824
96.6986	12.3671
96.7673	12.3644
96.8379	12.3623
96.9159	12.3766
96.9923	12.3793
97.0596	12.366
97.1276	12.361
97.1966	12.3566
97.2664	12.3566
97.3473	12.3731
97.4169	12.3657
97.4863	12.3602
97.5567	12.3569
97.6279	12.3544
97.7009	12.3584
97.7747	12.3619
97.8424	12.3535
97.9113	12.3508
97.9847	12.3527
98.0589	12.3564
98.133	12.3591
98.2003	12.3484
98.2686	12.3458
98.339	12.344
98.4111	12.3453
98.4921	12.3613
98.5636	12.3561
98.6267	12.3385
98.6957	12.3375
98.7666	12.3379
98.8411	12.343
98.9209	12.357
98.991	12.3461
99.057	12.3362
99.1243	12.3305
99.1936	12.3288
99.2746	12.3469
99.3466	12.3442
99.4174	12.3375
99.4829	12.3264
99.5533	12.3245
99.6257	12.3285
99.7024	12.338
99.7714	12.3314
99.8406	12.3256
99.9114	12.3229
99.9834	12.3228
100.06	12.332
100.129	12.3262
100.198	12.322
100.267	12.3185
100.34	12.3174
100.417	12.3254
100.49	12.325
100.557	12.316
100.624	12.3113
100.695	12.3114
100.77	12.3154
100.85	12.3301
100.92	12.3203
100.985	12.3078
101.052	12.3042
101.122	12.3026
101.199	12.313
101.277	12.3219
101.348	12.3156
101.414	12.3057
101.483	12.3006
101.553	12.3
101.634	12.3173
101.701	12.3063
101.771	12.3019
101.841	12.2981
101.911	12.2962
101.986	12.3026
102.06	12.3076
102.128	12.2962
102.197	12.2926
102.271	12.296
102.342	12.2932
102.42	12.3047
102.486	12.2931
102.555	12.2902
102.624	12.2875
102.697	12.2889
102.776	12.3002
102.849	12.2992
102.916	12.2882
102.982	12.2821
103.051	12.2775
103.128	12.2881
103.207	12.2996
103.277	12.2915
103.343	12.2811
103.409	12.2726
103.481	12.2762
103.559	12.2885
103.631	12.286
103.702	12.2809
103.771	12.2753
103.838	12.2678
103.912	12.2747
103.987	12.2806
104.057	12.2751
104.126	12.2699
104.199	12.2702
104.269	12.2684
104.342	12.2717
104.416	12.2716
104.484	12.2645
104.553	12.2599
104.627	12.2647
104.704	12.2739
104.778	12.2738
104.842	12.2604
104.91	12.2566
104.979	12.2532
105.053	12.2571
105.132	12.269
105.206	12.2703
105.27	12.2551
105.337	12.2501
105.41	12.254
105.486	12.2622
105.564	12.2697
105.632	12.2601
105.7	12.2533
105.767	12.2473
105.839	12.2491
105.917	12.2605
105.99	12.2595
106.057	12.2499
106.128	12.2487
106.2	12.2478
106.271	12.249
106.344	12.2509
106.413	12.2437
106.484	12.2442
106.557	12.2454
106.631	12.249
106.704	12.2502
106.772	12.2432
106.841	12.2376
106.912	12.2388
106.982	12.2349
107.063	12.2503
107.136	12.2475
107.2	12.2345
107.265	12.2274
107.339	12.2334
107.412	12.2356
107.494	12.2512
107.563	12.2425
107.628	12.2299
107.695	12.2235
107.766	12.2254
107.846	12.2394
107.915	12.2308
107.988	12.2299
108.053	12.2199
108.125	12.2201
108.197	12.2236
108.272	12.2305
108.343	12.2254
108.413	12.2238
108.484	12.2209
108.555	12.2196
108.633	12.2306
108.7	12.2219
108.77	12.2197
108.838	12.2146
108.91	12.2121
108.986	12.2215
109.063	12.2286
109.127	12.2136
109.195	12.2117
109.266	12.2108
109.34	12.2142
109.423	12.2328
109.491	12.22
109.557	12.2123
109.622	12.2019
109.693	12.204
109.771	12.2185
109.849	12.2261
109.921	12.2183
109.985	12.2072
110.053	12.2017
110.123	12.2041
110.207	12.2252
110.273	12.2093
110.341	12.2037
110.412	12.2022
110.482	12.201
110.555	12.2065
110.631	12.2132
110.7	12.206
110.769	12.204
110.843	12.2028
110.916	12.2051
110.993	12.2133
111.057	12.198
111.126	12.1967
111.196	12.1936
111.269	12.197
111.347	12.207
111.42	12.2055
111.485	12.1939
111.553	12.1896
111.625	12.1914
111.7	12.2002
111.779	12.2091
111.849	12.2012
111.912	12.1874
111.981	12.1853
112.05	12.1818
112.128	12.1948
112.206	12.202
112.273	12.1941
112.341	12.1875
112.413	12.1872
112.483	12.1873
112.56	12.1955
112.629	12.1901
112.697	12.1838
112.768	12.1835
112.841	12.1857
112.917	12.1928
112.987	12.1889
113.056	12.1835
113.125	12.1811
113.197	12.1825
113.273	12.1889
113.351	12.1962
113.414	12.1809
113.481	12.1769
113.551	12.1749
113.625	12.1786
113.703	12.1888
113.778	12.1921
113.843	12.1799
113.91	12.1727
113.98	12.1747
114.06	12.1893
114.136	12.1918
114.203	12.1828
114.271	12.176
114.341	12.1744
114.411	12.1724
114.489	12.1825
114.559	12.1767
114.629	12.1726
114.699	12.1671
114.77	12.1657
114.845	12.1704
114.916	12.1666
114.986	12.1635
115.055	12.1565
115.127	12.1558
115.199	12.1542
115.275	12.16
115.344	12.1526
115.411	12.1451
115.481	12.1416
115.555	12.1453
115.635	12.1568
115.707	12.1521
115.771	12.1361
115.839	12.1316
115.91	12.1341
115.985	12.138
116.062	12.1432
116.132	12.1365
116.199	12.1255
116.266	12.1192
116.336	12.1173
116.417	12.1323
116.49	12.1301
116.559	12.1214
116.627	12.1138
116.697	12.112
116.769	12.1112
116.843	12.1155
116.915	12.1141
116.984	12.1079
117.056	12.1071
117.126	12.1011
117.203	12.1098
117.272	12.1043
117.341	12.0985
117.41	12.0951
117.483	12.0951
117.558	12.0969
117.633	12.1011
117.701	12.0938
117.767	12.0831
117.837	12.0829
117.912	12.0857
117.991	12.0965
118.06	12.0876
118.128	12.0783
118.196	12.0748
118.267	12.0749
118.342	12.0793
118.42	12.0873
118.49	12.0772
118.557	12.0694
118.625	12.065
118.695	12.0621
118.776	12.0777
118.844	12.0658
118.914	12.0618
118.983	12.0584
119.055	12.0565
119.129	12.0604
119.202	12.0605
119.272	12.0548
119.34	12.0489
119.413	12.0493
119.489	12.0538
119.563	12.0555
119.628	12.0418
119.696	12.036
119.767	12.0384
119.841	12.0391
119.92	12.0482
119.99	12.0413
120.057	12.0314
120.123	12.023
120.194	12.0226
120.27	12.0315
120.351	12.0431
120.419	12.0307
120.483	12.0203
120.553	12.0158
120.622	12.0131
120.701	12.0251
120.776	12.0253
120.846	12.019
120.914	12.0128
120.982	12.0059
121.053	12.0062
121.131	12.0142
121.199	12.0063
121.27	12.0042
121.341	12.0008
121.412	12.0006
121.486	12.0036
121.561	12.0055
121.628	11.9964
121.697	11.993
121.768	11.9914
121.845	11.9982
121.92	11.9995
121.984	11.9857
122.053	11.9821
122.123	11.9812
122.198	11.9825
122.278	11.9946
122.351	11.9917
122.413	11.9734
122.481	11.9722
122.551	11.9702
122.628	11.9815
122.707	11.99
122.775	11.9797
122.843	11.9732
122.913	11.9717
122.981	11.9675
123.06	11.9821
123.131	11.9782
123.2	11.9739
123.27	11.9715
123.341	11.9717
123.416	11.9783
123.489	11.9791
123.556	11.9721
123.625	11.9718
123.698	11.9732
123.771	11.9772
123.849	11.9873
123.916	11.9803
123.983	11.9748
124.053	11.9755
124.126	11.9783
124.205	11.9914
124.277	11.9903
124.344	11.9824
124.41	11.9773
124.48	11.9788
124.555	11.9859
124.636	11.9993
124.704	11.9933
124.773	11.9903
124.84	11.9854
124.908	11.9817
124.988	11.9996
125.061	12.0005
125.132	11.9962
125.197	11.9899
125.268	11.9905
125.339	11.9924
125.413	11.9977
125.485	11.9986
125.553	11.9939
125.624	11.9934
125.695	11.9933
125.774	12.0062
125.842	12.0002
125.91	11.9985
125.98	11.9979
126.054	12.0003
126.131	12.0097
126.205	12.011
126.272	12.0048
126.34	12.0021
126.409	11.9986
126.484	12.006
126.564	12.0176
126.631	12.0093
126.699	12.0059
126.768	12.0049
126.837	12.004
126.914	12.0154
126.994	12.0271
127.061	12.017
127.128	12.0121
127.196	12.0074
127.267	12.0112
127.349	12.0285
127.417	12.0188
127.485	12.0159
127.554	12.0108
127.625	12.0138
127.7	12.0208
127.776	12.0279
127.842	12.0196
127.912	12.0186
127.985	12.0213
128.058	12.0255
128.137	12.0369
128.2	12.0224
128.268	12.0214
128.338	12.0182
128.41	12.0219
128.49	12.0357
128.563	12.0368
128.629	12.0282
128.696	12.024
128.766	12.0249
128.844	12.038
128.923	12.0462
128.99	12.0389
129.055	12.0317
129.124	12.0275
129.195	12.0323
129.272	12.0437
129.347	12.0468
129.417	12.0429
129.484	12.0359
129.555	12.037
129.627	12.0403
129.701	12.0455
129.771	12.0436
129.839	12.0395
129.912	12.0412
129.984	12.0437
130.058	12.049
130.129	12.0491
130.199	12.0491
130.269	12.0487
130.342	12.0512
130.417	12.0564
130.49	12.0576
130.556	12.0514
130.623	12.0478
130.694	12.0471
130.765	12.049
130.849	12.067
130.921	12.0635
130.984	12.0503
131.054	12.0498
131.124	12.052
131.202	12.0626
131.278	12.0658
131.348	12.0628
131.414	12.0514
131.481	12.0469
131.553	12.053
131.63	12.0626
131.702	12.0613
131.773	12.0604
131.844	12.058
131.912	12.0526
131.986	12.0617
132.061	12.0645
132.128	12.0583
132.197	12.0565
132.268	12.0558
132.346	12.0662
132.419	12.0656
132.487	12.0626
132.555	12.0577
132.625	12.0563
132.697	12.0574
132.78	12.0756
132.849	12.0674
132.916	12.0623
132.981	12.0529
133.051	12.0553
133.126	12.0609
133.206	12.0718
133.277	12.0682
133.343	12.0602
133.409	12.0526
133.48	12.0561
133.561	12.0693
133.634	12.0671
133.703	12.062
133.77	12.0547
133.84	12.0543
133.91	12.0516
133.987	12.0623
134.058	12.0609
134.127	12.0545
134.197	12.0518
134.269	12.0527
134.345	12.0606
134.414	12.056
134.484	12.0524
134.552	12.0471
134.625	12.0492
134.701	12.0554
134.776	12.0601
134.843	12.0537
134.91	12.0466
134.98	12.0481
135.057	12.0568
135.135	12.0622
135.205	12.0585
135.27	12.0498
135.337	12.0434
135.409	12.0494
135.486	12.056
135.563	12.0625
135.631	12.0541
135.7	12.0499
135.768	12.0453
135.839	12.0495
135.921	12.0625
135.989	12.0555
136.057	12.0485
136.126	12.0449
136.196	12.0444
136.27	12.0497
136.345	12.0555
136.415	12.0528
136.484	12.0486
136.556	12.0489
136.63	12.0539
136.705	12.0585
136.772	12.0523
136.841	12.0496
136.91	12.0498
136.982	12.0503
137.061	12.061
137.133	12.0609
137.199	12.0516
137.267	12.0519
137.337	12.0511
137.412	12.058
137.494	12.0716
137.561	12.062
137.627	12.054
137.695	12.0525
137.764	12.0529
137.845	12.0695
137.919	12.0721
137.988	12.0673
138.057	12.0644
138.124	12.059
138.196	12.0632
138.275	12.0768
138.344	12.0725
138.413	12.0699
138.484	12.0707
138.556	12.0722
138.631	12.0778
138.702	12.0791
138.769	12.0732
138.839	12.0753
138.912	12.078
138.987	12.0845
139.064	12.0921
139.129	12.0835
139.195	12.0785
139.266	12.0796
139.339	12.0836
139.418	12.0957
139.492	12.0965
139.557	12.0883
139.624	12.0864
139.694	12.0874
139.774	12.1023
139.849	12.1044
139.919	12.0996
139.985	12.0944
140.053	12.0924
140.123	12.0917
140.203	12.1067
140.275	12.1061
140.344	12.1003
140.414	12.0995
140.483	12.0983
140.558	12.1057
140.631	12.109
140.7	12.1051
140.769	12.1016
140.843	12.106
140.914	12.1069
140.988	12.1115
141.06	12.1119
141.126	12.1055
141.195	12.1064
141.271	12.113
141.349	12.1205
141.421	12.12
141.487	12.1104
141.553	12.108
141.623	12.1093
141.699	12.1155
141.778	12.1264
141.846	12.1177
141.913	12.1127
141.979	12.1082
142.052	12.1121
142.133	12.1273
142.205	12.1234
142.273	12.1169
142.341	12.1142
142.412	12.1147
142.483	12.1149
[truncated: 728 more rows]

## Sheet: Fig3d
Time (min)	Change in mass (%)	Target RH (%)
0.01	5.83466	1.83
1.02	5.7076	1.86
2.04	5.57942	1.67
3.05	5.45348	1.78
4.06	5.33204	1.69
5.08	5.20948	1.62
6.09	5.09142	1.53
7.11	4.98122	1.57
8.12	4.87328	1.48
9.14	4.7687	1.47
10.15	4.67088	1.44
11.17	4.57643	1.46
12.18	4.48198	1.5
13.2	4.39202	1.42
14.21	4.30207	1.44
15.22	4.21661	1.45
16.24	4.13565	1.42
17.25	4.05582	1.46
18.27	3.97598	1.49
19.28	3.90177	1.45
20.3	3.82418	1.45
21.31	3.74997	1.37
22.33	3.68138	1.48
23.34	3.61392	1.44
24.36	3.5487	1.48
25.37	3.48573	1.51
26.38	3.42276	1.47
27.4	3.35642	1.47
28.41	3.2957	1.45
29.43	3.23723	1.43
30.44	3.18214	1.44
31.46	3.12816	1.43
32.47	3.07531	1.44
33.49	3.02359	1.46
34.5	2.97412	1.49
35.51	2.92577	1.47
36.53	2.87966	1.47
37.54	2.83244	1.45
38.56	2.78521	1.46
39.57	2.74248	1.48
40.59	2.69863	1.46
41.6	2.6559	1.39
42.62	2.61317	1.45
43.63	2.57045	1.4
44.64	2.52997	1.49
45.66	2.49174	1.47
46.67	2.45238	1.46
47.69	2.41078	1.45
48.7	2.36917	1.49
49.72	2.32869	1.46
50.73	2.29496	1.46
51.75	2.25785	1.44
52.76	2.22075	1.44
53.77	2.18477	1.45
54.79	2.14991	1.46
55.8	2.1218	1.45
56.82	2.09031	1.43
57.83	2.05771	1.44
58.85	2.02622	1.48
59.86	1.99361	1.46
60.88	1.96438	1.48
61.89	1.93289	1.44
62.91	1.90591	1.45
63.92	1.87555	1.44
64.93	1.84519	1.51
65.95	1.81708	1.46
66.96	1.78784	1.44
67.98	1.75861	1.48
68.99	1.73499	1.46
70.01	1.71363	1.46
71.02	1.68552	1.44
72.03	1.6664	1.45
73.05	1.63942	1.43
74.06	1.60906	1.46
75.08	1.5832	1.47
76.09	1.55958	1.43
77.11	1.53372	1.51
78.12	1.51011	1.52
79.14	1.4865	1.47
80.15	1.45614	1.42
81.17	1.43027	1.41
82.18	1.40779	1.4
83.19	1.38755	1.46
84.21	1.36393	1.5
85.22	1.34257	1.43
86.24	1.32008	1.49
87.25	1.29759	1.47
88.27	1.27735	1.45
89.28	1.25711	1.48
90.3	1.23687	1.44
91.31	1.21663	1.45
92.33	1.20201	1.49
93.34	1.18065	1.46
94.36	1.16041	1.44
95.37	1.14242	1.44
96.39	1.1278	1.51
97.4	1.10194	1.52
98.42	1.0817	1.48
99.43	1.06483	1.41
100.45	1.05022	1.41
101.46	1.0356	1.51
102.48	1.01648	1.44
103.49	0.99624	1.43
104.51	0.97488	1.47
105.52	0.96139	1.45
106.54	0.94452	1.5
107.55	0.92878	1.48
108.57	0.91529	1.43
109.58	0.89505	1.47
110.6	0.87705	1.44
111.61	0.86244	1.45
112.63	0.84445	1.44
113.64	0.82646	1.42
114.66	0.80846	1.5
115.67	0.79834	1.46
116.69	0.77923	1.46
117.7	0.75787	1.46
118.71	0.741	1.47
119.73	0.72751	1.53
120.74	0.71963	1.47
121.76	0.71064	1.44
122.77	0.6949	1.5
123.79	0.67803	1.4
124.8	0.66116	1.45
125.82	0.64655	1.45
126.83	0.62968	1.46
127.85	0.61619	1.48
128.86	0.60045	1.5
129.88	0.58808	1.47
130.89	0.57796	1.44
131.91	0.56559	1.5
132.92	0.55772	1.41
133.94	0.55097	1.42
134.95	0.54085	1.52
135.97	0.52736	1.41
136.98	0.51386	1.46
138	0.497	1.43
139.01	0.48238	1.45
140.03	0.46776	1.44
141.04	0.45539	1.42
142.06	0.44303	1.48
143.07	0.43178	1.46
144.09	0.42279	1.5
145.1	0.43291	1.49
146.12	0.41829	1.42
147.13	0.39917	1.5
148.15	0.39018	1.44
149.16	0.3868	1.46
150.18	0.37219	1.44
151.19	0.35869	1.44
152.2	0.3407	1.43
153.22	0.31596	1.46
154.23	0.29685	1.43
155.25	0.28223	1.42
156.26	0.26986	1.51
157.28	0.25862	1.44
158.29	0.25525	1.45
159.31	0.26199	1.43
160.32	0.253	1.5
161.34	0.2485	1.5
162.35	0.23163	1.46
163.37	0.21364	1.44
164.38	0.2024	1.48
165.4	0.1889	1.5
166.41	0.17991	1.51
167.43	0.15292	1.46
168.44	0.12594	1.44
169.46	0.11019	1.46
170.47	0.09783	1.48
171.49	0.0922	1.49
172.5	0.08771	1.56
173.52	0.08096	1.39
174.53	0.07646	1.46
175.54	0.07196	1.52
176.56	0.06297	1.46
177.58	0.06297	1.47
178.59	0.0551	1.4
179.61	0.04273	1.47
180.62	0.03261	1.48
181.64	0.02474	1.45
182.65	0	1.48
183.66	-0.01237	6.81
184.68	-0.00675	7.19
185.69	0	7.48
186.71	0.00562	7.6
187.72	0.01349	7.69
188.74	0.02024	7.85
189.75	0.02699	7.86
190.77	0.03261	7.92
191.78	0.03711	8.09
192.8	0.0416	8.16
193.81	0.0461	8.36
194.83	0.05172	8.38
195.84	0.05622	8.4
196.86	0.06297	8.49
197.87	0.07084	8.43
198.89	0.08321	8.53
199.9	0.09108	8.73
200.92	0.10007	9.04
201.93	0.10907	8.86
202.95	0.12031	8.83
203.96	0.12931	8.88
204.98	0.1383	8.89
205.99	0.1473	9
207	0.15517	9.16
208.02	0.16417	9.02
209.03	0.17541	9.15
210.05	0.18553	9.2
211.06	0.19565	9.38
212.08	0.20577	9.31
213.09	0.21477	9.36
214.1	0.22264	9.32
215.12	0.23501	9.47
216.13	0.24737	9.41
217.15	0.26087	9.55
218.16	0.27661	9.43
219.17	0.28111	9.62
220.19	0.28673	9.62
221.2	0.2946	9.71
222.22	0.30022	9.71
223.23	0.31821	9.63
224.25	0.35082	9.82
225.26	0.36881	9.84
226.27	0.38343	9.77
227.29	0.39692	9.95
228.3	0.40704	9.95
229.32	0.41829	9.89
230.33	0.43291	9.92
231.35	0.4464	9.97
232.36	0.45877	10
233.37	0.46889	10.02
234.39	0.48238	9.96
235.4	0.4925	10.06
236.42	0.50262	10.01
237.43	0.51836	10.09
238.44	0.53073	10
239.46	0.54197	10.03
240.47	0.55097	10.12
241.49	0.56334	10.15
242.5	0.57458	10.06
243.52	0.58245	10.15
244.53	0.59145	10.11
245.55	0.60607	10.18
246.56	0.61731	10.07
247.57	0.62743	10.1
248.59	0.6398	10.19
249.6	0.64992	10.15
250.62	0.65554	10.26
251.63	0.66566	10.29
252.64	0.67803	10.27
253.66	0.68928	10.24
254.67	0.70164	10.28
255.69	0.71176	10.23
256.7	0.72638	10.19
257.71	0.73538	10.21
258.73	0.7455	10.31
259.74	0.75674	10.23
260.76	0.76686	10.35
261.77	0.77361	10.15
262.78	0.78035	10.19
263.8	0.7871	10.29
264.81	0.79497	10.33
265.82	0.80284	10.24
266.84	0.81184	10.3
267.85	0.81971	10.33
268.87	0.82646	10.25
269.88	0.83545	10.3
270.89	0.84557	10.23
271.91	0.85569	10.35
272.92	0.86694	10.45
273.94	0.87593	10.25
274.95	0.8838	10.23
275.97	0.8928	10.32
276.98	0.89954	10.48
277.99	0.90854	10.41
279.01	0.91978	10.35
280.02	0.9299	10.32
281.04	0.93665	10.3
282.05	0.94452	10.36
283.06	0.95239	10.38
284.08	0.95801	10.38
285.09	0.96476	10.45
286.11	0.976	10.33
287.12	0.98163	10.26
288.14	0.98837	10.36
289.15	0.99849	10.3
290.16	1.00861	10.41
291.18	1.01761	10.45
292.19	1.02548	10.4
293.21	1.03335	10.39
294.22	1.03897	10.31
295.24	1.04684	10.34
296.25	1.05471	10.33
297.27	1.06146	10.34
298.28	1.06821	10.41
299.29	1.0772	10.43
300.31	1.08507	10.39
301.32	1.09407	10.45
302.34	1.10082	10.36
303.35	1.11206	10.5
304.37	1.11768	10.32
305.38	1.12555	10.33
306.39	1.1368	10.34
307.41	1.14467	10.5
308.42	1.15591	10.35
309.44	1.16154	10.39
310.45	1.16828	10.43
311.47	1.17615	10.43
312.48	1.1829	10.39
313.49	1.18965	10.29
314.51	1.19752	10.34
315.52	1.20201	10.42
316.53	1.20876	10.43
317.55	1.21663	10.39
318.56	1.22338	10.38
319.58	1.23125	10.39
320.59	1.23687	10.33
321.61	1.24249	10.39
322.62	1.25037	10.29
323.63	1.25824	10.37
324.65	1.26386	10.41
325.66	1.26836	10.44
326.68	1.27623	10.39
327.69	1.28635	10.46
328.71	1.29534	10.43
329.72	1.29984	10.31
330.73	1.30434	10.34
331.75	1.30884	10.46
332.76	1.31558	10.46
333.78	1.32233	10.4
334.79	1.32908	10.35
335.8	1.33357	10.37
336.82	1.33807	10.46
337.83	1.34144	10.43
338.85	1.34594	10.36
339.86	1.35156	10.41
340.88	1.35944	10.36
341.89	1.36506	10.43
342.9	1.3718	10.5
343.92	1.3763	10.44
344.93	1.38192	10.28
345.95	1.38755	10.39
346.96	1.39317	10.4
347.98	1.39991	10.49
348.99	1.40891	10.53
350	1.41453	10.37
351.02	1.42015	10.39
352.03	1.42465	10.37
353.05	1.43027	10.34
354.06	1.4359	10.43
355.07	1.44152	10.53
356.09	1.44827	10.41
357.1	1.45389	10.39
358.12	1.45726	10.38
359.13	1.46063	10.44
360.15	1.46626	10.42
361.16	1.46963	10.44
362.17	1.47638	10.49
363.19	1.48087	10.33
364.2	1.48312	10.5
365.22	1.48762	10.38
366.23	1.50449	17.18
367.25	1.53934	17.65
368.26	1.57982	17.75
369.27	1.62255	18.12
370.29	1.66528	18.22
371.3	1.70801	18.33
372.32	1.75523	18.41
373.33	1.80583	18.63
374.35	1.85981	18.84
375.36	1.90928	18.94
376.37	1.96325	18.97
377.39	2.01273	19.07
378.4	2.06333	19.21
379.42	2.11505	19.22
380.43	2.17015	19.37
381.45	2.22187	19.36
382.46	2.27585	19.32
383.48	2.32982	19.4
384.49	2.38379	19.48
385.51	2.44001	19.62
386.52	2.49736	19.55
387.53	2.54458	19.63
388.55	2.59181	19.65
389.56	2.64016	19.65
390.58	2.69188	19.61
391.59	2.74586	19.64
392.61	2.7987	19.87
393.62	2.85268	19.79
394.64	2.90665	19.89
395.65	2.9595	19.81
396.67	3.01122	19.92
397.68	3.06182	19.87
398.7	3.11917	19.88
399.71	3.17202	19.86
400.72	3.22149	19.87
401.74	3.26872	19.86
402.75	3.31707	19.93
403.77	3.36879	20.14
404.78	3.41714	19.87
405.8	3.46212	19.99
406.81	3.50934	20
407.82	3.5532	19.98
408.84	3.60155	20.07
409.85	3.6454	20.02
410.87	3.6915	19.99
411.88	3.73985	20.08
412.9	3.78258	20.14
413.91	3.82418	20.02
414.93	3.86466	20.07
415.94	3.90177	20.14
416.96	3.94225	20.06
417.97	3.98273	20.16
418.98	4.02433	20.02
420	4.06369	20.1
421.01	4.10192	20.1
422.03	4.14015	20.16
423.04	4.17501	20.09
424.06	4.20986	20.05
425.07	4.24697	20.2
426.08	4.28183	20.09
427.1	4.31781	20.11
428.11	4.35154	20.21
429.12	4.3864	20.14
430.14	4.41901	20.19
431.15	4.44937	20.12
432.17	4.48198	20.25
433.18	4.51233	20.14
434.2	4.54269	20.15
435.21	4.57193	20.19
436.23	4.60341	20.21
437.24	4.63265	20.26
438.25	4.65851	20.19
439.27	4.6855	20.27
440.28	4.71136	20.21
441.3	4.73947	20.2
442.31	4.76758	20.24
443.32	4.79232	20.18
444.34	4.81706	20.19
445.35	4.83954	20.25
446.37	4.86316	20.18
447.38	4.88789	20.24
448.4	4.90926	20.29
449.41	4.93062	20.25
450.43	4.95311	20.27
451.44	4.97223	20.3
452.46	4.99359	20.24
453.47	5.01383	20.24
454.49	5.03744	20.29
455.5	5.05656	20.31
456.51	5.07455	20.33
457.53	5.09142	20.26
458.54	5.11166	20.33
459.56	5.12852	20.26
460.57	5.14651	20.35
461.59	5.16226	20.3
462.6	5.17912	20.29
463.61	5.19486	20.31
464.63	5.21173	20.28
465.64	5.2286	20.37
466.66	5.24771	20.28
467.67	5.26683	20.26
468.69	5.28257	20.43
469.7	5.29831	20.35
470.72	5.31405	20.44
471.73	5.32642	20.4
472.74	5.33767	20.36
473.76	5.35003	20.28
474.77	5.3624	20.44
475.79	5.38602	20.31
476.8	5.37927	20.4
477.82	5.37927	20.3
478.83	5.39389	20.41
479.85	5.40738	20.43
480.86	5.4175	20.4
481.88	5.4265	20.32
482.89	5.43549	20.29
483.9	5.44561	20.26
484.92	5.45798	20.33
485.93	5.46585	20.41
486.95	5.47485	20.34
487.96	5.48384	20.36
488.97	5.49284	20.3
489.99	5.50183	20.41
491	5.51083	20.36
492.02	5.51982	20.31
493.03	5.52882	20.46
494.05	5.54006	20.38
495.06	5.54681	20.43
496.08	5.55356	20.34
497.09	5.5603	20.45
498.1	5.56705	20.38
499.12	5.57267	20.41
500.13	5.57942	20.42
501.15	5.58504	20.43
502.16	5.59404	20.38
503.17	5.60303	20.37
504.19	5.60978	20.36
505.2	5.61428	20.32
506.22	5.61877	20.33
507.23	5.62552	20.36
508.25	5.63227	20.31
509.26	5.63901	20.36
510.28	5.64351	20.37
511.29	5.64913	20.38
512.3	5.65251	20.32
513.32	5.66038	20.35
514.33	5.6705	20.36
515.35	5.67499	20.41
516.36	5.67949	20.43
517.38	5.68287	20.46
518.39	5.68849	20.39
519.4	5.69299	20.4
520.42	5.69748	20.4
521.43	5.70086	20.36
522.45	5.70648	20.42
523.46	5.71098	20.48
524.48	5.71772	20.34
525.49	5.72559	20.41
526.5	5.73122	20.51
527.52	5.73684	20.4
528.53	5.73571	20.34
529.55	5.74134	20.47
530.56	5.74696	20.45
531.58	5.74808	20.46
532.59	5.74696	20.44
533.61	5.74921	20.36
534.62	5.7537	20.45
535.63	5.7582	20.34
536.65	5.76158	20.49
537.66	5.76382	20.39
538.68	5.76495	20.35
539.69	5.7672	20.41
540.71	5.76945	20.39
541.72	5.7717	20.44
542.73	5.77394	20.41
543.75	5.77619	20.48
544.76	5.77844	20.36
545.78	5.79081	20.41
546.79	5.86615	20.47
547.81	5.91225	20.5
548.82	5.93361	27.22
549.83	5.98084	27.67
550.85	6.04156	27.99
551.86	6.10678	28.2
552.88	6.17761	28.45
553.89	6.25295	28.55
554.91	6.32604	28.64
555.92	6.4025	28.84
556.94	6.47896	28.84
557.95	6.55767	28.95
558.96	6.63413	29.11
559.98	6.70947	29.08
560.99	6.78481	29.11
562.01	6.85789	29.26
563.03	6.93548	29.23
564.04	7.00857	29.36
565.05	7.07491	29.41
566.07	7.14575	29.5
567.08	7.21097	29.45
568.1	7.27393	29.48
569.11	7.33803	29.49
570.13	7.40099	29.55
571.14	7.45946	29.58
572.15	7.52131	29.6
573.17	7.57865	29.6
574.18	7.63263	29.61
575.2	7.68772	29.67
576.21	7.74057	29.75
577.23	7.7923	29.82
578.24	7.84065	29.73
579.25	7.889	29.77
580.27	7.9351	29.75
581.28	7.98345	29.82
582.3	8.02843	29.85
583.31	8.0734	29.76
584.33	8.11501	29.81
585.34	8.15661	29.89
586.35	8.19372	29.83
587.37	8.16223	29.88
588.38	8.16448	29.87
589.4	8.1836	29.93
590.41	8.19934	29.89
591.43	8.26118	29.94
592.44	8.31291	29.94
593.45	8.33539	30.03
594.47	8.33427	29.98
595.48	8.35563	29.94
596.5	8.38712	29.94
597.51	8.42198	30.04
598.53	8.46695	30.04
599.54	8.53779	29.96
600.56	8.55578	29.97
601.57	8.57265	29.97
602.59	8.59851	30.04
603.6	8.62325	30.06
604.62	8.64124	30.06
605.63	8.64911	30.01
606.64	8.67385	29.98
607.66	8.70533	30.07
608.67	8.71208	30.08
609.69	8.75593	30.08
610.7	8.78179	30.06
611.72	8.80316	30.08
612.73	8.80091	30.03
613.74	8.82565	30.12
614.76	8.84026	29.95
615.77	8.82565	30.04
616.79	8.84926	30.19
617.8	8.86388	30.09
618.82	8.87175	30.2
619.83	8.89873	30.14
620.85	8.91785	30.2
621.86	8.94259	30.11
622.87	8.94821	30.09
623.89	8.95608	30.16
624.9	8.96058	30.12
625.92	8.97744	30.18
626.93	8.96957	30.22
627.95	8.98194	30.16
628.96	9.01343	30.19
629.97	9.04154	30.12
630.99	9.05391	30.22
632	9.07077	30.2
633.02	9.16073	30.18
634.03	9.18659	30.18
635.04	9.19896	30.1
636.06	9.20908	30.11
637.07	9.21807	30.18
638.09	9.22594	30.22
639.1	9.23494	30.2
640.12	9.24281	30.15
641.13	9.25068	30.2
642.15	9.2563	30.18
643.16	9.2608	30.24
644.17	9.27204	30.13
645.19	9.28216	30.22
646.2	9.29453	30.13
647.22	9.3024	30.22
648.23	9.30803	30.21
649.25	9.31252	30.22
650.26	9.3114	30.13
651.28	9.31477	30.25
652.29	9.32039	30.18
653.3	9.32827	30.31
654.32	9.33726	30.31
655.33	9.34288	30.25
656.35	9.34738	30.15
657.36	9.353	30.24
658.38	9.3575	30.18
659.39	9.36312	30.27
660.41	9.36875	30.18
661.42	9.37437	30.31
662.43	9.38336	30.28
663.45	9.38899	30.2
664.46	9.39236	30.21
665.48	9.39686	30.18
666.49	9.3991	30.24
667.51	9.40473	30.29
668.52	9.40922	30.24
669.53	9.41597	30.15
670.55	9.41934	30.26
671.56	9.42609	30.22
672.58	9.42722	30.2
673.59	9.43059	30.33
674.61	9.43621	30.27
675.62	9.43958	30.23
676.64	9.44296	30.22
677.65	9.44858	30.23
678.67	9.4542	30.31
679.68	9.45758	30.21
680.69	9.46095	30.22
681.71	9.46432	30.37
682.72	9.46657	30.31
683.74	9.46994	30.29
684.75	9.47219	30.31
685.77	9.47557	30.24
686.78	9.47782	30.27
687.79	9.48006	30.33
688.81	9.48119	30.25
689.82	9.48681	30.22
690.84	9.49018	30.32
691.85	9.49356	30.24
692.86	9.49468	30.29
693.88	9.49693	30.27
694.89	9.5003	30.27
695.91	9.50255	30.3
696.92	9.5048	30.29
697.94	9.50593	30.32
698.95	9.5093	30.21
699.97	9.51155	30.27
700.98	9.51267	30.32
701.99	9.5138	30.3
703.01	9.51492	30.28
704.02	9.51492	30.24
705.04	9.51717	30.27
706.05	9.52054	30.27
707.07	9.51829	30.24
708.08	9.51605	30.34
709.09	9.51605	30.24
710.11	9.51717	30.37
711.12	9.51942	30.38
712.14	9.52279	30.31
713.15	9.52954	36.78
714.16	9.58351	37.32
715.18	9.65885	37.65
716.19	9.74318	37.88
717.21	9.83089	38.11
718.22	9.92309	38.29
719.24	10.0175	38.36
720.25	10.112	38.58
721.27	10.2031	38.51
722.28	10.2953	38.62
723.3	10.3897	38.8
724.31	10.4808	38.79
725.33	10.5708	38.94
726.34	10.6618	38.98
727.36	10.754	39.05
728.37	10.8372	38.98
729.38	10.9216	39.01
730.4	10.9879	39.11
731.41	11.0554	39.17
732.43	11.1319	39.15
733.44	11.2106	39.26
734.46	11.2825	39.14
735.47	11.3545	39.14
736.49	11.4242	39.26
737.5	11.4939	39.24
738.51	11.5614	39.32
739.53	11.6277	39.31
740.54	11.6918	39.38
741.56	11.7514	39.31
742.57	11.811	39.34
743.59	11.8717	39.32
744.6	11.9291	39.36
745.62	11.9853	39.44
746.63	12.0393	39.33
747.64	12.0944	39.43
748.66	12.145	39.45
749.67	12.1967	39.47
750.69	12.2473	39.49
751.7	12.2945	39.47
752.72	12.3429	39.47
753.73	12.3901	39.54
754.75	12.4351	39.52
755.76	12.4823	39.49
756.77	12.5205	39.52
757.79	12.5644	39.65
758.8	12.606	39.61
759.82	12.6442	39.6
760.83	12.6836	39.63
761.85	12.7229	39.56
762.86	12.7612	39.59
763.87	12.7982	39.66
764.89	12.832	39.63
765.9	12.8668	39.62
766.92	12.9006	39.63
767.93	12.9343	39.63
768.95	12.9647	39.65
769.96	12.995	39.7
770.98	13.0243	39.71
771.99	13.0546	39.66
773	13.0839	39.76
774.02	13.1131	39.61
775.03	13.1401	39.78
776.05	13.1693	39.79
777.06	13.1997	39.67
778.07	13.2255	39.71
779.09	13.248	39.8
780.1	13.2728	39.63
781.12	13.3009	39.72
782.13	13.32	39.71
783.14	13.3515	39.77
784.16	13.3773	39.72
785.17	13.3919	39.76
786.19	13.4088	39.73
787.2	13.4268	39.71
788.22	13.4459	39.67
789.23	13.4695	39.7
790.24	13.4909	39.8
791.26	13.5123	39.81
792.27	13.5415	39.84
793.29	13.5516	39.7
794.3	13.5662	39.7
795.31	13.5842	39.71
796.33	13.6	39.81
797.34	13.6168	39.88
798.36	13.6337	39.77
799.37	13.6494	39.75
800.39	13.6618	39.78
801.4	13.6776	39.88
802.41	13.6899	39.84
803.43	13.7034	39.77
804.44	13.7158	39.75
805.46	13.7282	39.76
806.47	13.7405	39.83
807.48	13.754	39.8
808.5	13.7686	39.82
809.51	13.781	39.95
810.53	13.7922	39.85
811.54	13.8024	39.87
812.56	13.8136	39.82
813.57	13.8215	39.79
814.58	13.8406	39.78
815.6	13.853	39.87
816.61	13.853	39.86
817.63	13.862	39.85
818.64	13.8732	39.88
819.66	13.8811	39.8
820.67	13.8889	39.81
821.68	13.9069	39.81
822.7	13.9171	39.84
823.71	13.9238	39.78
824.73	13.9306	39.83
825.74	13.9317	39.87
826.76	13.9328	39.95
827.77	13.9384	39.89
828.78	13.9441	39.9
829.8	13.9508	39.87
830.81	13.9553	39.84
831.83	13.962	39.79
832.84	13.9654	39.88
833.86	13.9677	39.88
834.87	13.9733	39.94
835.88	13.9778	39.87
836.9	13.9856	39.88
837.91	13.9913	39.84
838.93	13.9969	39.79
839.94	14.0025	39.88
840.96	14.007	39.87
841.97	14.0115	39.93
842.98	14.016	39.86
844	14.0216	39.86
845.01	14.0261	39.88
846.03	14.0306	39.94
847.04	14.034	39.9
848.05	14.0385	39.86
849.07	14.0407	39.91
850.08	14.0452	39.93
851.1	14.0486	39.95
852.11	14.052	39.9
853.13	14.0554	39.92
854.14	14.0621	39.96
855.16	14.0644	39.92
856.17	14.0666	39.9
857.18	14.0689	39.98
858.2	14.0756	39.94
859.21	14.079	39.9
860.23	14.0812	39.89
861.24	14.0812	39.96
862.26	14.0846	39.92
863.27	14.0869	39.88
864.29	14.0914	39.87
865.3	14.0925	40
866.31	14.0959	39.97
867.33	14.1071	39.99
868.34	14.1105	40.05
869.36	14.1116	39.93
870.37	14.1127	40.07
871.39	14.1048	39.97
872.4	14.1037	39.95
873.42	14.1048	40.01
874.43	14.106	39.93
875.45	14.106	39.98
876.46	14.1071	39.97
877.47	14.1082	39.91
878.49	14.1082	39.95
879.5	14.1093	39.95
880.52	14.1161	39.94
881.53	14.1195	40
882.54	14.1206	39.96
883.56	14.1206	39.89
884.57	14.1195	39.97
885.59	14.1206	39.93
886.6	14.1217	39.93
887.62	14.1206	39.93
888.63	14.1217	40.01
889.65	14.1217	39.95
890.66	14.1217	39.94
891.68	14.1217	39.95
892.69	14.1217	39.97
893.71	14.1195	39.98
894.72	14.1161	40.03
895.73	14.1419	47.28
896.75	14.2139	47.63
897.76	14.2971	47.85
898.78	14.3893	48.23
899.79	14.4894	48.22
900.81	14.5928	48.47
901.82	14.6929	48.56
902.84	14.7964	48.61
903.85	14.8998	48.76
904.87	14.9988	48.82
905.88	15.1	48.89
906.89	15.1967	48.95
907.91	15.2967	48.95
908.92	15.3934	49.03
909.94	15.4845	49.1
910.95	15.5733	49.09
911.97	15.661	49.17
912.98	15.7454	49.13
914	15.8308	49.26
915.01	15.9107	49.18
916.03	15.9916	49.23
917.04	16.0681	49.27
918.06	16.1434	49.38
919.07	16.2188	49.35
920.08	16.2919	49.36
921.1	16.3649	49.41
922.11	16.4347	49.35
923.13	16.4999	49.41
924.14	16.5673	49.48
925.16	16.6314	49.57
926.17	16.6944	49.55
927.19	16.7574	49.54
928.2	16.8147	49.59
929.21	16.8709	49.58
930.23	16.9283	49.58
931.24	16.9834	49.61
932.26	17.0362	49.48
933.27	17.0879	49.53
934.28	17.1385	49.61
935.3	17.188	49.6
936.31	17.2364	49.62
937.33	17.2836	49.68
938.34	17.3297	49.67
939.36	17.3747	49.68
940.37	17.4208	49.77
941.38	17.4658	49.69
942.4	17.5096	49.6
943.41	17.5478	49.75
944.43	17.5906	49.73
945.44	17.6299	49.78
946.46	17.6682	49.73
947.47	17.7041	49.72
948.49	17.7413	49.73
949.5	17.775	49.8
950.52	17.8098	49.81
951.53	17.8458	49.79
952.55	17.8784	49.83
953.56	17.911	49.77
954.58	17.9414	49.83
955.59	17.974	49.84
956.61	18.0066	49.8
957.62	18.0347	49.8
958.63	18.0628	49.83
959.65	18.0909	49.83
960.66	18.1168	49.86
961.68	18.1438	49.86
962.69	18.1652	49.8
963.7	18.1888	49.83
964.72	18.2135	49.8
965.73	18.2371	49.83
966.75	18.2596	49.82
967.76	18.2832	49.96
968.77	18.3046	49.82
969.79	18.3259	49.96
970.8	18.3473	49.88
971.82	18.3676	49.92
972.83	18.3878	49.96
973.85	18.4069	49.85
974.86	18.426	49.83
975.88	18.4485	49.9
976.89	18.4688	49.92
977.91	18.4845	49.99
978.92	18.5002	50.02
979.93	18.516	49.85
980.95	18.5306	49.91
981.96	18.5486	49.94
982.98	18.5632	49.9
983.99	18.5778	49.83
985.01	18.5924	49.96
986.02	18.6037	49.91
987.03	18.6183	50.02
988.05	18.6307	49.97
989.06	18.6453	49.97
990.08	18.6565	49.98
991.09	18.6689	49.93
992.11	18.6846	49.98
993.12	18.6993	50.06
994.14	18.7083	50.13
995.15	18.7184	50.02
996.17	18.7319	49.95
997.18	18.7431	50.04
998.19	18.7476	49.99
999.21	18.7577	50.14
1000.22	18.7678	50.05
1001.24	18.7768	50.02
1002.25	18.7892	49.97
1003.27	18.7982	50.02
1004.28	18.8072	50.03
1005.29	18.8139	50.1
1006.31	18.8207	49.94
1007.32	18.8286	49.99
1008.34	18.8376	50.03
1009.35	18.8432	50.04
1010.37	18.8522	49.97
1011.38	18.8601	49.96
1012.4	18.8657	50.01
1013.41	18.8724	50
1014.42	18.878	50.03
1015.44	18.8848	49.99
1016.45	18.8893	49.99
1017.47	18.8927	50
1018.48	18.8972	50.1
1019.5	18.9005	50.11
1020.51	18.905	50.02
1021.52	18.9095	50.02
1022.54	18.9152	50.11
1023.55	18.9219	50.1
1024.57	18.9242	50.03
1025.58	18.9298	50.02
1026.59	18.9343	50.13
1027.61	18.9421	50.06
1028.62	18.9455	50.1
1029.64	18.9478	50
1030.65	18.9511	50.09
1031.67	18.9534	50.01
1032.68	18.9567	50.13
1033.7	18.9601	50.18
1034.71	18.9624	49.99
1035.72	18.9624	49.99
1036.74	18.9646	50.06
1037.75	18.9646	50.02
1038.77	18.9691	50.12
1039.78	18.9725	50.13
1040.8	18.9792	50.07
1041.81	18.986	50.05
1042.83	18.986	50.02
1043.84	18.9849	49.98
1044.85	18.9871	50.04
1045.87	18.9871	50.02
1046.88	18.9894	49.99
1047.9	18.9894	50.23
1048.91	18.9939	50.07
1049.92	18.9939	50.09
1050.94	18.9939	50.13
1051.95	18.9939	50.1
1052.97	18.9939	50.13
1053.98	18.9961	50.11
1055	18.995	50.07
1056.01	19.0073	56.96
1057.02	19.0647	57.46
1058.04	19.1389	57.72
1059.05	19.2255	57.97
1060.07	19.3154	58.17
1061.08	19.4122	58.25
1062.1	19.5122	58.27
1063.11	19.6101	58.45
1064.13	19.7112	58.68
1065.14	19.8102	58.64
1066.15	19.9092	58.84
1067.17	20.0058	58.72
1068.18	20.1003	58.81
1069.2	20.1959	58.88
1070.21	20.3061	58.89
1071.23	20.3949	58.96
1072.24	20.4837	59.01
1073.26	20.5816	58.99
1074.27	20.6546	59.03
1075.28	20.7345	59.04
1076.3	20.8177	59.04
1077.31	20.8953	59.19
1078.33	20.9717	59.23
1079.34	21.0504	59.22
1080.36	21.1258	59.26
1081.37	21.1977	59.39
1082.39	21.2787	59.3
1083.4	21.3563	59.32
1084.42	21.426	59.33
1085.43	21.4923	59.49
1086.45	21.5576	59.44
1087.46	21.6205	59.52
1088.48	21.6801	59.5
1089.49	21.7375	59.53
1090.5	21.7948	59.66
1091.52	21.8454	59.64
1092.53	21.9309	59.66
1093.55	22.0028	59.66
1094.56	22.0512	59.68
1095.58	22.1018	59.69
1096.59	22.1569	59.67
1097.61	22.2086	59.69
1098.62	22.2525	59.68
1099.63	22.2862	59.72
1100.65	22.3334	59.72
1101.66	22.3806	59.68
1102.68	22.4189	59.77
1103.69	22.4639	59.75
1104.71	22.5088	59.69
1105.72	22.5414	59.73
1106.73	22.583	59.74
1107.75	22.6246	59.77
1108.76	22.6685	59.85
1109.78	22.709	59.83
1110.79	22.7551	59.84
1111.81	22.8169	59.85
1112.82	22.8574	59.9
1113.83	22.8968	59.92
1114.85	22.9282	59.88
1115.86	22.9631	59.83
1116.88	22.9991	59.96
1117.89	23.0317	59.9
1118.91	23.0665	59.9
1119.92	23.1003	59.9
1120.94	23.1363	59.94
1121.95	23.17	59.91
1122.96	23.2004	59.92
1123.98	23.2307	59.9
1124.99	23.2611	59.87
1126.01	23.2925	59.85
1127.02	23.3195	60
1128.04	23.3465	59.83
1129.05	23.3735	59.98
1130.07	23.4039	59.99
1131.08	23.4331	59.95
1132.09	23.4579	59.94
1133.11	23.4803	60.01
1134.12	23.5051	59.88
1135.14	23.5321	60.06
1136.15	23.5579	59.98
1137.17	23.5838	59.95
1138.18	23.6074	60.05
1139.2	23.6254	60.06
1140.21	25.4694	60.02
1141.23	26.1925	60.02
1142.24	26.1925	60.03
1143.25	26.2082	60.04
1144.27	26.2554	60.05
1145.28	26.2667	59.95
1146.3	26.2689	59.98
1147.31	26.324	60.04
1148.33	26.351	59.89
1149.34	26.3656	60.07
1150.36	26.3802	59.96
1151.37	26.3949	60.08
1152.39	26.4128	59.98
1153.4	26.4297	59.98
1154.42	26.4443	60.06
1155.43	26.4634	60.02
1156.44	26.4792	60.07
1157.46	26.4859	60.07
1158.47	26.5163	60.05
1159.49	26.5309	60.05
1160.5	26.5377	60.15
1161.52	26.55	60
1162.53	26.5669	59.97
1163.54	26.5793	60.01
1164.56	26.5995	60.03
1165.57	26.631	60.05
1166.59	26.658	59.96
1167.6	26.6591	60.04
1168.62	26.6512	59.93
1169.63	26.6692	60.05
1170.65	26.7119	59.95
1171.66	26.7086	60.06
1172.68	26.7412	60.08
1173.69	26.7468	59.98
1174.7	26.7558	60.13
1175.72	26.7693	60.11
1176.73	26.7783	60.03
1177.75	26.7906	60.04
1178.76	26.8008	59.98
1179.78	26.8075	60.05
1180.79	26.8176	60.03
1181.81	26.8278	60.09
1182.82	26.8424	59.95
1183.84	26.8491	60.1
1184.85	26.8435	60.07
1185.86	26.8491	60.02
1186.88	26.857	60.05
1187.89	26.8671	60.09
1188.91	26.8806	60.15
1189.92	26.8874	60.13
1190.94	26.8964	60.13
1191.95	26.9042	60.05
1192.96	26.92	60.1
1193.98	26.9233	60.1
1194.99	26.9323	60.05
1196.01	26.9425	60.11
1197.02	26.9492	60.12
1198.04	26.9582	60.13
1199.05	26.9694	60.08
1200.06	26.9751	60.09
1201.08	26.9818	60.13
1202.09	26.9919	60.1
1203.11	26.9987	60.16
1204.12	27.0054	60.09
1205.14	27.0133	60.14
1206.15	27.0212	60.1
1207.17	27.0268	60.24
1208.18	27.0335	60.08
1209.19	27.038	60.06
1210.21	27.0504	60.08
1211.22	27.0594	60.09
1212.24	27.065	60.16
1213.25	27.0718	60.11
1214.27	27.0751	60.09
1215.28	27.0808	60.07
1216.3	27.0864	60.07
1217.31	27.0931	60.02
1218.32	27.0954	60.08
1219.34	27.0965	60.05
1220.35	27.101	60.03
1221.37	27.1055	60.21
1222.38	27.1134	60.05
1223.4	27.1156	60.08
1224.41	27.1224	60.09
1225.43	27.1291	60.12
1226.44	27.1347	60.12
1227.45	27.1381	60.06
1228.47	27.1449	60.06
1229.48	27.1471	60.04
1230.5	27.1561	60.14
1231.51	27.1628	60.08
1232.53	27.1606	60.04
1233.54	27.164	60.09
1234.55	27.1662	59.97
1235.57	27.1696	60.05
1236.58	27.1741	60.12
1237.6	27.1741	60.06
1238.61	27.1921	66.65
1239.63	27.2472	67.29
1240.64	27.3135	67.79
1241.66	27.39	68.03
1242.67	27.4754	68.28
1243.69	27.5643	68.29
1244.7	27.6553	68.25
1245.71	27.7464	68.45
1246.73	27.842	68.5
1247.74	27.9353	68.45
1248.76	28.0275	68.3
1249.77	28.1231	68.47
1250.79	28.2131	68.3
1251.8	28.3098	68.42
1252.82	28.393	68.49
1253.83	28.4829	68.47
1254.85	28.5729	68.64
1255.86	28.6538	68.59
1256.87	28.7415	68.56
1257.89	28.8281	68.72
1258.9	28.9169	68.68
1259.92	29.0092	68.64
1260.93	29.1059	68.68
1261.95	29.1992	68.68
1262.96	29.2655	68.73
1263.98	29.369	68.8
1264.99	29.4499	68.85
1266.01	29.5253	68.88
1267.02	29.5983	68.83
1268.03	29.6534	68.82
1269.05	29.7265	68.92
1270.06	29.8064	68.8
1271.08	29.9188	68.96
1272.09	29.9829	68.87
1273.1	30.0481	68.92
1274.12	30.1111	68.91
1275.13	30.1684	69
1276.15	30.2595	69.13
1277.16	30.3393	68.97
1278.18	30.4012	69.05
1279.19	30.4675	69.07
1280.21	30.5204	68.94
1281.22	30.5586	69.08
1282.24	30.6171	69.19
1283.25	30.6801	69.15
1284.27	30.7621	69.16
1285.28	30.8217	69.22
1286.29	30.869	69.13
1287.31	30.9342	69.18
1288.32	30.9724	69.23
1289.34	31.0185	69.21
1290.35	31.059	69.26
1291.37	31.1422	69.24
1292.38	31.1872	69.29
1293.4	31.2232	69.31
1294.41	31.2693	69.25
1295.43	31.3232	69.26
1296.44	31.3603	69.28
1297.46	31.3986	69.26
1298.47	31.4469	69.28
1299.48	31.4852	69.34
1300.5	31.5133	69.24
1301.51	31.5931	69.34
1302.53	31.6324	69.34
1303.54	31.6628	69.27
1304.56	31.7044	69.36
1305.57	31.7438	69.38
1306.59	31.7775	69.47
1307.6	31.818	69.37
1308.62	31.8585	69.37
1309.63	31.9001	69.56
1310.64	31.9372	69.49
1311.66	31.9754	69.59
1312.67	32.0159	69.49
1313.69	32.0519	69.56
1314.7	32.0923	69.55
1315.72	32.1339	69.55
1316.73	32.1711	69.6
1317.75	32.2048	69.58
1318.76	32.2441	69.62
1319.78	32.2779	69.55
1320.79	32.3127	69.52
1321.8	32.351	69.63
1322.82	32.3847	69.6
1323.83	32.4196	69.62
1324.85	32.4522	69.63
1325.86	32.4848	69.64
1326.88	32.5174	69.65
1327.89	32.5511	69.56
1328.9	32.5826	69.66
1329.92	32.6197	69.61
1330.93	32.6399	69.66
1331.95	32.6636	69.6
1332.96	32.6939	69.69
1333.98	32.7186	69.71
1334.99	32.749	69.74
1336.01	32.7782	69.86
1337.02	32.8086	69.78
1338.03	32.839	69.77
1339.05	32.8671	69.75
1340.06	32.8941	69.76
1341.08	32.9222	69.71
1342.09	32.9525	69.7
1343.11	32.9806	69.67
1344.12	33.0076	69.76
1345.14	33.0391	69.8
1346.15	33.0616	69.86
1347.16	33.0886	69.75
1348.18	33.1122	69.93
1349.19	33.1403	69.76
1350.2	33.1673	69.69
1351.22	33.1954	69.82
1352.23	33.2246	69.78
1353.25	33.246	69.83
1354.26	33.2696	69.86
1355.28	33.2944	69.97
1356.29	33.3247	69.81
1357.31	33.3506	69.97
1358.32	33.3697	69.88
1359.34	33.3944	69.93
1360.35	33.418	69.94
1361.36	33.4428	69.88
1362.38	33.4653	69.97
1363.39	33.4911	69.96
1364.41	33.5147	69.88
1365.42	33.5372	69.93
1366.43	33.5586	69.9
1367.45	33.5845	70.02
1368.46	33.6024	70.01
1369.48	33.6227	69.94
1370.49	33.6441	69.93
1371.51	33.6665	69.95
1372.52	33.689	69.91
1373.54	33.7115	69.98
1374.55	33.734	69.94
1375.57	33.7554	70.03
1376.58	33.7767	70
1377.59	33.797	69.93
1378.61	33.8161	69.96
1379.62	33.8352	70
1380.64	33.8554	70.02
1381.65	33.8757	69.95
1382.67	33.9004	69.9
1383.68	33.9184	69.89
1384.7	33.9387	69.97
1385.71	33.9589	69.95
1386.73	33.9769	69.95
1387.74	33.996	70.03
1388.76	34.0162	69.9
1389.77	34.0331	69.97
1390.79	34.0477	69.89
1391.8	34.0702	69.97
1392.81	34.0859	69.93
1393.83	34.1051	69.97
1394.84	34.1231	70.06
1395.86	34.1388	69.98
1396.87	34.1568	70.01
1397.89	34.1725	70.06
1398.9	34.1928	70
1399.92	34.213	69.96
1400.93	34.2276	69.97
1401.95	34.2445	70.05
1402.96	34.2614	70.17
1403.98	34.2749	70.08
1404.99	34.2951	70.04
1406.01	34.3108	70.01
1407.02	34.3299	70.03
1408.04	34.3513	70.04
1409.05	34.3648	70.02
1410.07	34.3817	69.97
1411.08	34.3952	69.97
1412.09	34.4109	69.97
1413.11	34.4278	70
1414.12	34.4435	69.89
1415.14	34.4548	69.95
1416.15	34.4716	70.03
1417.17	34.4862	70.06
1418.18	34.5031	70.03
1419.2	34.5166	70
1420.21	34.5279	69.99
1421.22	34.5503	76.1
1422.24	34.5976	76.95
1423.25	34.6572	77.19
1424.27	34.7257	77.4
1425.28	34.7977	77.54
1426.3	34.8708	77.71
1427.31	34.9506	77.79
1428.33	35.0339	77.86
1429.34	35.1137	78.07
1430.35	35.1935	78.13
1431.37	35.2767	78.19
1432.38	35.361	78.18
1433.4	35.4533	78.36
1434.41	35.5432	78.46
1435.43	35.6309	78.57
1436.44	35.7141	78.52
1437.46	35.803	78.59
1438.47	35.885	78.6
1439.49	35.9694	78.57
1440.5	36.0537	78.64
1441.52	36.1414	78.71
1442.53	36.2246	78.74
1443.54	36.3123	78.75
1444.56	36.3967	79
1445.58	36.4821	78.72
1446.59	36.5664	78.89
1447.6	36.6474	78.86
1448.62	36.7284	78.89
1449.63	36.8127	78.91
1450.65	36.897	78.94
1451.66	36.9757	78.97
1452.68	37.0567	78.92
1453.69	37.1365	78.99
1454.71	37.2209	78.98
1455.72	37.3007	79
1456.74	37.3828	79.06
1457.75	37.4615	79.06
1458.77	37.5402	79.03
1459.78	37.6167	79.01
1460.8	37.692	79.02
1461.81	37.7741	79.1
1462.82	37.8517	79.11
1463.84	37.9259	79.14
1464.85	37.999	79.16
1465.87	38.0743	79.11
1466.88	38.144	79.24
1467.9	38.2149	79.24
1468.91	38.2879	79.21
1469.93	38.3565	79.2
1470.94	38.4285	79.29
1471.96	38.5016	79.21
1472.97	38.5735	79.2
1473.99	38.6421	79.18
1475	38.7208	79.26
1476.02	38.7804	79.33
1477.03	38.8378	79.2
1478.05	38.9019	79.28
1479.06	38.966	79.35
1480.07	39.0301	79.22
1481.09	39.0942	79.3
1482.1	39.156	79.37
1483.12	39.2201	79.36
1484.13	39.2853	79.32
1485.15	39.3516	79.46
1486.16	39.4158	79.39
1487.18	39.4753	79.35
1488.19	39.5361	79.37
1489.21	39.599	79.33
1490.22	39.6598	79.3
1491.23	39.7205	79.41
1492.25	39.7812	79.43
1493.26	39.8408	79.43
1494.28	39.9026	79.38
1495.29	39.96	79.45
1496.31	40.0184	79.34
1497.32	40.0859	79.5
1498.34	40.1433	79.4
1499.35	40.2017	79.45
1500.37	40.2624	79.51
1501.38	40.3243	79.49
1502.39	40.3828	79.46
1503.41	40.4356	79.5
1504.42	40.493	79.52
1505.44	40.5481	79.57
1506.45	40.6054	79.51
1507.47	40.6616	79.59
1508.48	40.7145	79.55
1509.49	40.7617	79.47
1510.51	40.8213	79.6
1511.52	40.8798	79.58
1512.54	40.9315	79.41
1513.55	40.9753	79.5
1514.57	41.0226	79.51
1515.58	41.0709	79.49
1516.59	41.1271	79.54
1517.61	41.1743	79.56
1518.62	41.2294	79.56
1519.64	41.2778	79.55
1520.65	41.3295	79.54
1521.67	41.3768	79.59
1522.68	41.424	79.59
1523.7	41.4734	79.49
1524.71	41.5263	79.53
1525.73	41.5825	79.53
1526.74	41.6331	79.56
1527.76	41.6826	79.56
1528.77	41.7287	79.52
1529.78	41.7771	79.53
1530.8	41.8243	79.56
1531.81	41.8794	79.59
1532.83	41.912	79.64
1533.84	41.9581	79.56
1534.86	42.0031	79.59
1535.87	42.0514	79.56
1536.89	42.0941	79.56
1537.9	42.1402	79.62
1538.92	42.1852	79.57
1539.93	42.2302	79.62
1540.94	42.2707	79.64
1541.96	42.3111	79.6
1542.97	42.3584	79.54
1543.99	42.4056	79.55
1545	42.4528	79.65
1546.02	42.4967	79.68
1547.03	42.5405	79.71
1548.05	42.5833	79.75
1549.06	42.6237	79.56
1550.08	42.662	79.61
1551.09	42.7058	79.65
1552.11	42.7474	79.6
1553.12	42.7868	79.62
1554.14	42.8295	79.67
1555.15	42.8666	79.68
1556.17	42.9105	79.64
1557.18	42.9521	79.65
1558.2	42.9926	79.64
1559.21	43.0342	79.67
1560.22	43.0713	79.74
1561.24	43.105	79.71
1562.25	43.15	79.73
1563.27	43.1882	79.65
1564.28	43.2321	79.68
1565.3	43.2714	79.64
1566.31	43.3119	79.72
1567.33	43.3501	79.73
1568.34	43.3895	79.66
1569.36	43.4277	79.65
1570.37	43.4637	79.72
1571.39	43.4986	79.75
1572.4	43.5345	79.67
1573.41	43.5739	79.71
1574.43	43.6144	79.7
1575.44	43.6515	79.68
1576.46	43.6886	79.71
1577.47	43.7234	79.78
1578.49	43.7549	79.76
1579.5	43.792	79.77
1580.52	43.837	79.77
1581.53	43.8651	79.73
1582.55	43.8989	79.66
1583.56	43.9326	79.71
1584.58	43.9731	79.77
1585.59	44.0057	79.78
1586.61	44.0383	79.73
1587.62	44.0743	79.84
1588.63	44.1091	79.71
1589.65	44.1485	79.73
1590.66	44.1833	79.82
1591.68	44.2216	79.79
1592.69	44.2575	79.76
1593.71	44.2868	79.73
1594.72	44.3183	79.8
1595.74	44.3486	79.76
1596.75	44.3801	79.8
1597.77	44.4183	79.73
1598.78	44.4476	79.68
1599.79	44.4858	79.67
1600.81	44.5207	79.85
1601.82	44.5454	79.76
1602.84	44.5746	79.76
1603.85	44.6185	85.55
1604.87	44.6758	86.47
1605.88	44.7512	86.89
1606.9	44.8287	87.04
1607.91	44.9108	87.23
1608.93	45.0064	87.22
1609.94	45.0986	87.41
1610.96	45.1863	87.64
1611.97	45.2808	87.64
1612.99	45.3786	87.66
1614	45.4731	87.75
1615.01	45.5742	87.84
1616.03	45.6833	87.89
1617.04	45.78	87.95
1618.06	45.8835	87.84
1619.07	45.988	88.02
1620.09	46.0859	87.96
1621.1	46.1916	88.23
1622.12	46.2961	88.13
1623.13	46.4018	88.27
1624.15	46.5087	88.38
1625.16	46.6099	88.35
1626.17	46.7178	88.4
1627.19	46.8246	88.34
1628.2	46.9326	88.42
1629.22	47.0371	88.34
1630.23	47.1417	88.38
1631.25	47.235	88.35
1632.26	47.3497	88.37
1633.27	47.452	88.3
1634.29	47.5521	88.45
1635.3	47.6589	88.49
1636.32	47.7568	88.53
1637.33	47.8568	88.43
1638.35	47.9625	88.49
1639.36	48.0682	88.57
1640.37	48.1627	88.49
1641.39	48.2672	88.65
1642.4	48.3707	88.61
1643.42	48.4697	88.67
1644.43	48.5709	88.65
1645.45	48.6743	88.59
1646.46	48.7732	88.72
1647.48	48.8688	88.72
1648.49	48.9644	88.66
1649.51	49.0645	88.61
1650.52	49.1724	88.58
1651.53	49.2556	88.73
1652.55	49.349	88.76
1653.56	49.4502	88.61
1654.58	49.5435	88.73
1655.59	49.6391	88.72
1656.61	49.7279	88.77
1657.62	49.8235	88.85
1658.64	49.9179	88.79
1659.65	50.0146	88.64
1660.67	50.1147	88.68
1661.68	50.2058	88.68
1662.7	50.3025	88.8
1663.71	50.3935	88.78
1664.72	50.4858	88.75
1665.74	50.5746	88.83
1666.75	50.6668	88.86
1667.77	50.7624	88.9
1668.78	50.8568	88.7
1669.8	50.9457	88.79
1670.81	51.0367	88.72
1671.83	51.13	88.76
1672.84	51.2234	88.83
1673.86	51.3088	88.85
1674.87	51.4022	88.95
1675.88	51.4887	89.05
1676.9	51.572	88.99
1677.91	51.6574	88.97
1678.93	51.7429	88.99
1679.94	51.8306	88.95
1680.96	51.9205	88.97
1681.97	52.0127	88.94
1682.99	52.0993	88.91
1684	52.1881	89.02
1685.02	52.2713	88.99
1686.03	52.3579	88.99
1687.05	52.4434	89.01
1688.06	52.5277	89
1689.07	52.6076	88.98
1690.09	52.693	89.14
1691.1	52.7751	88.92
1692.12	52.8628	89.07
1693.13	52.9516	89.06
1694.15	53.0382	89.07
1695.16	53.1214	89.01
1696.18	53.2091	88.98
1697.19	53.2912	89.02
1698.21	53.371	89.11
1699.22	53.4576	89.13
1700.24	53.5363	89.13
1701.25	53.615	89.12
1702.27	53.6971	89.13
1703.28	53.777	89.21
1704.3	53.8557	89.17
1705.31	53.94	89.08
1706.32	54.0165	89.13
1707.34	54.0963	89.14
1708.35	54.1784	89.07
1709.37	54.2582	89.11
1710.38	54.3369	89.08
1711.4	54.4168	89.16
1712.41	54.4932	89.12
1713.43	54.5652	89.17
1714.44	54.6371	89.14
1715.45	54.7147	89.29
1716.47	54.7923	89.26
1717.48	54.8688	89.34
1718.5	54.9441	89.23
1719.51	55.0217	89.31
1720.53	55.0993	89.25
1721.54	55.1735	89.25
1722.56	55.2477	89.21
1723.57	55.3186	89.33
1724.58	55.3916	89.31
1725.6	55.4647	89.31
1726.61	55.5389	89.36
1727.63	55.612	89.37
1728.64	55.6862	89.4
1729.66	55.7616	89.34
1730.67	55.8335	89.46
1731.69	55.9145	89.44
1732.7	55.9786	89.47
1733.72	56.0483	89.51
1734.73	56.1191	89.44
1735.75	56.1832	89.51
1736.76	56.2518	89.45
1737.78	56.3249	89.47
1738.79	56.398	89.51
1739.81	56.4666	89.38
1740.82	56.5296	89.41
1741.84	56.5993	89.4
1742.85	56.669	89.43
1743.86	56.7409	89.52
1744.88	56.814	89.5
1745.89	56.8838	89.47
1746.91	56.9524	89.39
1747.92	57.0187	89.45
1748.94	57.085	89.41
1749.95	57.1525	89.35
1750.97	57.2177	89.42
1751.98	57.2796	89.53
1753	57.3459	89.56
1754.01	57.4145	89.38
1755.03	57.4808	89.48
1756.04	57.5438	89.59
1757.05	57.6113	89.53
1758.07	57.6765	89.47
1759.08	57.7417	89.48
1760.1	57.808	89.46
1761.11	57.871	89.54
1762.13	57.9385	89.54
1763.14	58.0037	89.59
1764.16	58.07	89.55
1765.17	58.1352	89.6
1766.19	58.196	89.53
1767.2	58.2601	89.6
1768.22	58.3298	89.53
1769.23	58.3905	89.63
1770.24	58.4523	89.57
1771.26	58.5142	89.54
1772.27	58.5805	89.58
1773.29	58.6435	89.58
1774.3	58.7008	89.63
1775.32	58.7627	89.6
1776.33	58.8223	89.52
1777.35	58.8796	89.65
1778.36	58.9448	89.63
1779.38	59.0055	89.63
1780.39	59.064	89.63
1781.41	59.127	89.66
1782.42	59.1866	89.52
1783.44	59.2451	89.6
1784.45	59.3024	89.63
1785.46	59.3654	89.68
1786.48	59.4283	91.63
1787.49	59.5025	92.12
1788.51	59.579	92.42
1789.52	59.6589	92.53
1790.54	59.7387	92.68
1791.55	59.823	92.66
1792.57	59.904	92.86
1793.58	59.9894	93.01
1794.6	60.0805	93.09
1795.61	60.1648	93.07
1796.63	60.257	93.07
1797.64	60.3481	93.18
1798.66	60.4381	93.38
1799.67	60.5292	93.25
1800.69	60.6292	93.35
1801.7	60.7214	93.34
1802.72	60.8058	93.42
1803.73	60.8968	93.42
1804.75	60.9845	93.43
1805.76	61.0767	93.46
1806.77	61.1723	93.57
1807.79	61.2679	93.55
1808.8	61.3657	93.65
1809.82	61.4613	93.55
1810.83	61.5434	93.62
1811.85	61.639	93.56
1812.86	61.7334	93.49
1813.88	61.8279	93.56
1814.89	61.9291	93.73
1815.91	62.0381	93.67
1816.92	62.1213	93.81
1817.93	62.1944	93.74
1818.95	62.2788	93.74
1819.96	62.3665	93.67
1820.98	62.4609	93.83
1821.99	62.5576	93.57
1823.01	62.6498	93.66
1824.02	62.742	93.71
1825.04	62.8399	93.65
1826.05	62.9332	93.6
1827.07	63.0265	93.63
1828.08	63.1221	93.59
1829.1	63.2177	93.68
1830.11	63.3234	93.71
1831.13	63.4099	93.74
1832.14	63.4977	93.77
1833.16	63.5876	93.82
1834.17	63.6832	93.72
1835.19	63.772	93.78
1836.2	63.8597	93.74
1837.21	63.953	93.9
1838.23	64.0419	93.85
1839.24	64.1375	93.9
1840.26	64.2319	93.92
1841.27	64.3162	93.92
1842.29	64.4051	93.96
1843.3	64.4961	93.92
1844.32	64.576	93.92
1845.33	64.6659	94.02
1846.35	64.7581	93.99
1847.36	64.8593	93.95
1848.37	64.9268	93.99
1849.39	65.0055	94.05
1850.4	65.0921	93.96
1851.42	65.1832	93.88
1852.43	65.272	93.97
1853.45	65.3619	93.96
1854.46	65.4508	93.94
1855.48	65.5351	93.96
1856.49	65.6296	94.05
1857.51	65.7184	93.98
1858.52	65.8218	94.02
1859.54	65.8916	93.96
1860.55	65.9748	93.99
1861.56	66.0625	93.98
1862.58	66.1547	94.07
1863.6	66.2368	94.13
1864.61	66.3267	93.96
1865.62	66.4144	94
1866.64	66.501	94.05
1867.65	66.5876	94.09
1868.66	66.6753	93.99
1869.68	66.7641	94.18
1870.69	66.8518	94.15
1871.71	66.9328	94.12
1872.72	67.0216	94.13
1873.74	67.1037	94.13
1874.74	67.1835	94.08
1875.75	67.2724	94.07
1876.77	67.3544	94.15
1877.78	67.4399	94.23
1878.8	67.5209	94.21
1879.81	67.6074	94.19
1880.82	67.6895	94.31
1881.84	67.7738	94.24
1882.85	67.8604	94.24
1883.87	67.9425	94.26
1884.88	68.0246	94.25
1885.9	68.1101	94.27
1886.91	68.191	94.31
1887.93	68.272	94.26
1888.94	68.3541	94.42
1889.96	68.4373	94.37
1890.97	68.5216	94.34
1891.99	68.6003	94.37
1893	68.6745	94.26
1894.02	68.7577	94.35
1895.03	68.8454	94.27
1896.04	68.9253	94.31
1897.06	69.0051	94.3
1898.07	69.0849	94.38
1899.09	69.167	94.32
1900.1	69.248	94.38
1901.12	69.3323	94.38
1902.13	69.411	94.38
1903.15	69.4886	94.25
1904.16	69.5786	94.34
1905.18	69.6696	94.3
1906.19	69.754	94.4
1907.2	69.8136	94.26
1908.22	69.8822	94.35
1909.23	69.9564	94.38
1910.25	70.0385	94.35
1911.26	70.1172	94.3
1912.28	70.2026	94.42
1913.29	70.2948	94.49
1914.31	70.3623	94.42
1915.32	70.432	94.43
1916.34	70.5085	94.32
1917.35	70.5872	94.44
1918.37	70.6636	94.42
1919.38	70.7457	94.46
1920.39	70.8267	94.39
1921.41	70.9065	94.37
1922.42	70.9852	94.36
1923.44	71.0561	94.45
1924.45	71.1348	94.34
1925.47	71.2067	94.41
1926.48	71.2821	94.34
1927.5	71.3563	94.5
1928.51	71.4327	94.38
1929.52	71.5058	94.42
1930.54	71.5857	94.37
1931.55	71.6576	94.4
1932.57	71.7341	94.39
1933.58	71.8061	94.42
1934.6	71.8814	94.3
1935.61	71.9624	94.39
1936.62	72.0444	94.42
1937.64	72.1187	94.54
1938.65	72.194	94.34
1939.67	72.2693	94.38
1940.68	72.3413	94.39
1941.7	72.4133	94.36
1942.71	72.4931	94.35
1943.73	72.5684	94.42
1944.74	72.646	94.46
1945.76	72.7157	94.47
1946.77	72.7888	94.32
1947.78	72.8619	94.36
1948.8	72.935	94.39
1949.81	73.0126	94.36
1950.83	73.0823	94.42
1951.84	73.1554	94.3
1952.86	73.2307	94.34
1953.87	73.3004	94.24
1954.89	73.3791	94.31
1955.9	73.4545	94.38
1956.92	73.5287	94.3
1957.93	73.5961	94.34
1958.95	73.6681	94.3
1959.96	73.7367	94.35
1960.97	73.8098	94.39
1961.99	73.8784	94.29
1963	73.9515	94.25
1964.02	74.0212	94.28
1965.03	74.0965	94.36
1966.05	74.1696	94.34
1967.06	74.2427	94.26
1968.08	74.3135	94.32
1969.09	74.3821	92.9
1970.1	74.4395	92.11
1971.12	74.4946	91.63
1972.13	74.5407	91.37
1973.15	74.5958	91.24
1974.16	74.6475	91.13
1975.18	74.7003	91.05
1976.19	74.7476	91.02
1977.21	74.7948	90.97
1978.22	74.8409	91.03
1979.23	74.8836	90.9
1980.25	74.932	90.94
1981.26	74.9747	90.87
1982.28	75.0186	90.84
1983.29	75.059	90.86
1984.31	75.1051	90.84
1985.32	75.1389	90.87
1986.34	75.1827	90.75
1987.35	75.2243	90.82
1988.36	75.2603	90.74
1989.38	75.2952	90.81
1990.39	75.3311	90.75
1991.41	75.3671	90.8
1992.42	75.4009	90.71
1993.44	75.4346	90.8
1994.45	75.465	90.8
1995.47	75.4908	90.63
1996.48	75.5257	90.62
1997.5	75.556	90.59
1998.51	75.5886	90.6
1999.53	75.6179	90.68
2000.54	75.6359	90.59
2001.55	75.6595	90.58
2002.57	75.6842	90.55
2003.58	75.7123	90.58
2004.6	75.7382	90.59
2005.61	75.7708	90.61
2006.63	75.7944	90.6
2007.64	75.8158	90.59
2008.66	75.8495	90.46
2009.67	75.8776	90.5
2010.69	75.9001	90.51
2011.7	75.9237	90.56
2012.72	75.9428	90.48
2013.73	75.9721	90.52
2014.75	75.9957	90.55
2015.76	76.0148	90.5
2016.77	76.0429	90.41
2017.79	76.0631	90.47
2018.8	76.0856	90.47
2019.82	76.1093	90.44
2020.83	76.134	90.46
2021.85	76.1565	90.46
2022.86	76.179	90.49
2023.88	76.197	90.38
2024.89	76.2127	90.4
2025.91	76.2386	90.41
2026.92	76.261	90.44
[truncated: 1,742 more rows]

## Sheet: Fig3f
Time (s)	Voltage (V)
0	0.26503
0.5	0.26488
1	0.2651
1.5	0.51688
2	0.54864
2.5	0.57591
3	0.59724
3.5	0.61442
4	0.63134
4.5	0.64465
5	0.65715
5.5	0.66842
6	0.67907
6.5	0.68706
7	0.69507
7.5	0.70271
8	0.71151
8.5	0.72042
9	0.72719
9.5	0.7348
10	0.74232
10.5	0.74797
11	0.75504
11.5	0.76011
12	0.76836
12.5	0.77493
13	0.77895
13.5	0.78484
14	0.7894
14.5	0.79069
15	0.79431
15.5	0.79974
16	0.8016
16.5	0.80686
17	0.8098
17.5	0.81301
18	0.81689
18.5	0.81838
19	0.8227
19.5	0.82487
20	0.82706
20.5	0.82659
21	0.82952
21.5	0.83253
22	0.83374
22.5	0.83866
23	0.84048
23.5	0.8409
24	0.84332
24.5	0.84441
25	0.8463
25.5	0.84573
26	0.84695
26.5	0.84798
27	0.84734
27.5	0.8489
28	0.85209
28.5	0.84993
29	0.85121
29.5	0.85137
30	0.85156
30.5	0.85447
31	0.85223
31.5	0.85112
32	0.8552
32.5	0.86203
33	0.86276
33.5	0.86427
34	0.86518
34.5	0.86295
35	0.86434
35.5	0.86372
36	0.86162
36.5	0.86364
37	0.86374
37.5	0.86419
38	0.86694
38.5	0.86814
39	0.86684
39.5	0.86878
40	0.86938
40.5	0.86942
41	0.87204
41.5	0.87309
42	0.87526
42.5	0.87661
43	0.87863
43.5	0.87733
44	0.87937
44.5	0.87707
45	0.87894
45.5	0.87652
46	0.87537
46.5	0.87595
47	0.87687
47.5	0.87618
48	0.87808
48.5	0.8786
49	0.87836
49.5	0.87534
50	0.87572
50.5	0.88083
51	0.88185
51.5	0.88204
52	0.88042
52.5	0.88021
53	0.87946
53.5	0.8791
54	0.87749
54.5	0.87758
55	0.88073
55.5	0.87913
56	0.87562
56.5	0.87389
57	0.8772
57.5	0.87908
58	0.87818
58.5	0.88156
59	0.88624
59.5	0.88485
60	0.88243
60.5	0.88549
61	0.88723
61.5	0.88694
62	0.88539
62.5	0.88864
63	0.88411
63.5	0.88332
64	0.88103
64.5	0.87888
65	0.88121
65.5	0.88356
66	0.88472
66.5	0.88402
67	0.88252
67.5	0.88521
68	0.88712
68.5	0.88399
69	0.88626
69.5	0.88724
70	0.889
70.5	0.88833
71	0.89036
71.5	0.8937
72	0.89504
72.5	0.89157
73	0.8871
73.5	0.88903
74	0.88957
74.5	0.89134
75	0.89206
75.5	0.88898
76	0.89078
76.5	0.8943
77	0.89341
77.5	0.89617
78	0.89703
78.5	0.89563
79	0.89208
79.5	0.89145
80	0.89145
80.5	0.88919
81	0.89357
81.5	0.89195
82	0.89359
82.5	0.89313
83	0.89508
83.5	0.89733
84	0.8992
84.5	0.90068
85	0.89573
85.5	0.89848
86	0.89263
86.5	0.89367
87	0.89467
87.5	0.89361
88	0.89777
88.5	0.88703
89	0.88647
89.5	0.89001
90	0.89017
90.5	0.89209
91	0.89594
91.5	0.89928
92	0.89591
92.5	0.89586
93	0.89934
93.5	0.89847
94	0.89878
94.5	0.90528
95	0.90708
95.5	0.9086
96	0.90879
96.5	0.90638
97	0.90572
97.5	0.90359
98	0.90532
98.5	0.89925
99	0.90594
99.5	0.90708
100	0.90696
100.5	0.91006
101	0.91284
101.5	0.911
102	0.90947
102.5	0.91207
103	0.91212
103.5	0.91056
104	0.90995
104.5	0.91502
105	0.91038
105.5	0.91527
106	0.91497
106.5	0.91383
107	0.91134
107.5	0.91231
108	0.90928
108.5	0.91565
109	0.91467
109.5	0.91716
110	0.91816
110.5	0.91597
111	0.92029
111.5	0.9187
112	0.91982
112.5	0.91973
113	0.91483
113.5	0.91764
114	0.92222
114.5	0.92274
115	0.92035
115.5	0.92276
116	0.92338
116.5	0.9208
117	0.92663
117.5	0.92453
118	0.92525
118.5	0.92416
119	0.92454
119.5	0.92406
120	0.92712
120.5	0.92482
121	0.924
121.5	0.92053
122	0.91912
122.5	0.91758
123	0.91887
123.5	0.91995
124	0.91663
124.5	0.91985
125	0.92239
125.5	0.92137
126	0.91769
126.5	0.91729
127	0.92161
127.5	0.92206
128	0.92002
128.5	0.92048
129	0.91877
129.5	0.92142
130	0.93018
130.5	0.93053
131	0.93061
131.5	0.93026
132	0.93547
132.5	0.9313
133	0.93008
133.5	0.92764
134	0.92752
134.5	0.93566
135	0.93499
135.5	0.93808
136	0.94283
136.5	0.94168
137	0.94385
137.5	0.94439
138	0.94208
138.5	0.94241
139	0.94667
139.5	0.94584
140	0.94343
140.5	0.94551
141	0.94753
141.5	0.94712
142	0.94428
142.5	0.93874
143	0.94322
143.5	0.93895
144	0.94318
144.5	0.94267
145	0.94257
145.5	0.94295
146	0.94224
146.5	0.94503
147	0.94674
147.5	0.94631
148	0.94503
148.5	0.9458
149	0.94661
149.5	0.94493
150	0.94356
150.5	0.94289
151	0.93958
151.5	0.94097
152	0.94056
152.5	0.94488
153	0.94772
153.5	0.94977
154	0.94827
154.5	0.95053
155	0.94746
155.5	0.94599
156	0.94651
156.5	0.9459
157	0.94459
157.5	0.94469
158	0.94516
158.5	0.94372
159	0.94861
159.5	0.94896
160	0.94601
160.5	0.94763
161	0.94784
161.5	0.94861
162	0.94616
162.5	0.94717
163	0.94936
163.5	0.9489
164	0.94698
164.5	0.94359
165	0.93724
165.5	0.93999
166	0.94245
166.5	0.94843
167	0.94657
167.5	0.95055
168	0.95163
168.5	0.95193
169	0.95319
169.5	0.95351
170	0.9522
170.5	0.95488
171	0.95615
171.5	0.95723
172	0.95666
172.5	0.95676
173	0.95577
173.5	0.95195
174	0.95195
174.5	0.95482
175	0.95719
175.5	0.95668
176	0.9585
176.5	0.95917
177	0.95552
177.5	0.95642
178	0.95955
178.5	0.9562
179	0.96062
179.5	0.96508
180	0.96327
180.5	0.96162
181	0.9591
181.5	0.96097
182	0.96034
182.5	0.96199
183	0.96113
183.5	0.96221
184	0.96147
184.5	0.96267
185	0.96371
185.5	0.9624
186	0.96365
186.5	0.96211
187	0.9623
187.5	0.96269
188	0.9623
188.5	0.96333
189	0.96127
189.5	0.96164
190	0.96519
190.5	0.96632
191	0.96659
191.5	0.96546
192	0.9687
192.5	0.96603
193	0.96518
193.5	0.96827
194	0.96848
194.5	0.96804
195	0.966
195.5	0.96678
196	0.9665
196.5	0.96839
197	0.97249
197.5	0.96671
198	0.96807
198.5	0.96904
199	0.96998
199.5	0.97234
200	0.96828
200.5	0.96639
201	0.96759
201.5	0.96915
202	0.96842
202.5	0.96777
203	0.9714
203.5	0.97269
204	0.97322
204.5	0.97267
205	0.97379
205.5	0.97587
206	0.97607
206.5	0.97445
207	0.9773
207.5	0.97394
208	0.97824
208.5	0.97963
209	0.97738
209.5	0.97737
210	0.97852
210.5	0.97831
211	0.97566
211.5	0.97694
212	0.97705
212.5	0.97496
213	0.97283
213.5	0.97371
214	0.97567
214.5	0.97798
215	0.97403
215.5	0.97353
216	0.97895
216.5	0.98273
217	0.98121
217.5	0.98243
218	0.98193
218.5	0.98476
219	0.98472
219.5	0.98551
220	0.98376
220.5	0.98468
221	0.9814
221.5	0.9823
222	0.98475
222.5	0.98483
223	0.98335
223.5	0.98543
224	0.98528
224.5	0.98586
225	0.9857
225.5	0.98602
226	0.98764
226.5	0.98682
227	0.98909
227.5	0.98934
228	0.98909
228.5	0.98687
229	0.98688
229.5	0.98448
230	0.97798
230.5	0.97954
231	0.9815
231.5	0.98478
232	0.98295
232.5	0.98464
233	0.98573
233.5	0.98658
234	0.9906
234.5	0.99503
235	0.99194
235.5	0.99374
236	0.99246
236.5	0.99348
237	0.99144
237.5	0.98994
238	0.98662
238.5	0.98719
239	0.98817
239.5	0.98876
240	0.98708
240.5	0.98628
241	0.98659
241.5	0.98526
242	0.98653
242.5	0.98534
243	0.98552
243.5	0.98642
244	0.98599
244.5	0.99008
245	0.9895
245.5	0.98618
246	0.99045
246.5	0.98716
247	0.98545
247.5	0.98793
248	0.99056
248.5	0.9908
249	0.99096
249.5	0.99344
250	0.99507
250.5	0.99407
251	0.9963
251.5	0.99536
252	0.99218
252.5	0.98926
253	0.98621
253.5	0.98534
254	0.98724
254.5	0.98803
255	0.98942
255.5	0.98461
256	0.98542
256.5	0.98591
257	0.9863
257.5	0.99018
258	0.99147
258.5	0.99042
259	0.9916
259.5	0.99684
260	0.99636
260.5	0.99856
261	0.99966
261.5	1.00001
262	0.9967
262.5	0.99808
263	0.99917
263.5	0.9962
264	0.99972
264.5	0.99872
265	1.00227
265.5	1.00423
266	1.00595
266.5	1.00811
267	1.00906
267.5	1.0077
268	1.00545
268.5	1.00442
269	1.00489
269.5	1.00627
270	1.00908
270.5	1.00693
271	1.00911
271.5	1.0078
272	1.00569
272.5	1.00346
273	1.0027
273.5	1.00374
274	1.00514
274.5	0.99742
275	1.00208
275.5	1.00996
276	1.00718
276.5	1.00887
277	1.01044
277.5	1.01476
278	1.0178
278.5	1.01688
279	1.01429
279.5	1.01492
280	1.01398
280.5	1.01584
281	1.01846
281.5	1.018
282	1.01655
282.5	1.01341
283	1.00401
283.5	1.00851
284	1.00752
284.6	1.00683
285	1.01164
285.5	1.0086
286	1.00522
286.5	1.0079
287	1.01132
287.5	1.01504
288	1.01445
288.5	1.01352
289	1.01552
289.5	1.01698
290	1.01515
290.5	1.01592
291	1.01648
291.5	1.01713
292	1.01857
292.5	1.01684
293	1.01648
293.5	1.01509
294	1.0141
294.5	1.01449
295	1.01874
295.5	1.0162
296	1.02069
296.5	1.02138
297	1.01867
297.5	1.02219
298	1.01763
298.5	1.0182
299	1.01867
299.5	1.01393
300	1.01721
300.5	1.01707
301	1.0133
301.5	1.01462
302	1.01586
302.5	1.01708
303	1.01648
303.5	1.01661
304	1.01603
304.5	1.01939
305	1.0187
305.5	1.02006
306	1.01373
306.5	1.01772
307	1.02098
307.5	1.02109
308	1.02244
308.5	1.02273
309	1.02149
309.5	1.02402
310	1.02159
310.5	1.02193
311	1.02217
311.5	1.02262
312	1.0193
312.5	1.02354
313	1.02291
313.5	1.02329
314	1.02313
314.5	1.02186
315	1.02209
315.5	1.02245
316	1.02247
316.5	1.02084
317	1.02209
317.5	1.02558
318	1.02618
318.5	1.02801
319	1.01987
319.5	1.01973
320	1.01711
320.5	1.01416
321	1.01265
321.5	1.01542
322	1.02112
322.5	1.02051
323	1.02561
323.5	1.02685
324	1.02693
324.5	1.02654
325	1.02533
325.5	1.02739
326	1.0266
326.5	1.02376
327	1.02141
327.5	1.01986
328	1.02584
328.5	1.02388
329	1.02357
329.5	1.02183
330	1.02425
330.5	1.02778
331	1.02656
331.5	1.02606
332	1.02402
332.5	1.02463
333	1.02583
333.5	1.03024
334	1.02373
334.5	1.02896
335	1.02471
335.5	1.03171
336	1.0327
336.5	1.03238
337	1.03233
337.5	1.03064
338	1.03271
338.5	1.03341
339	1.03302
339.5	1.03698
340	1.03707
340.5	1.03221
341	1.03146
341.5	1.03481
342	1.03451
342.5	1.03208
343	1.03743
343.5	1.03496
344	1.03673
344.5	1.03594
345	1.02615
345.5	1.02425
346	1.03098
346.5	1.03138
347	1.0293
347.5	1.03314
348	1.03297
348.5	1.0348
349	1.03739
349.5	1.03784
350	1.03827
350.5	1.03771
351	1.0389
351.5	1.03672
352	1.03538
352.5	1.03829
353	1.03932
353.5	1.041
354	1.0403
354.5	1.03656
355	1.04184
355.5	1.0403
356	1.0403
356.5	1.04209
357	1.04432
357.5	1.04322
358	1.04021
358.5	1.04244
359	1.04344
359.5	1.04218
360	1.04139
360.5	1.04547
361	1.04452
361.5	1.04569
362	1.04568
362.5	1.04747
363	1.04787
363.5	1.04956
364	1.04699
364.5	1.04942
365	1.0482
365.5	1.04749
366	1.04745
366.5	1.04657
367	1.0434
367.5	1.04167
368	1.03923
368.5	1.04075
369	1.03855
369.5	1.03887
370	1.03827
370.5	1.04152
371	1.04183
371.5	1.04275
372	1.0413
372.5	1.04133
373	1.04027
373.5	1.03514
374	1.0402
374.5	1.04252
375	1.04477
375.5	1.04602
376	1.04499
376.5	1.04611
377	1.04757
377.5	1.05032
378	1.06102
378.5	1.05696
379	1.05588
379.5	1.06172
380	1.06329
380.5	1.06159
381	1.06165
381.5	1.06199
382	1.05511
382.5	1.05665
383	1.05419
383.5	1.05005
384	1.05319
384.5	1.04845
385	1.05749
385.5	1.05751
386	1.05773
386.5	1.0548
387	1.05189
387.5	1.04992
388	1.05467
388.5	1.05378
389	1.05166
389.5	1.0509
390	1.05122
390.5	1.04712
391	1.0493
391.5	1.05159
392	1.05367
392.5	1.05062
393	1.05453
393.5	1.05664
394	1.05569
394.5	1.05481
395	1.05513
395.5	1.05526
396	1.06043
396.5	1.06261
397	1.06053
397.5	1.05789
398	1.0597
398.5	1.05863
399	1.06101
399.5	1.05892
400	1.05951
400.5	1.06061
401	1.05515
401.5	1.05812
402	1.0555
402.5	1.05745
403	1.06028
403.5	1.05681
404	1.05044
404.5	1.05146
405	1.05297
405.5	1.04996
406	1.04941
406.5	1.04189
407	1.04938
407.5	1.05027
408	1.05515
408.5	1.05439
409	1.06106
409.5	1.05964
410	1.062
410.5	1.05875
411	1.04989
411.5	1.05105
412	1.05601
412.5	1.05826
413	1.06107
413.5	1.0535
414	1.05809
414.5	1.05973
415	1.06327
415.5	1.06514
416	1.06563
416.5	1.05778
417	1.0569
417.5	1.05664
418	1.05576
418.5	1.05984
419	1.05849
419.5	1.05764
420	1.05717
420.5	1.05975
421	1.06024
421.5	1.05662
422	1.05981
422.5	1.0591
423	1.05933
423.5	1.05878
424	1.05919
424.5	1.05591
425	1.05773
425.5	1.05633
426	1.05598
426.5	1.0535
427	1.05538
427.5	1.05499
428	1.06122
428.5	1.06276
429	1.06317
429.5	1.06302
430	1.06424
430.5	1.06331
431	1.06369
431.5	1.06389
432	1.06307
432.5	1.0646
433	1.06343
433.5	1.0609
434	1.05934
434.5	1.05962
435	1.05606
435.5	1.05598
436	1.05583
436.5	1.058
437	1.05624
437.5	1.05825
438	1.05767
438.5	1.05969
439	1.06117
439.5	1.06094
440	1.05829
440.5	1.05615
441	1.06071
441.5	1.064
442	1.06251
442.5	1.06366
443	1.06241
443.5	1.05808
444	1.06114
444.5	1.05977
445	1.06103
445.5	1.05919
446	1.06145
446.5	1.06247
447	1.05882
447.5	1.06234
448	1.06467
448.5	1.06374
449	1.06373
449.5	1.06289
450	1.05843
450.5	1.06054
451	1.06055
451.5	1.06369
452	1.0608
452.6	1.0606
453.1	1.05979
453.6	1.06033
454.1	1.0583
454.6	1.05734
455.1	1.05924
455.6	1.05837
456.1	1.06227
456.6	1.06245
457.1	1.06598
457.6	1.06873
458.1	1.06617
458.6	1.0666
459.1	1.06948
459.6	1.07001
460.1	1.06856
460.6	1.07207
461.1	1.07249
461.6	1.07533
462.1	1.07192
462.6	1.0737
463.1	1.07526
463.6	1.07418
464.1	1.07476
464.6	1.07282
465.1	1.07393
465.6	1.07523
466.1	1.07225
466.6	1.07303
467.1	1.07377
467.6	1.07424
468.1	1.07105
468.6	1.07333
469.1	1.07163
469.6	1.07316
470.1	1.07414
470.6	1.07611
471.1	1.07211
471.6	1.0743
472.1	1.07462
472.6	1.07204
473.1	1.0741
473.6	1.07393
474.1	1.07528
474.6	1.07473
475.1	1.07348
475.6	1.07181
476.1	1.07387
476.6	1.07111
477.1	1.07291
477.6	1.07211
478.1	1.07087
478.6	1.07024
479.1	1.07273
479.6	1.07421
480.1	1.07313
480.6	1.07511
481.1	1.07506
481.6	1.07435
482.1	1.07472
482.6	1.07105
483.1	1.07461
483.6	1.07683
484.1	1.07112
484.6	1.07221
485.1	1.07052
485.6	1.07131
486.1	1.07093
486.6	1.07503
487.1	1.06923
487.6	1.07089
488.1	1.06652
488.6	1.06929
489.1	1.06863
489.6	1.07178
490.1	1.06982
490.6	1.07312
491.1	1.07146
491.6	1.0684
492.1	1.0736
492.6	1.07734
493.1	1.07737
493.6	1.07806
494.1	1.07988
494.6	1.07664
495.1	1.07562
495.6	1.07435
496.1	1.07789
496.6	1.07647
497.1	1.07918
497.6	1.0775
498.1	1.07546
498.6	1.07227
499.1	1.06819
499.6	1.0703
500.1	1.07265
500.6	1.07395
501.1	1.0766
501.6	1.073
502.1	1.07777
502.6	1.07715
503.1	1.08144
503.6	1.08438
504.1	1.08598
504.6	1.08828
505.1	1.0844
505.6	1.08617
506.1	1.08682
506.6	1.08368
507.1	1.0853
507.6	1.08397
508.1	1.08562
508.6	1.0859
509.1	1.08303
509.6	1.08736
510.1	1.08761
510.6	1.08699
511.1	1.08488
511.6	1.07893
512.1	1.07725
512.6	1.07948
513.1	1.08239
513.6	1.08218
514.1	1.08588
514.6	1.08724
515.1	1.08687
515.6	1.08621
516.1	1.08009
516.6	1.08299
517.1	1.08453
517.6	1.08186
518.1	1.08355
518.6	1.08516
519.1	1.0815
519.6	1.08721
520.1	1.08735
520.6	1.07715
521.1	1.08094
521.6	1.08516
522.1	1.08978
522.6	1.08425
523.1	1.08394
523.6	1.08488
524.1	1.08731
524.6	1.08945
525.1	1.08859
525.6	1.08801
526.1	1.0912
526.6	1.09087
527.1	1.08319
527.6	1.08445
528.1	1.08199
528.6	1.08484
529.1	1.08646
529.6	1.08577
530.1	1.0834
530.6	1.08265
531.1	1.08368
531.6	1.08758
532.1	1.08667
532.6	1.08316
533.1	1.08201
533.6	1.08257
534.1	1.0774
534.6	1.07947
535.1	1.08144
535.6	1.091
536.1	1.09244
536.6	1.09017
537.1	1.09174
537.6	1.09115
538.1	1.09054
538.6	1.09239
539.1	1.08892
539.6	1.08773
540.1	1.08444
540.6	1.08496
541.1	1.08995
541.6	1.09321
542.1	1.09329
542.6	1.0945
543.1	1.09319
543.6	1.09335
544.1	1.09309
544.6	1.09474
545.1	1.09137
545.6	1.08898
546.1	1.0883
546.6	1.08873
547.1	1.09093
547.6	1.09481
548.1	1.09534
548.6	1.09403
549.1	1.09608
549.6	1.09322
550.1	1.09061
550.6	1.09202
551.1	1.09325
551.6	1.09255
552.1	1.09396
552.6	1.0946
553.1	1.09591
553.6	1.09373
554.1	1.09592
554.6	1.09717
555.1	1.0959
555.6	1.09232
556.1	1.09592
556.6	1.09516
557.1	1.09729
557.6	1.09853
558.1	1.09907
558.6	1.09686
559.1	1.09341
559.6	1.09518
560.1	1.09841
560.6	1.09564
561.1	1.09466
561.6	1.09723
562.1	1.09473
562.6	1.09704
563.1	1.09457
563.6	1.09455
564.1	1.09438
564.6	1.09413
565.1	1.09203
565.6	1.09564
566.1	1.10012
566.6	1.09921
567.1	1.09927
567.6	1.09865
568.1	1.09678
568.6	1.10029
569.1	1.10073
569.6	1.10051
570.1	1.10152
570.6	1.10079
571.1	1.10083
571.6	1.10002
572.1	1.10071
572.6	1.10098
573.1	1.10072
573.6	1.09657
574.1	1.09519
574.6	1.0984
575.1	1.0967
575.6	1.09753
576.1	1.09627
576.6	1.09766
577.1	1.0967
577.6	1.09365
578.1	1.09295
578.6	1.09654
579.1	1.0928
579.6	1.09648
580.1	1.09994
580.6	1.09587
581.1	1.0976
581.6	1.09669
582.1	1.09587
582.6	1.09493
[truncated: 5,482 more rows]

## Sheet: Fig3g
TIME	Current density (µA cm-2)
[truncated: 34,512 more rows]

[truncated: 31 more sheets: Fig3h, Fig3i, Fig4b, Fig4c, Fig4d, Fig4e, Fig4f, Fig4g, Fig4h, Fig4i, Fig4j, Fig4l, Fig5a, Fig5b, Fig5e, FigS2a, FigS2b, FigS2c, FigS2d, FigS3a …]
